# Supplementary material for: Alchemical Free Energy Methods Applied to Complexes of the First Bromodomain of BRD4
Source: J Chem Inf Model. 2022 Mar 8;62(6):1458–70. doi: 10.1021/acs.jcim.1c01229 (PMC9098113; doi:10.1021/acs.jcim.1c01229)
Supplement: Supplementary file 2 — ci1c01229_si_002.zip [file ci1c01229_si_002.zip]

Archive with 18 entries (17 files):
- si_starting_structures/
- si_starting_structures/site1_sub5_frag.pdb
- si_starting_structures/site1_sub4_frag.pdb
- si_starting_structures/solvent.pdb
- si_starting_structures/large_lig.pdb
- si_starting_structures/site2_sub2_frag.pdb
- si_starting_structures/site2_sub3_frag.pdb
- si_starting_structures/site1_sub2_frag.pdb
- si_starting_structures/site1_sub3_frag.pdb
- si_starting_structures/minimized.pdb
- si_starting_structures/core.pdb
- si_starting_structures/ions.pdb
- si_starting_structures/site1_sub6_frag.pdb
- si_starting_structures/site1_sub7_frag.pdb
- si_starting_structures/site1_sub1_frag.pdb
- si_starting_structures/site2_sub1_frag.pdb
- si_starting_structures/protein.pdb
- si_starting_structures/crystallographic_waters.pdb
