# Supplementary material for: Alchemical Free Energy Methods Applied to Complexes of the First Bromodomain of BRD4
Source: J Chem Inf Model. 2022 Mar 8;62(6):1458–70. doi: 10.1021/acs.jcim.1c01229 (PMC9098113; doi:10.1021/acs.jcim.1c01229)
Supplement: Supplementary file 2 — ci1c01229_si_002.zip [file ci1c01229_si_002.zip › si_starting_structures/site1_sub5_frag.pdb]

ATOM      1 C087  LIG    1      10.672  -1.179   4.255  1.00  0.00      LIG 
ATOM      2 H088  LIG    1      10.059  -0.369   4.617  1.00  0.00      LIG 
ATOM      3 C089  LIG    1      11.438  -1.961   5.114  1.00  0.00      LIG 
ATOM      4 C090  LIG    1      11.382  -1.736   6.534  1.00  0.00      LIG 
ATOM      5 C091  LIG    1      10.278  -1.259   7.199  1.00  0.00      LIG 
ATOM      6 H092  LIG    1       9.316  -0.978   6.804  1.00  0.00      LIG 
ATOM      7 N093  LIG    1      10.635  -1.191   8.513  1.00  0.00      LIG 
ATOM      8 N094  LIG    1      11.895  -1.591   8.755  1.00  0.00      LIG 
ATOM      9 C095  LIG    1      12.347  -1.922   7.542  1.00  0.00      LIG 
ATOM     10 H096  LIG    1      13.355  -2.296   7.393  1.00  0.00      LIG 
ATOM     11 C097  LIG    1       9.802  -0.746   9.605  1.00  0.00      LIG 
ATOM     12 H099  LIG    1       8.995  -0.067   9.256  1.00  0.00      LIG 
ATOM     13 H098  LIG    1      10.559  -0.078  10.089  1.00  0.00      LIG 
ATOM     14 C100  LIG    1       9.261  -1.904  10.426  1.00  0.00      LIG 
ATOM     15 H102  LIG    1       8.708  -1.980   9.381  1.00  0.00      LIG 
ATOM     16 H101  LIG    1      10.004  -2.750  10.393  1.00  0.00      LIG 
ATOM     17 H103  LIG    1       9.869  -1.277  11.211  1.00  0.00      LIG 
ATOM     18 C104  LIG    1      12.240  -2.977   4.600  1.00  0.00      LIG 
ATOM     19 H105  LIG    1      12.826  -3.575   5.279  1.00  0.00      LIG 
TER
END
