# Supplementary material for: Alchemical Free Energy Methods Applied to Complexes of the First Bromodomain of BRD4
Source: J Chem Inf Model. 2022 Mar 8;62(6):1458–70. doi: 10.1021/acs.jcim.1c01229 (PMC9098113; doi:10.1021/acs.jcim.1c01229)
Supplement: Supplementary file 2 — ci1c01229_si_002.zip [file ci1c01229_si_002.zip › si_starting_structures/site1_sub4_frag.pdb]

ATOM      1 C072  LIG    1      10.807  -0.999   4.599  1.00  0.00      LIG 
ATOM      2 H073  LIG    1      10.235  -0.231   5.065  1.00  0.00      LIG 
ATOM      3 C074  LIG    1      11.533  -1.929   5.332  1.00  0.00      LIG 
ATOM      4 C075  LIG    1      11.562  -1.848   6.780  1.00  0.00      LIG 
ATOM      5 C076  LIG    1      12.664  -2.285   7.497  1.00  0.00      LIG 
ATOM      6 H077  LIG    1      13.526  -2.685   6.976  1.00  0.00      LIG 
ATOM      7 N078  LIG    1      12.757  -2.237   8.845  1.00  0.00      LIG 
ATOM      8 C079  LIG    1      11.692  -1.726   9.503  1.00  0.00      LIG 
ATOM      9 H080  LIG    1      11.761  -1.709  10.585  1.00  0.00      LIG 
ATOM     10 C081  LIG    1      10.545  -1.262   8.878  1.00  0.00      LIG 
ATOM     11 H082  LIG    1       9.709  -0.894   9.453  1.00  0.00      LIG 
ATOM     12 C083  LIG    1      10.488  -1.327   7.491  1.00  0.00      LIG 
ATOM     13 H084  LIG    1       9.592  -0.991   6.990  1.00  0.00      LIG 
ATOM     14 C085  LIG    1      12.217  -2.952   4.676  1.00  0.00      LIG 
ATOM     15 H086  LIG    1      12.771  -3.674   5.252  1.00  0.00      LIG 
TER
END
