# Supplementary material for: Alchemical Free Energy Methods Applied to Complexes of the First Bromodomain of BRD4
Source: J Chem Inf Model. 2022 Mar 8;62(6):1458–70. doi: 10.1021/acs.jcim.1c01229 (PMC9098113; doi:10.1021/acs.jcim.1c01229)
Supplement: Supplementary file 2 — ci1c01229_si_002.zip [file ci1c01229_si_002.zip › si_starting_structures/solvent.pdb]

ATOM   3068  OH2 TIP3    1     -31.936 -34.750 -39.088  1.00  0.00      SOLV
ATOM   3069  H1  TIP3    1     -32.109 -33.807 -38.890  1.00  0.00      SOLV
ATOM   3070  H2  TIP3    1     -32.757 -35.028 -39.527  1.00  0.00      SOLV
ATOM   3071  OH2 TIP3    2     -33.429 -35.443 -34.255  1.00  0.00      SOLV
ATOM   3072  H1  TIP3    2     -33.165 -35.981 -33.483  1.00  0.00      SOLV
ATOM   3073  H2  TIP3    2     -34.051 -36.052 -34.695  1.00  0.00      SOLV
ATOM   3074  OH2 TIP3    3     -41.515 -36.316 -33.278  1.00  0.00      SOLV
ATOM   3075  H1  TIP3    3     -41.261 -37.011 -32.641  1.00  0.00      SOLV
ATOM   3076  H2  TIP3    3     -40.658 -36.025 -33.639  1.00  0.00      SOLV
ATOM   3077  OH2 TIP3    4     -29.870 -32.086 -35.798  1.00  0.00      SOLV
ATOM   3078  H1  TIP3    4     -30.228 -32.919 -35.437  1.00  0.00      SOLV
ATOM   3079  H2  TIP3    4     -29.956 -31.460 -35.053  1.00  0.00      SOLV
ATOM   3080  OH2 TIP3    5     -39.272 -31.567 -36.238  1.00  0.00      SOLV
ATOM   3081  H1  TIP3    5     -39.712 -32.439 -36.306  1.00  0.00      SOLV
ATOM   3082  H2  TIP3    5     -38.437 -31.782 -35.780  1.00  0.00      SOLV
ATOM   3083  OH2 TIP3    6     -45.305 -38.667 -38.448  1.00  0.00      SOLV
ATOM   3084  H1  TIP3    6     -45.095 -37.744 -38.193  1.00  0.00      SOLV
ATOM   3085  H2  TIP3    6     -44.992 -39.173 -37.679  1.00  0.00      SOLV
ATOM   3086  OH2 TIP3    7     -42.733 -35.464 -36.352  1.00  0.00      SOLV
ATOM   3087  H1  TIP3    7     -42.345 -36.363 -36.312  1.00  0.00      SOLV
ATOM   3088  H2  TIP3    7     -41.935 -34.915 -36.503  1.00  0.00      SOLV
ATOM   3089  OH2 TIP3    8     -32.667 -28.231 -35.130  1.00  0.00      SOLV
ATOM   3090  H1  TIP3    8     -32.351 -28.752 -35.886  1.00  0.00      SOLV
ATOM   3091  H2  TIP3    8     -32.843 -28.905 -34.449  1.00  0.00      SOLV
ATOM   3092  OH2 TIP3    9     -34.837 -33.020 -34.094  1.00  0.00      SOLV
ATOM   3093  H1  TIP3    9     -34.334 -33.835 -34.302  1.00  0.00      SOLV
ATOM   3094  H2  TIP3    9     -34.317 -32.702 -33.326  1.00  0.00      SOLV
ATOM   3095  OH2 TIP3   10     -25.239 -41.852 -32.596  1.00  0.00      SOLV
ATOM   3096  H1  TIP3   10     -25.372 -40.888 -32.470  1.00  0.00      SOLV
ATOM   3097  H2  TIP3   10     -24.622 -41.878 -33.358  1.00  0.00      SOLV
ATOM   3098  OH2 TIP3   11     -32.811 -39.013 -34.589  1.00  0.00      SOLV
ATOM   3099  H1  TIP3   11     -32.608 -39.941 -34.347  1.00  0.00      SOLV
ATOM   3100  H2  TIP3   11     -32.444 -38.961 -35.498  1.00  0.00      SOLV
ATOM   3101  OH2 TIP3   12     -37.807 -40.626 -36.516  1.00  0.00      SOLV
ATOM   3102  H1  TIP3   12     -37.968 -39.775 -36.972  1.00  0.00      SOLV
ATOM   3103  H2  TIP3   12     -38.258 -41.241 -37.135  1.00  0.00      SOLV
ATOM   3104  OH2 TIP3   13     -30.757 -41.229 -37.341  1.00  0.00      SOLV
ATOM   3105  H1  TIP3   13     -30.497 -41.620 -36.488  1.00  0.00      SOLV
ATOM   3106  H2  TIP3   13     -29.890 -41.192 -37.797  1.00  0.00      SOLV
ATOM   3107  OH2 TIP3   14     -41.942 -38.174 -36.130  1.00  0.00      SOLV
ATOM   3108  H1  TIP3   14     -41.361 -38.635 -35.504  1.00  0.00      SOLV
ATOM   3109  H2  TIP3   14     -41.764 -38.696 -36.940  1.00  0.00      SOLV
ATOM   3110  OH2 TIP3   15     -37.340 -36.503 -36.488  1.00  0.00      SOLV
ATOM   3111  H1  TIP3   15     -36.505 -36.879 -36.134  1.00  0.00      SOLV
ATOM   3112  H2  TIP3   15     -37.733 -37.272 -36.954  1.00  0.00      SOLV
ATOM   3113  OH2 TIP3   16     -25.979 -39.225 -32.078  1.00  0.00      SOLV
ATOM   3114  H1  TIP3   16     -26.937 -39.030 -32.150  1.00  0.00      SOLV
ATOM   3115  H2  TIP3   16     -25.780 -38.757 -31.251  1.00  0.00      SOLV
ATOM   3116  OH2 TIP3   17     -39.686 -41.476 -32.448  1.00  0.00      SOLV
ATOM   3117  H1  TIP3   17     -39.996 -40.950 -33.209  1.00  0.00      SOLV
ATOM   3118  H2  TIP3   17     -40.362 -41.256 -31.767  1.00  0.00      SOLV
ATOM   3119  OH2 TIP3   18     -32.354 -32.021 -39.135  1.00  0.00      SOLV
ATOM   3120  H1  TIP3   18     -32.465 -32.028 -40.105  1.00  0.00      SOLV
ATOM   3121  H2  TIP3   18     -32.926 -31.253 -38.906  1.00  0.00      SOLV
ATOM   3122  OH2 TIP3   19     -37.385 -33.763 -33.263  1.00  0.00      SOLV
ATOM   3123  H1  TIP3   19     -37.820 -32.967 -32.878  1.00  0.00      SOLV
ATOM   3124  H2  TIP3   19     -36.549 -33.387 -33.613  1.00  0.00      SOLV
ATOM   3125  OH2 TIP3   20     -29.665 -41.864 -34.706  1.00  0.00      SOLV
ATOM   3126  H1  TIP3   20     -30.564 -41.793 -34.316  1.00  0.00      SOLV
ATOM   3127  H2  TIP3   20     -29.388 -40.920 -34.729  1.00  0.00      SOLV
ATOM   3128  OH2 TIP3   21     -39.892 -39.938 -34.802  1.00  0.00      SOLV
ATOM   3129  H1  TIP3   21     -39.428 -39.255 -34.269  1.00  0.00      SOLV
ATOM   3130  H2  TIP3   21     -39.140 -40.274 -35.334  1.00  0.00      SOLV
ATOM   3131  OH2 TIP3   22     -38.718 -31.778 -31.923  1.00  0.00      SOLV
ATOM   3132  H1  TIP3   22     -38.934 -30.825 -31.944  1.00  0.00      SOLV
ATOM   3133  H2  TIP3   22     -39.586 -32.165 -31.653  1.00  0.00      SOLV
ATOM   3134  OH2 TIP3   23     -42.047 -32.568 -40.496  1.00  0.00      SOLV
ATOM   3135  H1  TIP3   23     -42.593 -32.326 -41.264  1.00  0.00      SOLV
ATOM   3136  H2  TIP3   23     -42.100 -31.759 -39.954  1.00  0.00      SOLV
ATOM   3137  OH2 TIP3   24     -30.174 -30.022 -33.898  1.00  0.00      SOLV
ATOM   3138  H1  TIP3   24     -31.110 -29.928 -33.623  1.00  0.00      SOLV
ATOM   3139  H2  TIP3   24     -29.928 -29.097 -34.113  1.00  0.00      SOLV
ATOM   3140  OH2 TIP3   25     -27.946 -42.430 -32.258  1.00  0.00      SOLV
ATOM   3141  H1  TIP3   25     -28.408 -42.387 -33.114  1.00  0.00      SOLV
ATOM   3142  H2  TIP3   25     -27.018 -42.243 -32.517  1.00  0.00      SOLV
ATOM   3143  OH2 TIP3   26     -36.624 -44.279 -35.223  1.00  0.00      SOLV
ATOM   3144  H1  TIP3   26     -36.712 -45.254 -35.210  1.00  0.00      SOLV
ATOM   3145  H2  TIP3   26     -37.322 -44.026 -34.589  1.00  0.00      SOLV
ATOM   3146  OH2 TIP3   27     -31.344 -28.802 -37.626  1.00  0.00      SOLV
ATOM   3147  H1  TIP3   27     -30.691 -29.519 -37.783  1.00  0.00      SOLV
ATOM   3148  H2  TIP3   27     -30.766 -28.045 -37.378  1.00  0.00      SOLV
ATOM   3149  OH2 TIP3   28     -29.883 -31.058 -38.308  1.00  0.00      SOLV
ATOM   3150  H1  TIP3   28     -30.687 -31.532 -38.605  1.00  0.00      SOLV
ATOM   3151  H2  TIP3   28     -29.737 -31.492 -37.434  1.00  0.00      SOLV
ATOM   3152  OH2 TIP3   29     -28.833 -32.594 -30.386  1.00  0.00      SOLV
ATOM   3153  H1  TIP3   29     -28.879 -33.139 -31.205  1.00  0.00      SOLV
ATOM   3154  H2  TIP3   29     -28.737 -31.701 -30.785  1.00  0.00      SOLV
ATOM   3155  OH2 TIP3   30     -33.690 -35.772 -41.021  1.00  0.00      SOLV
ATOM   3156  H1  TIP3   30     -34.391 -35.182 -41.357  1.00  0.00      SOLV
ATOM   3157  H2  TIP3   30     -33.062 -35.771 -41.773  1.00  0.00      SOLV
ATOM   3158  OH2 TIP3   31     -33.445 -37.625 -44.326  1.00  0.00      SOLV
ATOM   3159  H1  TIP3   31     -32.808 -37.018 -43.892  1.00  0.00      SOLV
ATOM   3160  H2  TIP3   31     -33.221 -38.468 -43.910  1.00  0.00      SOLV
ATOM   3161  OH2 TIP3   32     -27.122 -35.845 -32.426  1.00  0.00      SOLV
ATOM   3162  H1  TIP3   32     -27.802 -35.139 -32.491  1.00  0.00      SOLV
ATOM   3163  H2  TIP3   32     -26.554 -35.613 -33.195  1.00  0.00      SOLV
ATOM   3164  OH2 TIP3   33     -29.928 -35.531 -40.699  1.00  0.00      SOLV
ATOM   3165  H1  TIP3   33     -30.660 -35.249 -40.101  1.00  0.00      SOLV
ATOM   3166  H2  TIP3   33     -29.329 -35.904 -40.021  1.00  0.00      SOLV
ATOM   3167  OH2 TIP3   34     -30.856 -37.756 -30.424  1.00  0.00      SOLV
ATOM   3168  H1  TIP3   34     -30.979 -36.990 -29.823  1.00  0.00      SOLV
ATOM   3169  H2  TIP3   34     -31.516 -37.546 -31.124  1.00  0.00      SOLV
ATOM   3170  OH2 TIP3   35     -38.308 -34.729 -38.526  1.00  0.00      SOLV
ATOM   3171  H1  TIP3   35     -38.415 -35.215 -39.371  1.00  0.00      SOLV
ATOM   3172  H2  TIP3   35     -37.804 -35.357 -37.974  1.00  0.00      SOLV
ATOM   3173  OH2 TIP3   36     -36.542 -31.316 -35.508  1.00  0.00      SOLV
ATOM   3174  H1  TIP3   36     -36.315 -31.313 -36.455  1.00  0.00      SOLV
ATOM   3175  H2  TIP3   36     -35.838 -31.879 -35.122  1.00  0.00      SOLV
ATOM   3176  OH2 TIP3   37     -38.938 -35.671 -34.422  1.00  0.00      SOLV
ATOM   3177  H1  TIP3   37     -38.307 -35.934 -35.132  1.00  0.00      SOLV
ATOM   3178  H2  TIP3   37     -38.416 -34.960 -33.977  1.00  0.00      SOLV
ATOM   3179  OH2 TIP3   38     -32.728 -29.925 -32.864  1.00  0.00      SOLV
ATOM   3180  H1  TIP3   38     -32.928 -29.331 -32.126  1.00  0.00      SOLV
ATOM   3181  H2  TIP3   38     -33.049 -30.787 -32.523  1.00  0.00      SOLV
ATOM   3182  OH2 TIP3   39     -37.581 -31.794 -29.408  1.00  0.00      SOLV
ATOM   3183  H1  TIP3   39     -38.375 -31.280 -29.139  1.00  0.00      SOLV
ATOM   3184  H2  TIP3   39     -37.844 -31.987 -30.334  1.00  0.00      SOLV
ATOM   3185  OH2 TIP3   40     -31.735 -35.792 -42.998  1.00  0.00      SOLV
ATOM   3186  H1  TIP3   40     -31.019 -35.811 -42.330  1.00  0.00      SOLV
ATOM   3187  H2  TIP3   40     -31.372 -35.184 -43.665  1.00  0.00      SOLV
ATOM   3188  OH2 TIP3   41     -40.809 -36.266 -29.447  1.00  0.00      SOLV
ATOM   3189  H1  TIP3   41     -40.745 -35.373 -29.045  1.00  0.00      SOLV
ATOM   3190  H2  TIP3   41     -41.784 -36.352 -29.516  1.00  0.00      SOLV
ATOM   3191  OH2 TIP3   42     -33.673 -29.646 -38.822  1.00  0.00      SOLV
ATOM   3192  H1  TIP3   42     -32.959 -29.230 -38.302  1.00  0.00      SOLV
ATOM   3193  H2  TIP3   42     -34.056 -28.879 -39.286  1.00  0.00      SOLV
ATOM   3194  OH2 TIP3   43     -39.844 -30.177 -29.195  1.00  0.00      SOLV
ATOM   3195  H1  TIP3   43     -39.530 -29.690 -29.989  1.00  0.00      SOLV
ATOM   3196  H2  TIP3   43     -40.811 -30.108 -29.325  1.00  0.00      SOLV
ATOM   3197  OH2 TIP3   44     -26.588 -43.631 -40.397  1.00  0.00      SOLV
ATOM   3198  H1  TIP3   44     -27.558 -43.748 -40.311  1.00  0.00      SOLV
ATOM   3199  H2  TIP3   44     -26.536 -43.447 -41.364  1.00  0.00      SOLV
ATOM   3200  OH2 TIP3   45     -38.658 -35.664 -41.132  1.00  0.00      SOLV
ATOM   3201  H1  TIP3   45     -39.590 -35.444 -41.354  1.00  0.00      SOLV
ATOM   3202  H2  TIP3   45     -38.543 -36.539 -41.563  1.00  0.00      SOLV
ATOM   3203  OH2 TIP3   46     -26.350 -29.958 -41.890  1.00  0.00      SOLV
ATOM   3204  H1  TIP3   46     -26.629 -29.221 -42.461  1.00  0.00      SOLV
ATOM   3205  H2  TIP3   46     -25.632 -30.359 -42.415  1.00  0.00      SOLV
ATOM   3206  OH2 TIP3   47     -43.387 -34.308 -31.233  1.00  0.00      SOLV
ATOM   3207  H1  TIP3   47     -43.614 -34.555 -32.149  1.00  0.00      SOLV
ATOM   3208  H2  TIP3   47     -43.351 -35.181 -30.795  1.00  0.00      SOLV
ATOM   3209  OH2 TIP3   48     -44.896 -30.508 -35.337  1.00  0.00      SOLV
ATOM   3210  H1  TIP3   48     -44.468 -31.159 -34.772  1.00  0.00      SOLV
ATOM   3211  H2  TIP3   48     -45.647 -30.223 -34.767  1.00  0.00      SOLV
ATOM   3212  OH2 TIP3   49     -26.770 -29.874 -28.069  1.00  0.00      SOLV
ATOM   3213  H1  TIP3   49     -27.007 -30.581 -27.429  1.00  0.00      SOLV
ATOM   3214  H2  TIP3   49     -27.564 -29.304 -27.961  1.00  0.00      SOLV
ATOM   3215  OH2 TIP3   50     -35.450 -30.049 -29.805  1.00  0.00      SOLV
ATOM   3216  H1  TIP3   50     -35.686 -29.259 -29.267  1.00  0.00      SOLV
ATOM   3217  H2  TIP3   50     -36.220 -30.628 -29.632  1.00  0.00      SOLV
ATOM   3218  OH2 TIP3   51     -34.162 -27.133 -40.164  1.00  0.00      SOLV
ATOM   3219  H1  TIP3   51     -34.290 -26.983 -41.119  1.00  0.00      SOLV
ATOM   3220  H2  TIP3   51     -34.595 -26.347 -39.783  1.00  0.00      SOLV
ATOM   3221  OH2 TIP3   52     -40.669 -28.362 -38.199  1.00  0.00      SOLV
ATOM   3222  H1  TIP3   52     -40.531 -28.636 -37.269  1.00  0.00      SOLV
ATOM   3223  H2  TIP3   52     -41.299 -29.044 -38.519  1.00  0.00      SOLV
ATOM   3224  OH2 TIP3   53     -31.501 -27.489 -42.926  1.00  0.00      SOLV
ATOM   3225  H1  TIP3   53     -30.913 -28.118 -43.396  1.00  0.00      SOLV
ATOM   3226  H2  TIP3   53     -31.191 -27.575 -42.006  1.00  0.00      SOLV
ATOM   3227  OH2 TIP3   54     -31.434 -27.404 -40.111  1.00  0.00      SOLV
ATOM   3228  H1  TIP3   54     -32.414 -27.353 -40.110  1.00  0.00      SOLV
ATOM   3229  H2  TIP3   54     -31.283 -27.986 -39.347  1.00  0.00      SOLV
ATOM   3230  OH2 TIP3   55     -28.698 -38.701 -28.983  1.00  0.00      SOLV
ATOM   3231  H1  TIP3   55     -29.479 -38.402 -29.489  1.00  0.00      SOLV
ATOM   3232  H2  TIP3   55     -28.697 -39.662 -29.193  1.00  0.00      SOLV
ATOM   3233  OH2 TIP3   56     -40.949 -32.933 -30.867  1.00  0.00      SOLV
ATOM   3234  H1  TIP3   56     -40.864 -33.194 -29.931  1.00  0.00      SOLV
ATOM   3235  H2  TIP3   56     -41.809 -33.333 -31.096  1.00  0.00      SOLV
ATOM   3236  OH2 TIP3   57     -38.741 -43.880 -33.378  1.00  0.00      SOLV
ATOM   3237  H1  TIP3   57     -39.375 -43.936 -34.127  1.00  0.00      SOLV
ATOM   3238  H2  TIP3   57     -39.065 -43.050 -32.966  1.00  0.00      SOLV
ATOM   3239  OH2 TIP3   58     -34.642 -43.566 -29.201  1.00  0.00      SOLV
ATOM   3240  H1  TIP3   58     -35.108 -43.415 -28.351  1.00  0.00      SOLV
ATOM   3241  H2  TIP3   58     -35.406 -43.681 -29.803  1.00  0.00      SOLV
ATOM   3242  OH2 TIP3   59     -31.535 -40.615 -29.993  1.00  0.00      SOLV
ATOM   3243  H1  TIP3   59     -31.887 -40.611 -29.074  1.00  0.00      SOLV
ATOM   3244  H2  TIP3   59     -31.439 -39.663 -30.170  1.00  0.00      SOLV
ATOM   3245  OH2 TIP3   60     -30.909 -34.003 -45.300  1.00  0.00      SOLV
ATOM   3246  H1  TIP3   60     -30.159 -33.876 -45.925  1.00  0.00      SOLV
ATOM   3247  H2  TIP3   60     -30.776 -33.247 -44.684  1.00  0.00      SOLV
ATOM   3248  OH2 TIP3   61     -33.959 -41.586 -43.410  1.00  0.00      SOLV
ATOM   3249  H1  TIP3   61     -34.679 -41.791 -42.784  1.00  0.00      SOLV
ATOM   3250  H2  TIP3   61     -34.104 -42.256 -44.105  1.00  0.00      SOLV
ATOM   3251  OH2 TIP3   62     -38.695 -38.101 -33.164  1.00  0.00      SOLV
ATOM   3252  H1  TIP3   62     -39.361 -38.117 -32.440  1.00  0.00      SOLV
ATOM   3253  H2  TIP3   62     -38.787 -37.188 -33.506  1.00  0.00      SOLV
ATOM   3254  OH2 TIP3   63     -38.665 -38.445 -37.920  1.00  0.00      SOLV
ATOM   3255  H1  TIP3   63     -39.615 -38.650 -38.020  1.00  0.00      SOLV
ATOM   3256  H2  TIP3   63     -38.339 -38.690 -38.815  1.00  0.00      SOLV
ATOM   3257  OH2 TIP3   64     -32.901 -38.156 -39.752  1.00  0.00      SOLV
ATOM   3258  H1  TIP3   64     -33.234 -37.292 -40.071  1.00  0.00      SOLV
ATOM   3259  H2  TIP3   64     -32.179 -38.318 -40.394  1.00  0.00      SOLV
ATOM   3260  OH2 TIP3   65     -34.421 -37.578 -28.196  1.00  0.00      SOLV
ATOM   3261  H1  TIP3   65     -34.787 -38.390 -27.777  1.00  0.00      SOLV
ATOM   3262  H2  TIP3   65     -33.538 -37.561 -27.774  1.00  0.00      SOLV
ATOM   3263  OH2 TIP3   66     -31.946 -38.758 -37.182  1.00  0.00      SOLV
ATOM   3264  H1  TIP3   66     -32.326 -38.510 -38.052  1.00  0.00      SOLV
ATOM   3265  H2  TIP3   66     -31.584 -39.650 -37.374  1.00  0.00      SOLV
ATOM   3266  OH2 TIP3   67     -40.718 -38.230 -31.387  1.00  0.00      SOLV
ATOM   3267  H1  TIP3   67     -40.764 -37.644 -30.604  1.00  0.00      SOLV
ATOM   3268  H2  TIP3   67     -41.015 -39.084 -31.008  1.00  0.00      SOLV
ATOM   3269  OH2 TIP3   68     -38.493 -40.263 -43.634  1.00  0.00      SOLV
ATOM   3270  H1  TIP3   68     -38.547 -41.062 -43.094  1.00  0.00      SOLV
ATOM   3271  H2  TIP3   68     -38.317 -40.619 -44.529  1.00  0.00      SOLV
ATOM   3272  OH2 TIP3   69     -44.305 -40.843 -36.863  1.00  0.00      SOLV
ATOM   3273  H1  TIP3   69     -43.613 -41.060 -36.200  1.00  0.00      SOLV
ATOM   3274  H2  TIP3   69     -43.827 -41.072 -37.681  1.00  0.00      SOLV
ATOM   3275  OH2 TIP3   70     -43.760 -40.979 -41.741  1.00  0.00      SOLV
ATOM   3276  H1  TIP3   70     -43.616 -40.244 -42.379  1.00  0.00      SOLV
ATOM   3277  H2  TIP3   70     -44.725 -41.098 -41.826  1.00  0.00      SOLV
ATOM   3278  OH2 TIP3   71     -32.811 -37.440 -32.349  1.00  0.00      SOLV
ATOM   3279  H1  TIP3   71     -32.769 -38.036 -33.130  1.00  0.00      SOLV
ATOM   3280  H2  TIP3   71     -33.562 -37.828 -31.853  1.00  0.00      SOLV
ATOM   3281  OH2 TIP3   72     -35.174 -41.279 -37.252  1.00  0.00      SOLV
ATOM   3282  H1  TIP3   72     -36.035 -41.047 -36.846  1.00  0.00      SOLV
ATOM   3283  H2  TIP3   72     -34.738 -41.733 -36.498  1.00  0.00      SOLV
ATOM   3284  OH2 TIP3   73     -41.098 -39.830 -38.198  1.00  0.00      SOLV
ATOM   3285  H1  TIP3   73     -41.861 -40.282 -38.602  1.00  0.00      SOLV
ATOM   3286  H2  TIP3   73     -40.442 -40.556 -38.217  1.00  0.00      SOLV
ATOM   3287  OH2 TIP3   74     -37.651 -39.314 -40.285  1.00  0.00      SOLV
ATOM   3288  H1  TIP3   74     -36.686 -39.410 -40.114  1.00  0.00      SOLV
ATOM   3289  H2  TIP3   74     -37.661 -38.715 -41.063  1.00  0.00      SOLV
ATOM   3290  OH2 TIP3   75     -32.298 -41.641 -33.821  1.00  0.00      SOLV
ATOM   3291  H1  TIP3   75     -32.483 -42.033 -32.943  1.00  0.00      SOLV
ATOM   3292  H2  TIP3   75     -32.981 -42.095 -34.363  1.00  0.00      SOLV
ATOM   3293  OH2 TIP3   76     -37.928 -37.856 -42.575  1.00  0.00      SOLV
ATOM   3294  H1  TIP3   76     -38.249 -38.678 -43.018  1.00  0.00      SOLV
ATOM   3295  H2  TIP3   76     -37.236 -37.575 -43.212  1.00  0.00      SOLV
ATOM   3296  OH2 TIP3   77     -29.282 -25.685 -27.768  1.00  0.00      SOLV
ATOM   3297  H1  TIP3   77     -29.305 -24.974 -28.442  1.00  0.00      SOLV
ATOM   3298  H2  TIP3   77     -28.418 -25.523 -27.340  1.00  0.00      SOLV
ATOM   3299  OH2 TIP3   78     -40.892 -33.814 -28.198  1.00  0.00      SOLV
ATOM   3300  H1  TIP3   78     -40.344 -33.892 -27.388  1.00  0.00      SOLV
ATOM   3301  H2  TIP3   78     -41.613 -33.240 -27.863  1.00  0.00      SOLV
ATOM   3302  OH2 TIP3   79     -35.160 -37.630 -35.094  1.00  0.00      SOLV
ATOM   3303  H1  TIP3   79     -34.319 -38.126 -35.138  1.00  0.00      SOLV
ATOM   3304  H2  TIP3   79     -35.616 -38.176 -34.421  1.00  0.00      SOLV
ATOM   3305  OH2 TIP3   80     -39.262 -41.897 -38.439  1.00  0.00      SOLV
ATOM   3306  H1  TIP3   80     -39.850 -42.671 -38.306  1.00  0.00      SOLV
ATOM   3307  H2  TIP3   80     -38.943 -42.048 -39.347  1.00  0.00      SOLV
ATOM   3308  OH2 TIP3   81     -36.194 -39.094 -32.992  1.00  0.00      SOLV
ATOM   3309  H1  TIP3   81     -37.083 -38.675 -32.976  1.00  0.00      SOLV
ATOM   3310  H2  TIP3   81     -35.764 -38.732 -32.189  1.00  0.00      SOLV
ATOM   3311  OH2 TIP3   82     -35.386 -33.758 -42.048  1.00  0.00      SOLV
ATOM   3312  H1  TIP3   82     -36.140 -34.039 -42.607  1.00  0.00      SOLV
ATOM   3313  H2  TIP3   82     -35.902 -33.339 -41.317  1.00  0.00      SOLV
ATOM   3314  OH2 TIP3   83     -28.930 -33.833 -32.818  1.00  0.00      SOLV
ATOM   3315  H1  TIP3   83     -28.266 -33.272 -33.274  1.00  0.00      SOLV
ATOM   3316  H2  TIP3   83     -29.565 -34.043 -33.538  1.00  0.00      SOLV
ATOM   3317  OH2 TIP3   84     -32.263 -41.082 -41.297  1.00  0.00      SOLV
ATOM   3318  H1  TIP3   84     -32.775 -41.205 -42.123  1.00  0.00      SOLV
ATOM   3319  H2  TIP3   84     -31.784 -40.248 -41.468  1.00  0.00      SOLV
ATOM   3320  OH2 TIP3   85     -35.055 -33.468 -29.727  1.00  0.00      SOLV
ATOM   3321  H1  TIP3   85     -34.554 -33.776 -28.941  1.00  0.00      SOLV
ATOM   3322  H2  TIP3   85     -35.684 -32.845 -29.335  1.00  0.00      SOLV
ATOM   3323  OH2 TIP3   86     -30.813 -38.747 -41.515  1.00  0.00      SOLV
ATOM   3324  H1  TIP3   86     -30.104 -38.748 -40.836  1.00  0.00      SOLV
ATOM   3325  H2  TIP3   86     -30.264 -38.701 -42.325  1.00  0.00      SOLV
ATOM   3326  OH2 TIP3   87     -40.194 -34.222 -36.521  1.00  0.00      SOLV
ATOM   3327  H1  TIP3   87     -39.610 -34.372 -37.296  1.00  0.00      SOLV
ATOM   3328  H2  TIP3   87     -39.776 -34.771 -35.833  1.00  0.00      SOLV
ATOM   3329  OH2 TIP3   88     -33.032 -32.172 -41.800  1.00  0.00      SOLV
ATOM   3330  H1  TIP3   88     -33.575 -31.343 -41.777  1.00  0.00      SOLV
ATOM   3331  H2  TIP3   88     -33.746 -32.831 -41.708  1.00  0.00      SOLV
ATOM   3332  OH2 TIP3   89     -43.517 -36.662 -29.625  1.00  0.00      SOLV
ATOM   3333  H1  TIP3   89     -43.465 -37.257 -28.848  1.00  0.00      SOLV
ATOM   3334  H2  TIP3   89     -44.428 -36.854 -29.926  1.00  0.00      SOLV
ATOM   3335  OH2 TIP3   90     -36.507 -35.809 -27.778  1.00  0.00      SOLV
ATOM   3336  H1  TIP3   90     -37.139 -36.268 -28.369  1.00  0.00      SOLV
ATOM   3337  H2  TIP3   90     -35.679 -36.276 -28.020  1.00  0.00      SOLV
ATOM   3338  OH2 TIP3   91     -32.880 -30.785 -29.104  1.00  0.00      SOLV
ATOM   3339  H1  TIP3   91     -33.776 -30.601 -29.461  1.00  0.00      SOLV
ATOM   3340  H2  TIP3   91     -33.037 -30.613 -28.149  1.00  0.00      SOLV
ATOM   3341  OH2 TIP3   92     -26.861 -38.297 -41.999  1.00  0.00      SOLV
ATOM   3342  H1  TIP3   92     -27.637 -38.540 -42.550  1.00  0.00      SOLV
ATOM   3343  H2  TIP3   92     -26.826 -37.333 -42.199  1.00  0.00      SOLV
ATOM   3344  OH2 TIP3   93     -26.621 -33.011 -28.838  1.00  0.00      SOLV
ATOM   3345  H1  TIP3   93     -27.461 -32.713 -29.250  1.00  0.00      SOLV
ATOM   3346  H2  TIP3   93     -26.005 -32.894 -29.593  1.00  0.00      SOLV
ATOM   3347  OH2 TIP3   94     -28.210 -29.438 -39.801  1.00  0.00      SOLV
ATOM   3348  H1  TIP3   94     -28.725 -30.133 -39.339  1.00  0.00      SOLV
ATOM   3349  H2  TIP3   94     -27.692 -29.944 -40.452  1.00  0.00      SOLV
ATOM   3350  OH2 TIP3   95     -30.716 -34.598 -34.810  1.00  0.00      SOLV
ATOM   3351  H1  TIP3   95     -31.666 -34.796 -34.691  1.00  0.00      SOLV
ATOM   3352  H2  TIP3   95     -30.439 -35.375 -35.341  1.00  0.00      SOLV
ATOM   3353  OH2 TIP3   96     -37.424 -30.916 -38.265  1.00  0.00      SOLV
ATOM   3354  H1  TIP3   96     -37.531 -29.987 -38.559  1.00  0.00      SOLV
ATOM   3355  H2  TIP3   96     -38.206 -31.031 -37.695  1.00  0.00      SOLV
ATOM   3356  OH2 TIP3   97     -42.597 -36.257 -43.650  1.00  0.00      SOLV
ATOM   3357  H1  TIP3   97     -42.082 -35.824 -42.935  1.00  0.00      SOLV
ATOM   3358  H2  TIP3   97     -43.139 -35.503 -43.955  1.00  0.00      SOLV
ATOM   3359  OH2 TIP3   98     -37.188 -32.737 -40.269  1.00  0.00      SOLV
ATOM   3360  H1  TIP3   98     -37.132 -32.021 -39.593  1.00  0.00      SOLV
ATOM   3361  H2  TIP3   98     -37.658 -33.406 -39.734  1.00  0.00      SOLV
ATOM   3362  OH2 TIP3   99     -36.210 -28.753 -32.143  1.00  0.00      SOLV
ATOM   3363  H1  TIP3   99     -35.587 -28.000 -32.227  1.00  0.00      SOLV
ATOM   3364  H2  TIP3   99     -35.802 -29.264 -31.414  1.00  0.00      SOLV
ATOM   3365  OH2 TIP3  100     -38.048 -28.349 -39.076  1.00  0.00      SOLV
ATOM   3366  H1  TIP3  100     -38.985 -28.244 -38.810  1.00  0.00      SOLV
ATOM   3367  H2  TIP3  100     -37.628 -27.600 -38.590  1.00  0.00      SOLV
ATOM   3368  OH2 TIP3  101     -33.464 -32.423 -31.762  1.00  0.00      SOLV
ATOM   3369  H1  TIP3  101     -34.122 -32.740 -31.107  1.00  0.00      SOLV
ATOM   3370  H2  TIP3  101     -32.658 -32.781 -31.348  1.00  0.00      SOLV
ATOM   3371  OH2 TIP3  102     -30.704 -32.060 -43.377  1.00  0.00      SOLV
ATOM   3372  H1  TIP3  102     -29.960 -32.452 -42.860  1.00  0.00      SOLV
ATOM   3373  H2  TIP3  102     -31.415 -32.047 -42.704  1.00  0.00      SOLV
ATOM   3374  OH2 TIP3  103     -30.836 -29.193 -29.911  1.00  0.00      SOLV
ATOM   3375  H1  TIP3  103     -31.524 -29.818 -29.591  1.00  0.00      SOLV
ATOM   3376  H2  TIP3  103     -31.405 -28.504 -30.316  1.00  0.00      SOLV
ATOM   3377  OH2 TIP3  104     -26.485 -27.401 -43.024  1.00  0.00      SOLV
ATOM   3378  H1  TIP3  104     -25.873 -26.811 -42.523  1.00  0.00      SOLV
ATOM   3379  H2  TIP3  104     -27.329 -27.048 -42.658  1.00  0.00      SOLV
ATOM   3380  OH2 TIP3  105     -41.420 -40.778 -30.434  1.00  0.00      SOLV
ATOM   3381  H1  TIP3  105     -42.385 -40.871 -30.629  1.00  0.00      SOLV
ATOM   3382  H2  TIP3  105     -41.338 -41.398 -29.683  1.00  0.00      SOLV
ATOM   3383  OH2 TIP3  106     -28.787 -33.463 -42.049  1.00  0.00      SOLV
ATOM   3384  H1  TIP3  106     -29.195 -34.160 -41.492  1.00  0.00      SOLV
ATOM   3385  H2  TIP3  106     -27.965 -33.284 -41.547  1.00  0.00      SOLV
ATOM   3386  OH2 TIP3  107     -42.209 -28.127 -31.865  1.00  0.00      SOLV
ATOM   3387  H1  TIP3  107     -42.328 -28.632 -31.039  1.00  0.00      SOLV
ATOM   3388  H2  TIP3  107     -42.231 -27.208 -31.538  1.00  0.00      SOLV
ATOM   3389  OH2 TIP3  108     -36.398 -30.909 -44.910  1.00  0.00      SOLV
ATOM   3390  H1  TIP3  108     -35.712 -31.597 -44.782  1.00  0.00      SOLV
ATOM   3391  H2  TIP3  108     -36.997 -31.104 -44.158  1.00  0.00      SOLV
ATOM   3392  OH2 TIP3  109     -37.969 -31.395 -42.618  1.00  0.00      SOLV
ATOM   3393  H1  TIP3  109     -37.743 -31.915 -41.818  1.00  0.00      SOLV
ATOM   3394  H2  TIP3  109     -37.798 -30.487 -42.278  1.00  0.00      SOLV
ATOM   3395  OH2 TIP3  110     -41.063 -34.646 -41.981  1.00  0.00      SOLV
ATOM   3396  H1  TIP3  110     -41.449 -34.110 -41.250  1.00  0.00      SOLV
ATOM   3397  H2  TIP3  110     -40.790 -33.913 -42.570  1.00  0.00      SOLV
ATOM   3398  OH2 TIP3  111     -32.760 -42.795 -31.245  1.00  0.00      SOLV
ATOM   3399  H1  TIP3  111     -32.286 -42.060 -30.802  1.00  0.00      SOLV
ATOM   3400  H2  TIP3  111     -33.388 -43.053 -30.541  1.00  0.00      SOLV
ATOM   3401  OH2 TIP3  112     -31.982 -42.805 -39.267  1.00  0.00      SOLV
ATOM   3402  H1  TIP3  112     -32.094 -42.148 -39.995  1.00  0.00      SOLV
ATOM   3403  H2  TIP3  112     -31.663 -42.239 -38.535  1.00  0.00      SOLV
ATOM   3404  OH2 TIP3  113     -34.780 -30.179 -42.053  1.00  0.00      SOLV
ATOM   3405  H1  TIP3  113     -35.613 -29.792 -41.715  1.00  0.00      SOLV
ATOM   3406  H2  TIP3  113     -34.629 -29.621 -42.840  1.00  0.00      SOLV
ATOM   3407  OH2 TIP3  114     -35.058 -39.891 -39.652  1.00  0.00      SOLV
ATOM   3408  H1  TIP3  114     -34.261 -39.316 -39.674  1.00  0.00      SOLV
ATOM   3409  H2  TIP3  114     -34.990 -40.276 -38.751  1.00  0.00      SOLV
ATOM   3410  OH2 TIP3  115     -34.739 -38.584 -30.722  1.00  0.00      SOLV
ATOM   3411  H1  TIP3  115     -34.693 -38.033 -29.911  1.00  0.00      SOLV
ATOM   3412  H2  TIP3  115     -34.753 -39.470 -30.338  1.00  0.00      SOLV
ATOM   3413  OH2 TIP3  116     -34.664 -43.365 -39.018  1.00  0.00      SOLV
ATOM   3414  H1  TIP3  116     -34.806 -42.632 -38.382  1.00  0.00      SOLV
ATOM   3415  H2  TIP3  116     -33.682 -43.367 -39.066  1.00  0.00      SOLV
ATOM   3416  OH2 TIP3  117     -37.230 -28.960 -41.618  1.00  0.00      SOLV
ATOM   3417  H1  TIP3  117     -37.233 -28.082 -42.062  1.00  0.00      SOLV
ATOM   3418  H2  TIP3  117     -37.517 -28.712 -40.710  1.00  0.00      SOLV
ATOM   3419  OH2 TIP3  118     -38.420 -41.800 -41.139  1.00  0.00      SOLV
ATOM   3420  H1  TIP3  118     -38.283 -40.866 -40.860  1.00  0.00      SOLV
ATOM   3421  H2  TIP3  118     -37.481 -42.066 -41.257  1.00  0.00      SOLV
ATOM   3422  OH2 TIP3  119     -28.835 -41.288 -29.881  1.00  0.00      SOLV
ATOM   3423  H1  TIP3  119     -29.809 -41.283 -29.970  1.00  0.00      SOLV
ATOM   3424  H2  TIP3  119     -28.562 -41.654 -30.749  1.00  0.00      SOLV
ATOM   3425  OH2 TIP3  120     -30.049 -37.059 -36.113  1.00  0.00      SOLV
ATOM   3426  H1  TIP3  120     -30.814 -37.537 -36.498  1.00  0.00      SOLV
ATOM   3427  H2  TIP3  120     -29.618 -37.784 -35.620  1.00  0.00      SOLV
ATOM   3428  OH2 TIP3  121     -40.331 -32.509 -43.602  1.00  0.00      SOLV
ATOM   3429  H1  TIP3  121     -39.594 -32.019 -43.176  1.00  0.00      SOLV
ATOM   3430  H2  TIP3  121     -39.895 -32.782 -44.429  1.00  0.00      SOLV
ATOM   3431  OH2 TIP3  122     -43.520 -38.930 -43.605  1.00  0.00      SOLV
ATOM   3432  H1  TIP3  122     -43.231 -38.012 -43.431  1.00  0.00      SOLV
ATOM   3433  H2  TIP3  122     -43.528 -38.951 -44.572  1.00  0.00      SOLV
ATOM   3434  OH2 TIP3  123     -29.070 -27.427 -33.988  1.00  0.00      SOLV
ATOM   3435  H1  TIP3  123     -29.051 -26.604 -34.515  1.00  0.00      SOLV
ATOM   3436  H2  TIP3  123     -28.112 -27.596 -33.851  1.00  0.00      SOLV
ATOM   3437  OH2 TIP3  124     -40.459 -43.964 -35.569  1.00  0.00      SOLV
ATOM   3438  H1  TIP3  124     -40.757 -43.886 -36.499  1.00  0.00      SOLV
ATOM   3439  H2  TIP3  124     -40.165 -44.906 -35.577  1.00  0.00      SOLV
ATOM   3440  OH2 TIP3  125     -42.595 -30.039 -39.352  1.00  0.00      SOLV
ATOM   3441  H1  TIP3  125     -43.430 -30.268 -38.886  1.00  0.00      SOLV
ATOM   3442  H2  TIP3  125     -42.923 -29.444 -40.055  1.00  0.00      SOLV
ATOM   3443  OH2 TIP3  126     -43.997 -26.063 -27.951  1.00  0.00      SOLV
ATOM   3444  H1  TIP3  126     -43.367 -26.766 -27.697  1.00  0.00      SOLV
ATOM   3445  H2  TIP3  126     -44.583 -26.535 -28.586  1.00  0.00      SOLV
ATOM   3446  OH2 TIP3  127     -39.806 -29.344 -26.569  1.00  0.00      SOLV
ATOM   3447  H1  TIP3  127     -39.005 -29.717 -26.159  1.00  0.00      SOLV
ATOM   3448  H2  TIP3  127     -39.724 -29.688 -27.482  1.00  0.00      SOLV
ATOM   3449  OH2 TIP3  128     -34.550 -28.896 -44.458  1.00  0.00      SOLV
ATOM   3450  H1  TIP3  128     -35.191 -29.560 -44.777  1.00  0.00      SOLV
ATOM   3451  H2  TIP3  128     -33.985 -28.752 -45.250  1.00  0.00      SOLV
ATOM   3452  OH2 TIP3  129     -33.159 -30.234 -26.448  1.00  0.00      SOLV
ATOM   3453  H1  TIP3  129     -32.999 -31.106 -26.020  1.00  0.00      SOLV
ATOM   3454  H2  TIP3  129     -32.327 -29.773 -26.209  1.00  0.00      SOLV
ATOM   3455  OH2 TIP3  130     -29.937 -29.463 -44.164  1.00  0.00      SOLV
ATOM   3456  H1  TIP3  130     -30.208 -30.360 -43.891  1.00  0.00      SOLV
ATOM   3457  H2  TIP3  130     -29.391 -29.656 -44.947  1.00  0.00      SOLV
ATOM   3458  OH2 TIP3  131     -43.120 -32.607 -27.096  1.00  0.00      SOLV
ATOM   3459  H1  TIP3  131     -43.281 -33.486 -26.697  1.00  0.00      SOLV
ATOM   3460  H2  TIP3  131     -43.828 -32.579 -27.769  1.00  0.00      SOLV
ATOM   3461  OH2 TIP3  132     -38.861 -33.491 -45.784  1.00  0.00      SOLV
ATOM   3462  H1  TIP3  132     -38.345 -33.861 -45.032  1.00  0.00      SOLV
ATOM   3463  H2  TIP3  132     -38.195 -33.534 -46.501  1.00  0.00      SOLV
ATOM   3464  OH2 TIP3  133     -37.158 -33.215 -27.085  1.00  0.00      SOLV
ATOM   3465  H1  TIP3  133     -37.332 -32.800 -27.954  1.00  0.00      SOLV
ATOM   3466  H2  TIP3  133     -36.802 -34.093 -27.348  1.00  0.00      SOLV
ATOM   3467  OH2 TIP3  134     -34.274 -32.577 -44.341  1.00  0.00      SOLV
ATOM   3468  H1  TIP3  134     -33.604 -32.131 -43.794  1.00  0.00      SOLV
ATOM   3469  H2  TIP3  134     -34.668 -33.162 -43.666  1.00  0.00      SOLV
ATOM   3470  OH2 TIP3  135     -31.478 -33.086 -29.814  1.00  0.00      SOLV
ATOM   3471  H1  TIP3  135     -30.556 -32.775 -29.931  1.00  0.00      SOLV
ATOM   3472  H2  TIP3  135     -31.923 -32.288 -29.458  1.00  0.00      SOLV
ATOM   3473  OH2 TIP3  136     -43.258 -35.253 -26.289  1.00  0.00      SOLV
ATOM   3474  H1  TIP3  136     -42.425 -35.665 -26.552  1.00  0.00      SOLV
ATOM   3475  H2  TIP3  136     -43.328 -35.541 -25.352  1.00  0.00      SOLV
ATOM   3476  OH2 TIP3  137     -37.556 -34.630 -43.556  1.00  0.00      SOLV
ATOM   3477  H1  TIP3  137     -38.013 -34.885 -42.729  1.00  0.00      SOLV
ATOM   3478  H2  TIP3  137     -37.107 -35.469 -43.796  1.00  0.00      SOLV
ATOM   3479  OH2 TIP3  138     -38.162 -37.136 -29.574  1.00  0.00      SOLV
ATOM   3480  H1  TIP3  138     -39.084 -36.802 -29.551  1.00  0.00      SOLV
ATOM   3481  H2  TIP3  138     -37.744 -36.511 -30.214  1.00  0.00      SOLV
ATOM   3482  OH2 TIP3  139     -36.104 -36.825 -44.320  1.00  0.00      SOLV
ATOM   3483  H1  TIP3  139     -36.202 -36.670 -45.282  1.00  0.00      SOLV
ATOM   3484  H2  TIP3  139     -35.167 -37.115 -44.274  1.00  0.00      SOLV
ATOM   3485  OH2 TIP3  140     -33.557 -34.434 -27.476  1.00  0.00      SOLV
ATOM   3486  H1  TIP3  140     -32.744 -34.788 -27.866  1.00  0.00      SOLV
ATOM   3487  H2  TIP3  140     -33.760 -35.108 -26.796  1.00  0.00      SOLV
ATOM   3488  OH2 TIP3  141     -37.642 -39.722 -28.822  1.00  0.00      SOLV
ATOM   3489  H1  TIP3  141     -37.548 -40.230 -29.655  1.00  0.00      SOLV
ATOM   3490  H2  TIP3  141     -37.795 -38.812 -29.166  1.00  0.00      SOLV
ATOM   3491  OH2 TIP3  142     -37.262 -41.046 -31.276  1.00  0.00      SOLV
ATOM   3492  H1  TIP3  142     -36.786 -40.563 -31.981  1.00  0.00      SOLV
ATOM   3493  H2  TIP3  142     -38.141 -41.165 -31.699  1.00  0.00      SOLV
ATOM   3494  OH2 TIP3  143     -36.835 -35.273 -31.012  1.00  0.00      SOLV
ATOM   3495  H1  TIP3  143     -36.133 -34.716 -30.622  1.00  0.00      SOLV
ATOM   3496  H2  TIP3  143     -37.027 -34.790 -31.840  1.00  0.00      SOLV
ATOM   3497  OH2 TIP3  144     -32.126 -38.015 -26.703  1.00  0.00      SOLV
ATOM   3498  H1  TIP3  144     -32.185 -38.967 -26.930  1.00  0.00      SOLV
ATOM   3499  H2  TIP3  144     -31.170 -37.947 -26.491  1.00  0.00      SOLV
ATOM   3500  OH2 TIP3  145     -30.749 -35.495 -28.689  1.00  0.00      SOLV
ATOM   3501  H1  TIP3  145     -30.997 -34.665 -29.153  1.00  0.00      SOLV
ATOM   3502  H2  TIP3  145     -29.768 -35.445 -28.719  1.00  0.00      SOLV
ATOM   3503  OH2 TIP3  146     -39.182 -39.599 -26.529  1.00  0.00      SOLV
ATOM   3504  H1  TIP3  146     -40.125 -39.781 -26.715  1.00  0.00      SOLV
ATOM   3505  H2  TIP3  146     -38.783 -39.597 -27.425  1.00  0.00      SOLV
ATOM   3506  OH2 TIP3  147     -36.862 -43.771 -30.871  1.00  0.00      SOLV
ATOM   3507  H1  TIP3  147     -36.975 -42.798 -30.893  1.00  0.00      SOLV
ATOM   3508  H2  TIP3  147     -37.309 -44.017 -31.696  1.00  0.00      SOLV
ATOM   3509  OH2 TIP3  148     -35.334 -39.962 -27.250  1.00  0.00      SOLV
ATOM   3510  H1  TIP3  148     -35.458 -40.418 -26.391  1.00  0.00      SOLV
ATOM   3511  H2  TIP3  148     -36.222 -40.035 -27.657  1.00  0.00      SOLV
ATOM   3512  OH2 TIP3  149     -32.617 -40.603 -27.478  1.00  0.00      SOLV
ATOM   3513  H1  TIP3  149     -33.590 -40.582 -27.373  1.00  0.00      SOLV
ATOM   3514  H2  TIP3  149     -32.363 -41.308 -26.841  1.00  0.00      SOLV
ATOM   3515  OH2 TIP3  150     -31.673 -42.290 -25.485  1.00  0.00      SOLV
ATOM   3516  H1  TIP3  150     -31.182 -43.061 -25.133  1.00  0.00      SOLV
ATOM   3517  H2  TIP3  150     -32.063 -41.929 -24.662  1.00  0.00      SOLV
ATOM   3518  OH2 TIP3  151     -41.785 -40.636 -26.660  1.00  0.00      SOLV
ATOM   3519  H1  TIP3  151     -41.729 -41.396 -27.278  1.00  0.00      SOLV
ATOM   3520  H2  TIP3  151     -41.798 -41.102 -25.801  1.00  0.00      SOLV
ATOM   3521  OH2 TIP3  152     -36.177 -43.402 -26.823  1.00  0.00      SOLV
ATOM   3522  H1  TIP3  152     -36.584 -44.265 -26.605  1.00  0.00      SOLV
ATOM   3523  H2  TIP3  152     -36.909 -42.820 -26.519  1.00  0.00      SOLV
ATOM   3524  OH2 TIP3  153     -36.874 -26.564 -42.947  1.00  0.00      SOLV
ATOM   3525  H1  TIP3  153     -35.906 -26.475 -42.896  1.00  0.00      SOLV
ATOM   3526  H2  TIP3  153     -37.084 -26.052 -43.743  1.00  0.00      SOLV
ATOM   3527  OH2 TIP3  154     -43.090 -32.342 -43.086  1.00  0.00      SOLV
ATOM   3528  H1  TIP3  154     -42.141 -32.215 -43.287  1.00  0.00      SOLV
ATOM   3529  H2  TIP3  154     -43.356 -32.900 -43.846  1.00  0.00      SOLV
ATOM   3530  OH2 TIP3  155     -44.054 -27.967 -36.152  1.00  0.00      SOLV
ATOM   3531  H1  TIP3  155     -44.222 -28.867 -35.813  1.00  0.00      SOLV
ATOM   3532  H2  TIP3  155     -43.312 -27.688 -35.578  1.00  0.00      SOLV
ATOM   3533  OH2 TIP3  156     -26.461 -27.778 -33.136  1.00  0.00      SOLV
ATOM   3534  H1  TIP3  156     -26.477 -28.116 -32.215  1.00  0.00      SOLV
ATOM   3535  H2  TIP3  156     -25.903 -26.984 -33.018  1.00  0.00      SOLV
ATOM   3536  OH2 TIP3  157     -26.744 -28.749 -30.582  1.00  0.00      SOLV
ATOM   3537  H1  TIP3  157     -27.442 -29.344 -30.941  1.00  0.00      SOLV
ATOM   3538  H2  TIP3  157     -26.557 -29.202 -29.735  1.00  0.00      SOLV
ATOM   3539  OH2 TIP3  158     -27.650 -31.465 -26.006  1.00  0.00      SOLV
ATOM   3540  H1  TIP3  158     -28.578 -31.594 -25.710  1.00  0.00      SOLV
ATOM   3541  H2  TIP3  158     -27.310 -30.983 -25.221  1.00  0.00      SOLV
ATOM   3542  OH2 TIP3  159     -26.331 -33.694 -40.733  1.00  0.00      SOLV
ATOM   3543  H1  TIP3  159     -25.586 -33.065 -40.628  1.00  0.00      SOLV
ATOM   3544  H2  TIP3  159     -26.188 -34.276 -39.953  1.00  0.00      SOLV
ATOM   3545  OH2 TIP3  160     -26.004 -35.603 -38.812  1.00  0.00      SOLV
ATOM   3546  H1  TIP3  160     -26.905 -35.869 -38.523  1.00  0.00      SOLV
ATOM   3547  H2  TIP3  160     -25.499 -35.615 -37.969  1.00  0.00      SOLV
ATOM   3548  OH2 TIP3  161     -26.503 -32.638 -33.414  1.00  0.00      SOLV
ATOM   3549  H1  TIP3  161     -26.014 -33.305 -33.941  1.00  0.00      SOLV
ATOM   3550  H2  TIP3  161     -26.137 -31.790 -33.751  1.00  0.00      SOLV
ATOM   3551  OH2 TIP3  162     -28.849 -30.148 -31.513  1.00  0.00      SOLV
ATOM   3552  H1  TIP3  162     -29.594 -29.754 -31.006  1.00  0.00      SOLV
ATOM   3553  H2  TIP3  162     -29.220 -30.164 -32.423  1.00  0.00      SOLV
ATOM   3554  OH2 TIP3  163     -26.852 -35.606 -42.590  1.00  0.00      SOLV
ATOM   3555  H1  TIP3  163     -27.613 -35.129 -42.954  1.00  0.00      SOLV
ATOM   3556  H2  TIP3  163     -26.591 -34.965 -41.890  1.00  0.00      SOLV
ATOM   3557  OH2 TIP3  164     -28.996 -38.936 -43.630  1.00  0.00      SOLV
ATOM   3558  H1  TIP3  164     -29.018 -38.546 -44.525  1.00  0.00      SOLV
ATOM   3559  H2  TIP3  164     -28.819 -39.877 -43.858  1.00  0.00      SOLV
ATOM   3560  OH2 TIP3  165     -28.575 -36.558 -38.459  1.00  0.00      SOLV
ATOM   3561  H1  TIP3  165     -28.659 -37.479 -38.781  1.00  0.00      SOLV
ATOM   3562  H2  TIP3  165     -29.091 -36.591 -37.626  1.00  0.00      SOLV
ATOM   3563  OH2 TIP3  166     -43.956 -35.368 -33.865  1.00  0.00      SOLV
ATOM   3564  H1  TIP3  166     -43.730 -35.131 -34.789  1.00  0.00      SOLV
ATOM   3565  H2  TIP3  166     -43.082 -35.752 -33.604  1.00  0.00      SOLV
ATOM   3566  OH2 TIP3  167     -27.942 -35.428 -28.648  1.00  0.00      SOLV
ATOM   3567  H1  TIP3  167     -27.351 -36.173 -28.829  1.00  0.00      SOLV
ATOM   3568  H2  TIP3  167     -27.368 -34.664 -28.864  1.00  0.00      SOLV
ATOM   3569  OH2 TIP3  168     -26.168 -37.919 -29.472  1.00  0.00      SOLV
ATOM   3570  H1  TIP3  168     -27.109 -38.161 -29.317  1.00  0.00      SOLV
ATOM   3571  H2  TIP3  168     -25.746 -38.707 -29.062  1.00  0.00      SOLV
ATOM   3572  OH2 TIP3  169     -28.123 -41.375 -44.483  1.00  0.00      SOLV
ATOM   3573  H1  TIP3  169     -27.709 -42.051 -43.910  1.00  0.00      SOLV
ATOM   3574  H2  TIP3  169     -28.371 -41.917 -45.268  1.00  0.00      SOLV
ATOM   3575  OH2 TIP3  170     -28.639 -38.964 -39.816  1.00  0.00      SOLV
ATOM   3576  H1  TIP3  170     -28.510 -39.846 -39.400  1.00  0.00      SOLV
ATOM   3577  H2  TIP3  170     -27.850 -38.893 -40.382  1.00  0.00      SOLV
ATOM   3578  OH2 TIP3  171     -28.813 -39.208 -34.734  1.00  0.00      SOLV
ATOM   3579  H1  TIP3  171     -27.859 -39.109 -34.962  1.00  0.00      SOLV
ATOM   3580  H2  TIP3  171     -28.798 -38.869 -33.814  1.00  0.00      SOLV
ATOM   3581  OH2 TIP3  172     -28.550 -38.181 -32.191  1.00  0.00      SOLV
ATOM   3582  H1  TIP3  172     -29.326 -37.985 -31.637  1.00  0.00      SOLV
ATOM   3583  H2  TIP3  172     -28.106 -37.304 -32.238  1.00  0.00      SOLV
ATOM   3584  OH2 TIP3  173     -43.390 -38.571 -27.558  1.00  0.00      SOLV
ATOM   3585  H1  TIP3  173     -42.772 -39.306 -27.346  1.00  0.00      SOLV
ATOM   3586  H2  TIP3  173     -44.103 -39.048 -28.037  1.00  0.00      SOLV
ATOM   3587  OH2 TIP3  174     -25.381 -42.873 -25.965  1.00  0.00      SOLV
ATOM   3588  H1  TIP3  174     -25.143 -43.806 -25.763  1.00  0.00      SOLV
ATOM   3589  H2  TIP3  174     -25.883 -42.957 -26.805  1.00  0.00      SOLV
ATOM   3590  OH2 TIP3  175     -28.422 -41.478 -38.740  1.00  0.00      SOLV
ATOM   3591  H1  TIP3  175     -27.833 -41.990 -38.151  1.00  0.00      SOLV
ATOM   3592  H2  TIP3  175     -28.753 -42.213 -39.299  1.00  0.00      SOLV
ATOM   3593  OH2 TIP3  176     -42.013 -41.601 -35.543  1.00  0.00      SOLV
ATOM   3594  H1  TIP3  176     -41.582 -42.464 -35.397  1.00  0.00      SOLV
ATOM   3595  H2  TIP3  176     -41.305 -40.987 -35.275  1.00  0.00      SOLV
ATOM   3596  OH2 TIP3  177     -44.570 -37.952 -35.076  1.00  0.00      SOLV
ATOM   3597  H1  TIP3  177     -43.693 -38.131 -35.464  1.00  0.00      SOLV
ATOM   3598  H2  TIP3  177     -44.424 -37.088 -34.662  1.00  0.00      SOLV
ATOM   3599  OH2 TIP3  178     -26.920 -42.578 -28.271  1.00  0.00      SOLV
ATOM   3600  H1  TIP3  178     -27.705 -42.042 -28.503  1.00  0.00      SOLV
ATOM   3601  H2  TIP3  178     -27.061 -43.329 -28.878  1.00  0.00      SOLV
ATOM   3602  OH2 TIP3  179     -26.276 -42.886 -42.995  1.00  0.00      SOLV
ATOM   3603  H1  TIP3  179     -25.939 -43.375 -43.784  1.00  0.00      SOLV
ATOM   3604  H2  TIP3  179     -25.736 -42.070 -43.008  1.00  0.00      SOLV
ATOM   3605  OH2 TIP3  180     -43.063 -41.687 -39.205  1.00  0.00      SOLV
ATOM   3606  H1  TIP3  180     -43.724 -42.415 -39.241  1.00  0.00      SOLV
ATOM   3607  H2  TIP3  180     -43.220 -41.303 -40.101  1.00  0.00      SOLV
ATOM   3608  OH2 TIP3  181     -29.953 -26.485 -37.245  1.00  0.00      SOLV
ATOM   3609  H1  TIP3  181     -29.247 -26.506 -37.928  1.00  0.00      SOLV
ATOM   3610  H2  TIP3  181     -29.544 -25.929 -36.561  1.00  0.00      SOLV
ATOM   3611  OH2 TIP3  182     -44.080 -41.023 -30.815  1.00  0.00      SOLV
ATOM   3612  H1  TIP3  182     -44.759 -41.201 -31.496  1.00  0.00      SOLV
ATOM   3613  H2  TIP3  182     -44.605 -40.513 -30.168  1.00  0.00      SOLV
ATOM   3614  OH2 TIP3  183     -42.584 -29.299 -29.303  1.00  0.00      SOLV
ATOM   3615  H1  TIP3  183     -43.481 -29.674 -29.199  1.00  0.00      SOLV
ATOM   3616  H2  TIP3  183     -42.462 -28.841 -28.450  1.00  0.00      SOLV
ATOM   3617  OH2 TIP3  184     -38.861 -28.991 -31.445  1.00  0.00      SOLV
ATOM   3618  H1  TIP3  184     -39.203 -28.082 -31.578  1.00  0.00      SOLV
ATOM   3619  H2  TIP3  184     -37.927 -28.862 -31.711  1.00  0.00      SOLV
ATOM   3620  OH2 TIP3  185     -35.923 -27.825 -28.303  1.00  0.00      SOLV
ATOM   3621  H1  TIP3  185     -35.774 -28.112 -27.373  1.00  0.00      SOLV
ATOM   3622  H2  TIP3  185     -35.147 -27.239 -28.445  1.00  0.00      SOLV
ATOM   3623  OH2 TIP3  186     -33.702 -26.315 -28.802  1.00  0.00      SOLV
ATOM   3624  H1  TIP3  186     -33.126 -26.741 -29.467  1.00  0.00      SOLV
ATOM   3625  H2  TIP3  186     -33.063 -26.110 -28.081  1.00  0.00      SOLV
ATOM   3626  OH2 TIP3  187     -27.440 -44.414 -30.387  1.00  0.00      SOLV
ATOM   3627  H1  TIP3  187     -27.590 -43.721 -31.065  1.00  0.00      SOLV
ATOM   3628  H2  TIP3  187     -28.222 -44.981 -30.585  1.00  0.00      SOLV
ATOM   3629  OH2 TIP3  188     -42.048 -25.434 -31.219  1.00  0.00      SOLV
ATOM   3630  H1  TIP3  188     -42.671 -24.940 -31.795  1.00  0.00      SOLV
ATOM   3631  H2  TIP3  188     -42.132 -24.932 -30.390  1.00  0.00      SOLV
ATOM   3632  OH2 TIP3  189     -39.445 -26.277 -31.776  1.00  0.00      SOLV
ATOM   3633  H1  TIP3  189     -40.378 -26.018 -31.618  1.00  0.00      SOLV
ATOM   3634  H2  TIP3  189     -39.306 -25.946 -32.687  1.00  0.00      SOLV
ATOM   3635  OH2 TIP3  190     -34.644 -26.527 -32.600  1.00  0.00      SOLV
ATOM   3636  H1  TIP3  190     -35.068 -26.280 -33.443  1.00  0.00      SOLV
ATOM   3637  H2  TIP3  190     -34.762 -25.715 -32.066  1.00  0.00      SOLV
ATOM   3638  OH2 TIP3  191     -32.477 -27.386 -31.108  1.00  0.00      SOLV
ATOM   3639  H1  TIP3  191     -33.148 -27.061 -31.747  1.00  0.00      SOLV
ATOM   3640  H2  TIP3  191     -31.677 -26.884 -31.386  1.00  0.00      SOLV
ATOM   3641  OH2 TIP3  192     -29.983 -26.345 -31.657  1.00  0.00      SOLV
ATOM   3642  H1  TIP3  192     -29.654 -25.457 -31.902  1.00  0.00      SOLV
ATOM   3643  H2  TIP3  192     -29.731 -26.851 -32.459  1.00  0.00      SOLV
ATOM   3644  OH2 TIP3  193     -41.885 -27.506 -34.530  1.00  0.00      SOLV
ATOM   3645  H1  TIP3  193     -42.005 -27.796 -33.597  1.00  0.00      SOLV
ATOM   3646  H2  TIP3  193     -41.162 -28.106 -34.823  1.00  0.00      SOLV
ATOM   3647  OH2 TIP3  194     -39.867 -28.998 -35.606  1.00  0.00      SOLV
ATOM   3648  H1  TIP3  194     -39.757 -29.961 -35.775  1.00  0.00      SOLV
ATOM   3649  H2  TIP3  194     -38.971 -28.779 -35.274  1.00  0.00      SOLV
ATOM   3650  OH2 TIP3  195     -37.244 -28.745 -34.684  1.00  0.00      SOLV
ATOM   3651  H1  TIP3  195     -36.955 -29.612 -35.041  1.00  0.00      SOLV
ATOM   3652  H2  TIP3  195     -36.909 -28.823 -33.765  1.00  0.00      SOLV
ATOM   3653  OH2 TIP3  196     -34.193 -42.970 -35.328  1.00  0.00      SOLV
ATOM   3654  H1  TIP3  196     -35.046 -43.444 -35.215  1.00  0.00      SOLV
ATOM   3655  H2  TIP3  196     -33.573 -43.733 -35.423  1.00  0.00      SOLV
ATOM   3656  OH2 TIP3  197     -28.832 -44.470 -35.575  1.00  0.00      SOLV
ATOM   3657  H1  TIP3  197     -28.193 -44.172 -36.255  1.00  0.00      SOLV
ATOM   3658  H2  TIP3  197     -29.155 -43.616 -35.235  1.00  0.00      SOLV
ATOM   3659  OH2 TIP3  198     -27.060 -43.545 -37.500  1.00  0.00      SOLV
ATOM   3660  H1  TIP3  198     -26.790 -43.902 -38.361  1.00  0.00      SOLV
ATOM   3661  H2  TIP3  198     -26.208 -43.145 -37.198  1.00  0.00      SOLV
ATOM   3662  OH2 TIP3  199     -41.311 -43.671 -38.179  1.00  0.00      SOLV
ATOM   3663  H1  TIP3  199     -41.941 -42.955 -38.393  1.00  0.00      SOLV
ATOM   3664  H2  TIP3  199     -41.603 -44.361 -38.806  1.00  0.00      SOLV
ATOM   3665  OH2 TIP3  200     -42.456 -44.945 -40.393  1.00  0.00      SOLV
ATOM   3666  H1  TIP3  200     -41.936 -44.314 -40.935  1.00  0.00      SOLV
ATOM   3667  H2  TIP3  200     -43.302 -44.466 -40.280  1.00  0.00      SOLV
ATOM   3668  OH2 TIP3  201     -36.469 -45.179 -37.964  1.00  0.00      SOLV
ATOM   3669  H1  TIP3  201     -35.787 -44.624 -38.398  1.00  0.00      SOLV
ATOM   3670  H2  TIP3  201     -36.600 -44.690 -37.131  1.00  0.00      SOLV
ATOM   3671  OH2 TIP3  202     -32.391 -44.989 -35.313  1.00  0.00      SOLV
ATOM   3672  H1  TIP3  202     -31.784 -45.541 -35.839  1.00  0.00      SOLV
ATOM   3673  H2  TIP3  202     -32.042 -45.105 -34.409  1.00  0.00      SOLV
ATOM   3674  OH2 TIP3  203     -29.404 -43.728 -39.952  1.00  0.00      SOLV
ATOM   3675  H1  TIP3  203     -30.332 -43.424 -39.891  1.00  0.00      SOLV
ATOM   3676  H2  TIP3  203     -29.567 -44.670 -39.713  1.00  0.00      SOLV
ATOM   3677  OH2 TIP3  204     -43.094 -28.165 -41.379  1.00  0.00      SOLV
ATOM   3678  H1  TIP3  204     -42.275 -28.243 -41.880  1.00  0.00      SOLV
ATOM   3679  H2  TIP3  204     -43.001 -27.267 -40.992  1.00  0.00      SOLV
ATOM   3680  OH2 TIP3  205     -40.852 -43.025 -41.511  1.00  0.00      SOLV
ATOM   3681  H1  TIP3  205     -41.438 -42.343 -41.873  1.00  0.00      SOLV
ATOM   3682  H2  TIP3  205     -40.006 -42.534 -41.431  1.00  0.00      SOLV
ATOM   3683  OH2 TIP3  206     -35.680 -42.061 -41.230  1.00  0.00      SOLV
ATOM   3684  H1  TIP3  206     -35.345 -42.704 -40.571  1.00  0.00      SOLV
ATOM   3685  H2  TIP3  206     -35.398 -41.228 -40.793  1.00  0.00      SOLV
ATOM   3686  OH2 TIP3  207     -34.081 -26.681 -42.995  1.00  0.00      SOLV
ATOM   3687  H1  TIP3  207     -33.100 -26.798 -42.934  1.00  0.00      SOLV
ATOM   3688  H2  TIP3  207     -34.274 -27.494 -43.519  1.00  0.00      SOLV
ATOM   3689  OH2 TIP3  208     -27.974 -26.845 -39.176  1.00  0.00      SOLV
ATOM   3690  H1  TIP3  208     -28.081 -27.806 -39.381  1.00  0.00      SOLV
ATOM   3691  H2  TIP3  208     -28.038 -26.473 -40.078  1.00  0.00      SOLV
ATOM   3692  OH2 TIP3  209     -41.444 -42.775 -28.336  1.00  0.00      SOLV
ATOM   3693  H1  TIP3  209     -41.979 -43.447 -28.775  1.00  0.00      SOLV
ATOM   3694  H2  TIP3  209     -40.947 -43.322 -27.688  1.00  0.00      SOLV
ATOM   3695  OH2 TIP3  210     -40.319 -44.322 -26.300  1.00  0.00      SOLV
ATOM   3696  H1  TIP3  210     -39.372 -44.577 -26.325  1.00  0.00      SOLV
ATOM   3697  H2  TIP3  210     -40.708 -45.103 -25.865  1.00  0.00      SOLV
ATOM   3698  OH2 TIP3  211     -43.055 -25.878 -44.124  1.00  0.00      SOLV
ATOM   3699  H1  TIP3  211     -43.904 -26.180 -43.747  1.00  0.00      SOLV
ATOM   3700  H2  TIP3  211     -42.798 -25.176 -43.492  1.00  0.00      SOLV
ATOM   3701  OH2 TIP3  212     -29.087 -28.439 -27.932  1.00  0.00      SOLV
ATOM   3702  H1  TIP3  212     -29.686 -28.674 -28.674  1.00  0.00      SOLV
ATOM   3703  H2  TIP3  212     -29.171 -27.462 -27.915  1.00  0.00      SOLV
ATOM   3704  OH2 TIP3  213     -13.184 -34.776 -39.205  1.00  0.00      SOLV
ATOM   3705  H1  TIP3  213     -13.323 -33.809 -39.156  1.00  0.00      SOLV
ATOM   3706  H2  TIP3  213     -13.992 -35.082 -39.653  1.00  0.00      SOLV
ATOM   3707  OH2 TIP3  214     -14.426 -35.287 -34.284  1.00  0.00      SOLV
ATOM   3708  H1  TIP3  214     -14.284 -35.812 -33.471  1.00  0.00      SOLV
ATOM   3709  H2  TIP3  214     -14.679 -35.976 -34.911  1.00  0.00      SOLV
ATOM   3710  OH2 TIP3  215     -22.890 -35.893 -33.392  1.00  0.00      SOLV
ATOM   3711  H1  TIP3  215     -22.739 -36.585 -32.723  1.00  0.00      SOLV
ATOM   3712  H2  TIP3  215     -21.999 -35.740 -33.751  1.00  0.00      SOLV
ATOM   3713  OH2 TIP3  216     -11.082 -32.024 -35.988  1.00  0.00      SOLV
ATOM   3714  H1  TIP3  216     -11.329 -32.889 -35.611  1.00  0.00      SOLV
ATOM   3715  H2  TIP3  216     -11.124 -31.431 -35.212  1.00  0.00      SOLV
ATOM   3716  OH2 TIP3  217     -20.526 -31.950 -35.836  1.00  0.00      SOLV
ATOM   3717  H1  TIP3  217     -21.158 -32.632 -36.134  1.00  0.00      SOLV
ATOM   3718  H2  TIP3  217     -20.039 -32.422 -35.139  1.00  0.00      SOLV
ATOM   3719  OH2 TIP3  218     -24.950 -37.896 -39.935  1.00  0.00      SOLV
ATOM   3720  H1  TIP3  218     -25.242 -37.029 -39.584  1.00  0.00      SOLV
ATOM   3721  H2  TIP3  218     -25.553 -38.010 -40.689  1.00  0.00      SOLV
ATOM   3722  OH2 TIP3  219     -24.268 -35.818 -36.661  1.00  0.00      SOLV
ATOM   3723  H1  TIP3  219     -23.938 -36.707 -36.421  1.00  0.00      SOLV
ATOM   3724  H2  TIP3  219     -23.437 -35.302 -36.730  1.00  0.00      SOLV
ATOM   3725  OH2 TIP3  220     -14.068 -28.027 -34.871  1.00  0.00      SOLV
ATOM   3726  H1  TIP3  220     -13.498 -28.391 -35.580  1.00  0.00      SOLV
ATOM   3727  H2  TIP3  220     -14.075 -28.751 -34.220  1.00  0.00      SOLV
ATOM   3728  OH2 TIP3  221     -16.183 -33.055 -33.955  1.00  0.00      SOLV
ATOM   3729  H1  TIP3  221     -15.625 -33.810 -34.230  1.00  0.00      SOLV
ATOM   3730  H2  TIP3  221     -15.621 -32.703 -33.233  1.00  0.00      SOLV
ATOM   3731  OH2 TIP3  222      -6.509 -41.973 -32.473  1.00  0.00      SOLV
ATOM   3732  H1  TIP3  222      -6.739 -41.023 -32.376  1.00  0.00      SOLV
ATOM   3733  H2  TIP3  222      -5.923 -41.955 -33.257  1.00  0.00      SOLV
ATOM   3734  OH2 TIP3  223     -14.631 -38.698 -34.713  1.00  0.00      SOLV
ATOM   3735  H1  TIP3  223     -14.440 -39.619 -34.427  1.00  0.00      SOLV
ATOM   3736  H2  TIP3  223     -14.197 -38.684 -35.596  1.00  0.00      SOLV
ATOM   3737  OH2 TIP3  224     -19.570 -40.933 -36.518  1.00  0.00      SOLV
ATOM   3738  H1  TIP3  224     -19.908 -40.225 -37.107  1.00  0.00      SOLV
ATOM   3739  H2  TIP3  224     -19.836 -41.741 -37.002  1.00  0.00      SOLV
ATOM   3740  OH2 TIP3  225     -12.677 -41.243 -37.621  1.00  0.00      SOLV
ATOM   3741  H1  TIP3  225     -12.412 -41.513 -36.716  1.00  0.00      SOLV
ATOM   3742  H2  TIP3  225     -11.798 -41.261 -38.058  1.00  0.00      SOLV
ATOM   3743  OH2 TIP3  226     -23.524 -38.487 -36.030  1.00  0.00      SOLV
ATOM   3744  H1  TIP3  226     -22.786 -38.915 -35.563  1.00  0.00      SOLV
ATOM   3745  H2  TIP3  226     -23.481 -38.922 -36.907  1.00  0.00      SOLV
ATOM   3746  OH2 TIP3  227     -19.265 -36.957 -36.765  1.00  0.00      SOLV
ATOM   3747  H1  TIP3  227     -18.508 -37.453 -36.374  1.00  0.00      SOLV
ATOM   3748  H2  TIP3  227     -19.782 -37.693 -37.153  1.00  0.00      SOLV
ATOM   3749  OH2 TIP3  228      -7.317 -39.338 -32.085  1.00  0.00      SOLV
ATOM   3750  H1  TIP3  228      -8.264 -39.098 -32.167  1.00  0.00      SOLV
ATOM   3751  H2  TIP3  228      -7.076 -38.801 -31.316  1.00  0.00      SOLV
ATOM   3752  OH2 TIP3  229     -21.335 -41.335 -32.118  1.00  0.00      SOLV
ATOM   3753  H1  TIP3  229     -21.509 -40.823 -32.929  1.00  0.00      SOLV
ATOM   3754  H2  TIP3  229     -22.029 -40.996 -31.515  1.00  0.00      SOLV
ATOM   3755  OH2 TIP3  230     -13.525 -32.042 -39.566  1.00  0.00      SOLV
ATOM   3756  H1  TIP3  230     -13.670 -32.063 -40.527  1.00  0.00      SOLV
ATOM   3757  H2  TIP3  230     -13.977 -31.198 -39.326  1.00  0.00      SOLV
ATOM   3758  OH2 TIP3  231     -18.982 -33.344 -33.647  1.00  0.00      SOLV
ATOM   3759  H1  TIP3  231     -19.310 -32.626 -33.058  1.00  0.00      SOLV
ATOM   3760  H2  TIP3  231     -18.041 -33.095 -33.777  1.00  0.00      SOLV
ATOM   3761  OH2 TIP3  232     -11.572 -41.528 -35.121  1.00  0.00      SOLV
ATOM   3762  H1  TIP3  232     -12.357 -41.411 -34.548  1.00  0.00      SOLV
ATOM   3763  H2  TIP3  232     -11.085 -40.688 -34.975  1.00  0.00      SOLV
ATOM   3764  OH2 TIP3  233     -21.358 -39.986 -34.636  1.00  0.00      SOLV
ATOM   3765  H1  TIP3  233     -20.886 -39.251 -34.185  1.00  0.00      SOLV
ATOM   3766  H2  TIP3  233     -20.634 -40.335 -35.205  1.00  0.00      SOLV
ATOM   3767  OH2 TIP3  234     -20.182 -31.522 -31.912  1.00  0.00      SOLV
ATOM   3768  H1  TIP3  234     -20.146 -30.551 -31.795  1.00  0.00      SOLV
ATOM   3769  H2  TIP3  234     -21.128 -31.670 -31.702  1.00  0.00      SOLV
ATOM   3770  OH2 TIP3  235     -24.055 -32.111 -40.570  1.00  0.00      SOLV
ATOM   3771  H1  TIP3  235     -24.073 -31.431 -41.262  1.00  0.00      SOLV
ATOM   3772  H2  TIP3  235     -23.838 -31.566 -39.782  1.00  0.00      SOLV
ATOM   3773  OH2 TIP3  236     -11.310 -30.130 -33.944  1.00  0.00      SOLV
ATOM   3774  H1  TIP3  236     -12.235 -30.045 -33.625  1.00  0.00      SOLV
ATOM   3775  H2  TIP3  236     -11.089 -29.201 -34.169  1.00  0.00      SOLV
ATOM   3776  OH2 TIP3  237      -9.137 -42.979 -32.477  1.00  0.00      SOLV
ATOM   3777  H1  TIP3  237      -9.390 -43.283 -33.373  1.00  0.00      SOLV
ATOM   3778  H2  TIP3  237      -8.215 -42.678 -32.618  1.00  0.00      SOLV
ATOM   3779  OH2 TIP3  238     -17.881 -44.165 -34.516  1.00  0.00      SOLV
ATOM   3780  H1  TIP3  238     -18.158 -45.036 -34.858  1.00  0.00      SOLV
ATOM   3781  H2  TIP3  238     -18.580 -43.973 -33.870  1.00  0.00      SOLV
ATOM   3782  OH2 TIP3  239     -12.529 -28.706 -37.039  1.00  0.00      SOLV
ATOM   3783  H1  TIP3  239     -12.006 -29.452 -37.394  1.00  0.00      SOLV
ATOM   3784  H2  TIP3  239     -11.896 -27.963 -37.180  1.00  0.00      SOLV
ATOM   3785  OH2 TIP3  240     -11.304 -30.837 -38.402  1.00  0.00      SOLV
ATOM   3786  H1  TIP3  240     -12.031 -31.379 -38.772  1.00  0.00      SOLV
ATOM   3787  H2  TIP3  240     -11.122 -31.331 -37.566  1.00  0.00      SOLV
ATOM   3788  OH2 TIP3  241      -9.909 -32.607 -30.431  1.00  0.00      SOLV
ATOM   3789  H1  TIP3  241      -9.968 -33.165 -31.239  1.00  0.00      SOLV
ATOM   3790  H2  TIP3  241      -9.782 -31.724 -30.845  1.00  0.00      SOLV
ATOM   3791  OH2 TIP3  242     -15.036 -35.907 -40.965  1.00  0.00      SOLV
ATOM   3792  H1  TIP3  242     -15.664 -35.202 -41.229  1.00  0.00      SOLV
ATOM   3793  H2  TIP3  242     -14.557 -36.074 -41.801  1.00  0.00      SOLV
ATOM   3794  OH2 TIP3  243     -15.361 -38.288 -44.418  1.00  0.00      SOLV
ATOM   3795  H1  TIP3  243     -14.691 -37.902 -43.817  1.00  0.00      SOLV
ATOM   3796  H2  TIP3  243     -15.373 -39.232 -44.143  1.00  0.00      SOLV
ATOM   3797  OH2 TIP3  244      -8.201 -35.881 -32.529  1.00  0.00      SOLV
ATOM   3798  H1  TIP3  244      -8.879 -35.172 -32.573  1.00  0.00      SOLV
ATOM   3799  H2  TIP3  244      -7.631 -35.626 -33.289  1.00  0.00      SOLV
ATOM   3800  OH2 TIP3  245     -11.126 -35.815 -40.614  1.00  0.00      SOLV
ATOM   3801  H1  TIP3  245     -11.879 -35.457 -40.091  1.00  0.00      SOLV
ATOM   3802  H2  TIP3  245     -10.537 -36.083 -39.882  1.00  0.00      SOLV
ATOM   3803  OH2 TIP3  246     -12.121 -37.720 -30.502  1.00  0.00      SOLV
ATOM   3804  H1  TIP3  246     -12.224 -36.952 -29.901  1.00  0.00      SOLV
ATOM   3805  H2  TIP3  246     -12.795 -37.510 -31.187  1.00  0.00      SOLV
ATOM   3806  OH2 TIP3  247     -19.940 -34.978 -38.758  1.00  0.00      SOLV
ATOM   3807  H1  TIP3  247     -20.149 -35.387 -39.623  1.00  0.00      SOLV
ATOM   3808  H2  TIP3  247     -19.548 -35.716 -38.254  1.00  0.00      SOLV
ATOM   3809  OH2 TIP3  248     -17.398 -30.869 -35.273  1.00  0.00      SOLV
ATOM   3810  H1  TIP3  248     -17.525 -31.081 -36.215  1.00  0.00      SOLV
ATOM   3811  H2  TIP3  248     -16.844 -31.608 -34.960  1.00  0.00      SOLV
ATOM   3812  OH2 TIP3  249     -20.284 -35.615 -34.540  1.00  0.00      SOLV
ATOM   3813  H1  TIP3  249     -19.732 -35.976 -35.269  1.00  0.00      SOLV
ATOM   3814  H2  TIP3  249     -19.751 -34.844 -34.234  1.00  0.00      SOLV
ATOM   3815  OH2 TIP3  250     -13.795 -29.912 -32.791  1.00  0.00      SOLV
ATOM   3816  H1  TIP3  250     -14.027 -29.301 -32.065  1.00  0.00      SOLV
ATOM   3817  H2  TIP3  250     -14.152 -30.762 -32.460  1.00  0.00      SOLV
ATOM   3818  OH2 TIP3  251     -19.105 -31.607 -29.321  1.00  0.00      SOLV
ATOM   3819  H1  TIP3  251     -19.844 -31.086 -28.938  1.00  0.00      SOLV
ATOM   3820  H2  TIP3  251     -19.445 -31.762 -30.225  1.00  0.00      SOLV
ATOM   3821  OH2 TIP3  252     -13.412 -36.723 -43.063  1.00  0.00      SOLV
ATOM   3822  H1  TIP3  252     -12.703 -36.907 -42.422  1.00  0.00      SOLV
ATOM   3823  H2  TIP3  252     -12.895 -36.553 -43.876  1.00  0.00      SOLV
ATOM   3824  OH2 TIP3  253     -22.449 -35.677 -29.601  1.00  0.00      SOLV
ATOM   3825  H1  TIP3  253     -22.298 -34.758 -29.290  1.00  0.00      SOLV
ATOM   3826  H2  TIP3  253     -23.350 -35.582 -29.981  1.00  0.00      SOLV
ATOM   3827  OH2 TIP3  254     -14.388 -29.530 -38.938  1.00  0.00      SOLV
ATOM   3828  H1  TIP3  254     -13.956 -29.169 -38.141  1.00  0.00      SOLV
ATOM   3829  H2  TIP3  254     -14.847 -28.748 -39.296  1.00  0.00      SOLV
ATOM   3830  OH2 TIP3  255     -21.204 -29.899 -28.568  1.00  0.00      SOLV
ATOM   3831  H1  TIP3  255     -20.983 -29.440 -29.405  1.00  0.00      SOLV
ATOM   3832  H2  TIP3  255     -22.171 -29.769 -28.508  1.00  0.00      SOLV
ATOM   3833  OH2 TIP3  256      -8.607 -43.657 -40.541  1.00  0.00      SOLV
ATOM   3834  H1  TIP3  256      -9.578 -43.764 -40.487  1.00  0.00      SOLV
ATOM   3835  H2  TIP3  256      -8.480 -43.648 -41.513  1.00  0.00      SOLV
ATOM   3836  OH2 TIP3  257     -20.594 -35.753 -41.426  1.00  0.00      SOLV
ATOM   3837  H1  TIP3  257     -21.457 -35.307 -41.570  1.00  0.00      SOLV
ATOM   3838  H2  TIP3  257     -20.688 -36.550 -41.984  1.00  0.00      SOLV
ATOM   3839  OH2 TIP3  258      -6.693 -30.219 -42.114  1.00  0.00      SOLV
ATOM   3840  H1  TIP3  258      -7.279 -29.590 -42.572  1.00  0.00      SOLV
ATOM   3841  H2  TIP3  258      -6.085 -30.479 -42.841  1.00  0.00      SOLV
ATOM   3842  OH2 TIP3  259     -25.050 -32.991 -31.076  1.00  0.00      SOLV
ATOM   3843  H1  TIP3  259     -25.593 -32.866 -31.884  1.00  0.00      SOLV
ATOM   3844  H2  TIP3  259     -24.954 -33.965 -31.045  1.00  0.00      SOLV
ATOM   3845  OH2 TIP3  260     -25.352 -30.165 -33.923  1.00  0.00      SOLV
ATOM   3846  H1  TIP3  260     -24.604 -29.975 -33.322  1.00  0.00      SOLV
ATOM   3847  H2  TIP3  260     -25.903 -29.375 -33.747  1.00  0.00      SOLV
ATOM   3848  OH2 TIP3  261      -7.905 -29.919 -28.099  1.00  0.00      SOLV
ATOM   3849  H1  TIP3  261      -8.112 -30.658 -27.487  1.00  0.00      SOLV
ATOM   3850  H2  TIP3  261      -8.686 -29.353 -27.907  1.00  0.00      SOLV
ATOM   3851  OH2 TIP3  262     -16.632 -30.438 -29.467  1.00  0.00      SOLV
ATOM   3852  H1  TIP3  262     -16.797 -29.566 -29.040  1.00  0.00      SOLV
ATOM   3853  H2  TIP3  262     -17.534 -30.825 -29.413  1.00  0.00      SOLV
ATOM   3854  OH2 TIP3  263     -14.980 -27.041 -40.149  1.00  0.00      SOLV
ATOM   3855  H1  TIP3  263     -15.080 -26.924 -41.112  1.00  0.00      SOLV
ATOM   3856  H2  TIP3  263     -15.497 -26.286 -39.815  1.00  0.00      SOLV
ATOM   3857  OH2 TIP3  264     -21.769 -28.138 -37.886  1.00  0.00      SOLV
ATOM   3858  H1  TIP3  264     -21.497 -28.499 -37.015  1.00  0.00      SOLV
ATOM   3859  H2  TIP3  264     -22.304 -28.879 -38.236  1.00  0.00      SOLV
ATOM   3860  OH2 TIP3  265     -12.493 -27.658 -43.184  1.00  0.00      SOLV
ATOM   3861  H1  TIP3  265     -11.983 -28.334 -43.680  1.00  0.00      SOLV
ATOM   3862  H2  TIP3  265     -12.140 -27.768 -42.284  1.00  0.00      SOLV
ATOM   3863  OH2 TIP3  266     -12.293 -27.737 -40.378  1.00  0.00      SOLV
ATOM   3864  H1  TIP3  266     -13.251 -27.626 -40.209  1.00  0.00      SOLV
ATOM   3865  H2  TIP3  266     -12.110 -28.571 -39.925  1.00  0.00      SOLV
ATOM   3866  OH2 TIP3  267      -9.981 -38.873 -29.179  1.00  0.00      SOLV
ATOM   3867  H1  TIP3  267     -10.758 -38.519 -29.656  1.00  0.00      SOLV
ATOM   3868  H2  TIP3  267      -9.969 -39.802 -29.498  1.00  0.00      SOLV
ATOM   3869  OH2 TIP3  268     -22.711 -31.580 -30.810  1.00  0.00      SOLV
ATOM   3870  H1  TIP3  268     -22.443 -32.019 -29.977  1.00  0.00      SOLV
ATOM   3871  H2  TIP3  268     -23.571 -32.028 -30.964  1.00  0.00      SOLV
ATOM   3872  OH2 TIP3  269     -20.173 -43.753 -32.856  1.00  0.00      SOLV
ATOM   3873  H1  TIP3  269     -20.630 -43.809 -33.725  1.00  0.00      SOLV
ATOM   3874  H2  TIP3  269     -20.620 -42.958 -32.493  1.00  0.00      SOLV
ATOM   3875  OH2 TIP3  270     -16.013 -43.490 -29.193  1.00  0.00      SOLV
ATOM   3876  H1  TIP3  270     -16.419 -43.307 -28.319  1.00  0.00      SOLV
ATOM   3877  H2  TIP3  270     -16.822 -43.597 -29.735  1.00  0.00      SOLV
ATOM   3878  OH2 TIP3  271     -12.783 -40.677 -30.081  1.00  0.00      SOLV
ATOM   3879  H1  TIP3  271     -13.148 -40.693 -29.167  1.00  0.00      SOLV
ATOM   3880  H2  TIP3  271     -12.699 -39.723 -30.241  1.00  0.00      SOLV
ATOM   3881  OH2 TIP3  272     -12.337 -33.718 -46.169  1.00  0.00      SOLV
ATOM   3882  H1  TIP3  272     -11.563 -33.711 -46.773  1.00  0.00      SOLV
ATOM   3883  H2  TIP3  272     -12.019 -33.196 -45.398  1.00  0.00      SOLV
ATOM   3884  OH2 TIP3  273     -15.536 -40.990 -43.688  1.00  0.00      SOLV
ATOM   3885  H1  TIP3  273     -16.217 -41.305 -43.065  1.00  0.00      SOLV
ATOM   3886  H2  TIP3  273     -15.491 -41.755 -44.300  1.00  0.00      SOLV
ATOM   3887  OH2 TIP3  274     -20.206 -37.993 -33.147  1.00  0.00      SOLV
ATOM   3888  H1  TIP3  274     -20.884 -37.893 -32.441  1.00  0.00      SOLV
ATOM   3889  H2  TIP3  274     -20.215 -37.104 -33.557  1.00  0.00      SOLV
ATOM   3890  OH2 TIP3  275     -20.694 -38.984 -38.062  1.00  0.00      SOLV
ATOM   3891  H1  TIP3  275     -21.640 -39.140 -38.274  1.00  0.00      SOLV
ATOM   3892  H2  TIP3  275     -20.296 -39.022 -38.960  1.00  0.00      SOLV
ATOM   3893  OH2 TIP3  276     -14.454 -38.313 -39.767  1.00  0.00      SOLV
ATOM   3894  H1  TIP3  276     -14.724 -37.424 -40.088  1.00  0.00      SOLV
ATOM   3895  H2  TIP3  276     -13.680 -38.483 -40.338  1.00  0.00      SOLV
ATOM   3896  OH2 TIP3  277     -15.680 -37.655 -28.390  1.00  0.00      SOLV
ATOM   3897  H1  TIP3  277     -16.067 -38.416 -27.900  1.00  0.00      SOLV
ATOM   3898  H2  TIP3  277     -14.796 -37.622 -27.973  1.00  0.00      SOLV
ATOM   3899  OH2 TIP3  278     -13.488 -38.671 -37.193  1.00  0.00      SOLV
ATOM   3900  H1  TIP3  278     -13.892 -38.425 -38.053  1.00  0.00      SOLV
ATOM   3901  H2  TIP3  278     -13.229 -39.598 -37.391  1.00  0.00      SOLV
ATOM   3902  OH2 TIP3  279     -22.260 -37.809 -31.380  1.00  0.00      SOLV
ATOM   3903  H1  TIP3  279     -22.325 -37.160 -30.651  1.00  0.00      SOLV
ATOM   3904  H2  TIP3  279     -22.527 -38.637 -30.927  1.00  0.00      SOLV
ATOM   3905  OH2 TIP3  280     -19.126 -40.337 -43.331  1.00  0.00      SOLV
ATOM   3906  H1  TIP3  280     -18.514 -40.943 -42.877  1.00  0.00      SOLV
ATOM   3907  H2  TIP3  280     -19.075 -40.658 -44.256  1.00  0.00      SOLV
ATOM   3908  OH2 TIP3  281     -24.743 -42.311 -36.987  1.00  0.00      SOLV
ATOM   3909  H1  TIP3  281     -24.310 -42.133 -36.129  1.00  0.00      SOLV
ATOM   3910  H2  TIP3  281     -24.254 -41.745 -37.594  1.00  0.00      SOLV
ATOM   3911  OH2 TIP3  282     -25.068 -40.401 -42.572  1.00  0.00      SOLV
ATOM   3912  H1  TIP3  282     -24.525 -39.916 -43.227  1.00  0.00      SOLV
ATOM   3913  H2  TIP3  282     -25.699 -39.694 -42.324  1.00  0.00      SOLV
ATOM   3914  OH2 TIP3  283     -14.135 -37.346 -32.383  1.00  0.00      SOLV
ATOM   3915  H1  TIP3  283     -14.230 -37.869 -33.208  1.00  0.00      SOLV
ATOM   3916  H2  TIP3  283     -14.894 -37.698 -31.872  1.00  0.00      SOLV
ATOM   3917  OH2 TIP3  284     -16.992 -41.597 -37.578  1.00  0.00      SOLV
ATOM   3918  H1  TIP3  284     -17.758 -41.284 -37.058  1.00  0.00      SOLV
ATOM   3919  H2  TIP3  284     -16.428 -41.948 -36.850  1.00  0.00      SOLV
ATOM   3920  OH2 TIP3  285     -23.343 -39.605 -38.584  1.00  0.00      SOLV
ATOM   3921  H1  TIP3  285     -23.873 -38.901 -39.032  1.00  0.00      SOLV
ATOM   3922  H2  TIP3  285     -23.660 -40.368 -39.114  1.00  0.00      SOLV
ATOM   3923  OH2 TIP3  286     -19.377 -39.345 -40.419  1.00  0.00      SOLV
ATOM   3924  H1  TIP3  286     -18.419 -39.398 -40.208  1.00  0.00      SOLV
ATOM   3925  H2  TIP3  286     -19.363 -38.973 -41.313  1.00  0.00      SOLV
ATOM   3926  OH2 TIP3  287     -14.077 -41.286 -33.861  1.00  0.00      SOLV
ATOM   3927  H1  TIP3  287     -14.175 -41.774 -33.019  1.00  0.00      SOLV
ATOM   3928  H2  TIP3  287     -14.677 -41.806 -34.441  1.00  0.00      SOLV
ATOM   3929  OH2 TIP3  288     -20.163 -37.815 -43.325  1.00  0.00      SOLV
ATOM   3930  H1  TIP3  288     -19.994 -38.782 -43.343  1.00  0.00      SOLV
ATOM   3931  H2  TIP3  288     -19.290 -37.497 -43.642  1.00  0.00      SOLV
ATOM   3932  OH2 TIP3  289     -10.413 -25.769 -27.588  1.00  0.00      SOLV
ATOM   3933  H1  TIP3  289     -10.469 -25.040 -28.241  1.00  0.00      SOLV
ATOM   3934  H2  TIP3  289      -9.547 -25.599 -27.172  1.00  0.00      SOLV
ATOM   3935  OH2 TIP3  290     -22.230 -33.122 -28.502  1.00  0.00      SOLV
ATOM   3936  H1  TIP3  290     -21.611 -33.298 -27.761  1.00  0.00      SOLV
ATOM   3937  H2  TIP3  290     -23.019 -32.847 -28.000  1.00  0.00      SOLV
ATOM   3938  OH2 TIP3  291     -17.351 -38.414 -35.411  1.00  0.00      SOLV
ATOM   3939  H1  TIP3  291     -16.384 -38.439 -35.289  1.00  0.00      SOLV
ATOM   3940  H2  TIP3  291     -17.626 -38.960 -34.651  1.00  0.00      SOLV
ATOM   3941  OH2 TIP3  292     -20.321 -43.144 -37.980  1.00  0.00      SOLV
ATOM   3942  H1  TIP3  292     -21.029 -43.805 -38.187  1.00  0.00      SOLV
ATOM   3943  H2  TIP3  292     -20.222 -42.737 -38.868  1.00  0.00      SOLV
ATOM   3944  OH2 TIP3  293     -17.908 -39.398 -32.839  1.00  0.00      SOLV
ATOM   3945  H1  TIP3  293     -18.681 -38.793 -32.882  1.00  0.00      SOLV
ATOM   3946  H2  TIP3  293     -17.286 -38.913 -32.259  1.00  0.00      SOLV
ATOM   3947  OH2 TIP3  294     -16.620 -33.787 -41.718  1.00  0.00      SOLV
ATOM   3948  H1  TIP3  294     -17.352 -33.948 -42.349  1.00  0.00      SOLV
ATOM   3949  H2  TIP3  294     -17.142 -33.394 -40.982  1.00  0.00      SOLV
ATOM   3950  OH2 TIP3  295     -10.023 -33.873 -32.845  1.00  0.00      SOLV
ATOM   3951  H1  TIP3  295      -9.347 -33.289 -33.255  1.00  0.00      SOLV
ATOM   3952  H2  TIP3  295     -10.643 -34.034 -33.591  1.00  0.00      SOLV
ATOM   3953  OH2 TIP3  296     -13.847 -41.027 -41.479  1.00  0.00      SOLV
ATOM   3954  H1  TIP3  296     -14.296 -40.938 -42.339  1.00  0.00      SOLV
ATOM   3955  H2  TIP3  296     -13.234 -40.265 -41.485  1.00  0.00      SOLV
ATOM   3956  OH2 TIP3  297     -16.198 -33.340 -29.690  1.00  0.00      SOLV
ATOM   3957  H1  TIP3  297     -15.708 -33.774 -28.958  1.00  0.00      SOLV
ATOM   3958  H2  TIP3  297     -16.298 -32.436 -29.347  1.00  0.00      SOLV
ATOM   3959  OH2 TIP3  298     -12.148 -38.854 -41.380  1.00  0.00      SOLV
ATOM   3960  H1  TIP3  298     -11.466 -38.786 -40.677  1.00  0.00      SOLV
ATOM   3961  H2  TIP3  298     -11.562 -38.926 -42.164  1.00  0.00      SOLV
ATOM   3962  OH2 TIP3  299     -21.767 -34.470 -36.677  1.00  0.00      SOLV
ATOM   3963  H1  TIP3  299     -21.188 -34.566 -37.462  1.00  0.00      SOLV
ATOM   3964  H2  TIP3  299     -21.284 -34.971 -35.998  1.00  0.00      SOLV
ATOM   3965  OH2 TIP3  300     -14.293 -32.419 -42.287  1.00  0.00      SOLV
ATOM   3966  H1  TIP3  300     -14.710 -31.529 -42.163  1.00  0.00      SOLV
ATOM   3967  H2  TIP3  300     -15.038 -32.977 -41.971  1.00  0.00      SOLV
ATOM   3968  OH2 TIP3  301     -25.050 -35.736 -30.627  1.00  0.00      SOLV
ATOM   3969  H1  TIP3  301     -25.324 -36.507 -30.086  1.00  0.00      SOLV
ATOM   3970  H2  TIP3  301     -25.726 -35.813 -31.334  1.00  0.00      SOLV
ATOM   3971  OH2 TIP3  302     -17.686 -35.789 -27.926  1.00  0.00      SOLV
ATOM   3972  H1  TIP3  302     -18.388 -36.139 -28.509  1.00  0.00      SOLV
ATOM   3973  H2  TIP3  302     -16.912 -36.311 -28.223  1.00  0.00      SOLV
ATOM   3974  OH2 TIP3  303     -13.860 -30.505 -29.230  1.00  0.00      SOLV
ATOM   3975  H1  TIP3  303     -14.813 -30.473 -29.453  1.00  0.00      SOLV
ATOM   3976  H2  TIP3  303     -13.910 -30.343 -28.261  1.00  0.00      SOLV
ATOM   3977  OH2 TIP3  304      -8.121 -38.760 -41.879  1.00  0.00      SOLV
ATOM   3978  H1  TIP3  304      -8.921 -38.955 -42.411  1.00  0.00      SOLV
ATOM   3979  H2  TIP3  304      -8.042 -37.799 -42.076  1.00  0.00      SOLV
ATOM   3980  OH2 TIP3  305      -7.750 -33.081 -28.842  1.00  0.00      SOLV
ATOM   3981  H1  TIP3  305      -8.575 -32.746 -29.256  1.00  0.00      SOLV
ATOM   3982  H2  TIP3  305      -7.121 -32.950 -29.582  1.00  0.00      SOLV
ATOM   3983  OH2 TIP3  306      -9.430 -29.868 -40.147  1.00  0.00      SOLV
ATOM   3984  H1  TIP3  306     -10.069 -30.243 -39.502  1.00  0.00      SOLV
ATOM   3985  H2  TIP3  306      -8.989 -30.655 -40.479  1.00  0.00      SOLV
ATOM   3986  OH2 TIP3  307     -11.757 -34.526 -34.902  1.00  0.00      SOLV
ATOM   3987  H1  TIP3  307     -12.709 -34.646 -34.714  1.00  0.00      SOLV
ATOM   3988  H2  TIP3  307     -11.576 -35.333 -35.429  1.00  0.00      SOLV
ATOM   3989  OH2 TIP3  308     -18.667 -31.155 -37.817  1.00  0.00      SOLV
ATOM   3990  H1  TIP3  308     -18.793 -30.217 -38.082  1.00  0.00      SOLV
ATOM   3991  H2  TIP3  308     -19.411 -31.300 -37.201  1.00  0.00      SOLV
ATOM   3992  OH2 TIP3  309     -24.303 -36.225 -43.444  1.00  0.00      SOLV
ATOM   3993  H1  TIP3  309     -23.759 -35.550 -42.991  1.00  0.00      SOLV
ATOM   3994  H2  TIP3  309     -25.204 -35.926 -43.210  1.00  0.00      SOLV
ATOM   3995  OH2 TIP3  310     -18.522 -32.844 -39.971  1.00  0.00      SOLV
ATOM   3996  H1  TIP3  310     -18.451 -32.205 -39.224  1.00  0.00      SOLV
ATOM   3997  H2  TIP3  310     -19.055 -33.541 -39.536  1.00  0.00      SOLV
ATOM   3998  OH2 TIP3  311     -17.522 -28.829 -31.711  1.00  0.00      SOLV
ATOM   3999  H1  TIP3  311     -17.033 -27.979 -31.756  1.00  0.00      SOLV
ATOM   4000  H2  TIP3  311     -16.950 -29.361 -31.134  1.00  0.00      SOLV
ATOM   4001  OH2 TIP3  312     -19.063 -28.511 -38.606  1.00  0.00      SOLV
ATOM   4002  H1  TIP3  312     -19.960 -28.168 -38.428  1.00  0.00      SOLV
ATOM   4003  H2  TIP3  312     -18.495 -27.822 -38.184  1.00  0.00      SOLV
ATOM   4004  OH2 TIP3  313     -14.619 -32.409 -31.764  1.00  0.00      SOLV
ATOM   4005  H1  TIP3  313     -15.261 -32.758 -31.112  1.00  0.00      SOLV
ATOM   4006  H2  TIP3  313     -13.791 -32.693 -31.331  1.00  0.00      SOLV
ATOM   4007  OH2 TIP3  314     -11.802 -32.427 -43.772  1.00  0.00      SOLV
ATOM   4008  H1  TIP3  314     -11.136 -32.902 -43.225  1.00  0.00      SOLV
ATOM   4009  H2  TIP3  314     -12.568 -32.412 -43.167  1.00  0.00      SOLV
ATOM   4010  OH2 TIP3  315     -11.707 -28.946 -30.021  1.00  0.00      SOLV
ATOM   4011  H1  TIP3  315     -12.558 -29.399 -29.827  1.00  0.00      SOLV
ATOM   4012  H2  TIP3  315     -12.003 -28.165 -30.527  1.00  0.00      SOLV
ATOM   4013  OH2 TIP3  316      -7.560 -27.731 -43.236  1.00  0.00      SOLV
ATOM   4014  H1  TIP3  316      -6.991 -27.118 -42.712  1.00  0.00      SOLV
ATOM   4015  H2  TIP3  316      -8.432 -27.390 -42.935  1.00  0.00      SOLV
ATOM   4016  OH2 TIP3  317     -22.945 -40.236 -30.121  1.00  0.00      SOLV
ATOM   4017  H1  TIP3  317     -23.866 -40.197 -29.793  1.00  0.00      SOLV
ATOM   4018  H2  TIP3  317     -22.616 -40.938 -29.521  1.00  0.00      SOLV
ATOM   4019  OH2 TIP3  318     -10.060 -33.907 -42.219  1.00  0.00      SOLV
ATOM   4020  H1  TIP3  318     -10.525 -34.569 -41.660  1.00  0.00      SOLV
ATOM   4021  H2  TIP3  318      -9.265 -33.746 -41.674  1.00  0.00      SOLV
ATOM   4022  OH2 TIP3  319     -23.399 -29.166 -32.165  1.00  0.00      SOLV
ATOM   4023  H1  TIP3  319     -23.079 -29.917 -31.625  1.00  0.00      SOLV
ATOM   4024  H2  TIP3  319     -23.305 -28.418 -31.540  1.00  0.00      SOLV
ATOM   4025  OH2 TIP3  320     -17.482 -31.024 -44.678  1.00  0.00      SOLV
ATOM   4026  H1  TIP3  320     -16.888 -31.802 -44.664  1.00  0.00      SOLV
ATOM   4027  H2  TIP3  320     -18.033 -31.186 -43.881  1.00  0.00      SOLV
ATOM   4028  OH2 TIP3  321     -18.999 -31.329 -42.289  1.00  0.00      SOLV
ATOM   4029  H1  TIP3  321     -18.856 -31.895 -41.502  1.00  0.00      SOLV
ATOM   4030  H2  TIP3  321     -18.736 -30.456 -41.919  1.00  0.00      SOLV
ATOM   4031  OH2 TIP3  322     -22.845 -34.206 -42.042  1.00  0.00      SOLV
ATOM   4032  H1  TIP3  322     -23.324 -33.683 -41.367  1.00  0.00      SOLV
ATOM   4033  H2  TIP3  322     -22.399 -33.472 -42.513  1.00  0.00      SOLV
ATOM   4034  OH2 TIP3  323     -14.235 -42.719 -31.346  1.00  0.00      SOLV
ATOM   4035  H1  TIP3  323     -13.661 -42.060 -30.904  1.00  0.00      SOLV
ATOM   4036  H2  TIP3  323     -14.821 -42.977 -30.606  1.00  0.00      SOLV
ATOM   4037  OH2 TIP3  324     -13.961 -42.824 -39.493  1.00  0.00      SOLV
ATOM   4038  H1  TIP3  324     -13.933 -42.150 -40.213  1.00  0.00      SOLV
ATOM   4039  H2  TIP3  324     -13.632 -42.296 -38.734  1.00  0.00      SOLV
ATOM   4040  OH2 TIP3  325     -15.723 -30.200 -41.930  1.00  0.00      SOLV
ATOM   4041  H1  TIP3  325     -16.504 -29.812 -41.486  1.00  0.00      SOLV
ATOM   4042  H2  TIP3  325     -15.654 -29.628 -42.717  1.00  0.00      SOLV
ATOM   4043  OH2 TIP3  326     -16.745 -39.923 -39.799  1.00  0.00      SOLV
ATOM   4044  H1  TIP3  326     -15.924 -39.384 -39.759  1.00  0.00      SOLV
ATOM   4045  H2  TIP3  326     -16.706 -40.392 -38.938  1.00  0.00      SOLV
ATOM   4046  OH2 TIP3  327     -16.091 -38.597 -30.910  1.00  0.00      SOLV
ATOM   4047  H1  TIP3  327     -16.020 -38.106 -30.061  1.00  0.00      SOLV
ATOM   4048  H2  TIP3  327     -15.998 -39.507 -30.601  1.00  0.00      SOLV
ATOM   4049  OH2 TIP3  328     -16.583 -43.549 -39.534  1.00  0.00      SOLV
ATOM   4050  H1  TIP3  328     -16.778 -42.870 -38.849  1.00  0.00      SOLV
ATOM   4051  H2  TIP3  328     -15.597 -43.487 -39.527  1.00  0.00      SOLV
ATOM   4052  OH2 TIP3  329     -18.108 -28.991 -41.168  1.00  0.00      SOLV
ATOM   4053  H1  TIP3  329     -18.103 -28.087 -41.552  1.00  0.00      SOLV
ATOM   4054  H2  TIP3  329     -18.430 -28.808 -40.258  1.00  0.00      SOLV
ATOM   4055  OH2 TIP3  330     -20.025 -42.041 -40.492  1.00  0.00      SOLV
ATOM   4056  H1  TIP3  330     -20.017 -41.062 -40.448  1.00  0.00      SOLV
ATOM   4057  H2  TIP3  330     -19.206 -42.183 -40.998  1.00  0.00      SOLV
ATOM   4058  OH2 TIP3  331     -10.051 -41.414 -30.281  1.00  0.00      SOLV
ATOM   4059  H1  TIP3  331     -11.028 -41.407 -30.298  1.00  0.00      SOLV
ATOM   4060  H2  TIP3  331      -9.841 -41.889 -31.112  1.00  0.00      SOLV
ATOM   4061  OH2 TIP3  332     -11.454 -37.061 -36.166  1.00  0.00      SOLV
ATOM   4062  H1  TIP3  332     -12.214 -37.540 -36.556  1.00  0.00      SOLV
ATOM   4063  H2  TIP3  332     -11.014 -37.786 -35.674  1.00  0.00      SOLV
ATOM   4064  OH2 TIP3  333     -21.557 -32.013 -43.199  1.00  0.00      SOLV
ATOM   4065  H1  TIP3  333     -20.756 -31.650 -42.764  1.00  0.00      SOLV
ATOM   4066  H2  TIP3  333     -21.137 -32.386 -44.001  1.00  0.00      SOLV
ATOM   4067  OH2 TIP3  334     -24.125 -38.690 -44.575  1.00  0.00      SOLV
ATOM   4068  H1  TIP3  334     -24.297 -37.809 -44.164  1.00  0.00      SOLV
ATOM   4069  H2  TIP3  334     -24.957 -38.861 -45.066  1.00  0.00      SOLV
ATOM   4070  OH2 TIP3  335     -10.388 -27.494 -34.011  1.00  0.00      SOLV
ATOM   4071  H1  TIP3  335     -10.439 -26.666 -34.526  1.00  0.00      SOLV
ATOM   4072  H2  TIP3  335      -9.423 -27.568 -33.850  1.00  0.00      SOLV
ATOM   4073  OH2 TIP3  336     -21.370 -43.842 -35.339  1.00  0.00      SOLV
ATOM   4074  H1  TIP3  336     -20.927 -43.538 -36.152  1.00  0.00      SOLV
ATOM   4075  H2  TIP3  336     -21.510 -44.789 -35.565  1.00  0.00      SOLV
ATOM   4076  OH2 TIP3  337     -23.663 -30.091 -38.620  1.00  0.00      SOLV
ATOM   4077  H1  TIP3  337     -24.126 -29.872 -37.786  1.00  0.00      SOLV
ATOM   4078  H2  TIP3  337     -24.085 -29.429 -39.216  1.00  0.00      SOLV
ATOM   4079  OH2 TIP3  338     -24.602 -27.288 -26.618  1.00  0.00      SOLV
ATOM   4080  H1  TIP3  338     -23.957 -27.419 -25.882  1.00  0.00      SOLV
ATOM   4081  H2  TIP3  338     -24.475 -28.145 -27.075  1.00  0.00      SOLV
ATOM   4082  OH2 TIP3  339     -20.632 -29.311 -25.913  1.00  0.00      SOLV
ATOM   4083  H1  TIP3  339     -19.772 -29.748 -25.762  1.00  0.00      SOLV
ATOM   4084  H2  TIP3  339     -20.786 -29.531 -26.853  1.00  0.00      SOLV
ATOM   4085  OH2 TIP3  340     -15.680 -28.943 -44.362  1.00  0.00      SOLV
ATOM   4086  H1  TIP3  340     -16.286 -29.662 -44.628  1.00  0.00      SOLV
ATOM   4087  H2  TIP3  340     -15.158 -28.788 -45.180  1.00  0.00      SOLV
ATOM   4088  OH2 TIP3  341     -14.025 -30.140 -26.532  1.00  0.00      SOLV
ATOM   4089  H1  TIP3  341     -13.927 -31.049 -26.168  1.00  0.00      SOLV
ATOM   4090  H2  TIP3  341     -13.233 -29.710 -26.143  1.00  0.00      SOLV
ATOM   4091  OH2 TIP3  342     -11.106 -29.750 -44.435  1.00  0.00      SOLV
ATOM   4092  H1  TIP3  342     -11.334 -30.669 -44.201  1.00  0.00      SOLV
ATOM   4093  H2  TIP3  342     -10.568 -29.880 -45.237  1.00  0.00      SOLV
ATOM   4094  OH2 TIP3  343     -24.589 -32.449 -27.043  1.00  0.00      SOLV
ATOM   4095  H1  TIP3  343     -24.445 -33.414 -26.896  1.00  0.00      SOLV
ATOM   4096  H2  TIP3  343     -25.423 -32.507 -27.560  1.00  0.00      SOLV
ATOM   4097  OH2 TIP3  344     -20.105 -33.155 -45.228  1.00  0.00      SOLV
ATOM   4098  H1  TIP3  344     -19.595 -33.624 -44.532  1.00  0.00      SOLV
ATOM   4099  H2  TIP3  344     -19.491 -33.206 -45.985  1.00  0.00      SOLV
ATOM   4100  OH2 TIP3  345     -18.185 -33.148 -27.232  1.00  0.00      SOLV
ATOM   4101  H1  TIP3  345     -18.413 -32.724 -28.087  1.00  0.00      SOLV
ATOM   4102  H2  TIP3  345     -17.858 -34.028 -27.521  1.00  0.00      SOLV
ATOM   4103  OH2 TIP3  346     -15.512 -32.977 -44.721  1.00  0.00      SOLV
ATOM   4104  H1  TIP3  346     -14.954 -32.708 -43.962  1.00  0.00      SOLV
ATOM   4105  H2  TIP3  346     -15.476 -33.938 -44.645  1.00  0.00      SOLV
ATOM   4106  OH2 TIP3  347     -12.575 -32.904 -29.875  1.00  0.00      SOLV
ATOM   4107  H1  TIP3  347     -11.628 -32.680 -29.992  1.00  0.00      SOLV
ATOM   4108  H2  TIP3  347     -12.942 -32.057 -29.544  1.00  0.00      SOLV
ATOM   4109  OH2 TIP3  348     -24.080 -35.103 -27.005  1.00  0.00      SOLV
ATOM   4110  H1  TIP3  348     -23.465 -35.659 -27.498  1.00  0.00      SOLV
ATOM   4111  H2  TIP3  348     -24.175 -35.593 -26.162  1.00  0.00      SOLV
ATOM   4112  OH2 TIP3  349     -18.792 -34.596 -43.239  1.00  0.00      SOLV
ATOM   4113  H1  TIP3  349     -19.401 -34.877 -42.523  1.00  0.00      SOLV
ATOM   4114  H2  TIP3  349     -18.425 -35.459 -43.522  1.00  0.00      SOLV
ATOM   4115  OH2 TIP3  350     -19.709 -36.715 -29.610  1.00  0.00      SOLV
ATOM   4116  H1  TIP3  350     -20.611 -36.347 -29.567  1.00  0.00      SOLV
ATOM   4117  H2  TIP3  350     -19.276 -36.072 -30.220  1.00  0.00      SOLV
ATOM   4118  OH2 TIP3  351     -17.755 -36.919 -44.255  1.00  0.00      SOLV
ATOM   4119  H1  TIP3  351     -17.763 -36.589 -45.179  1.00  0.00      SOLV
ATOM   4120  H2  TIP3  351     -16.925 -37.444 -44.257  1.00  0.00      SOLV
ATOM   4121  OH2 TIP3  352     -14.661 -34.508 -27.597  1.00  0.00      SOLV
ATOM   4122  H1  TIP3  352     -13.843 -34.885 -27.960  1.00  0.00      SOLV
ATOM   4123  H2  TIP3  352     -14.900 -35.170 -26.916  1.00  0.00      SOLV
ATOM   4124  OH2 TIP3  353     -19.218 -39.297 -28.573  1.00  0.00      SOLV
ATOM   4125  H1  TIP3  353     -19.131 -39.887 -29.351  1.00  0.00      SOLV
ATOM   4126  H2  TIP3  353     -19.362 -38.425 -29.000  1.00  0.00      SOLV
ATOM   4127  OH2 TIP3  354     -18.966 -40.943 -30.821  1.00  0.00      SOLV
ATOM   4128  H1  TIP3  354     -18.490 -40.538 -31.576  1.00  0.00      SOLV
ATOM   4129  H2  TIP3  354     -19.847 -41.083 -31.230  1.00  0.00      SOLV
ATOM   4130  OH2 TIP3  355     -18.352 -34.777 -30.980  1.00  0.00      SOLV
ATOM   4131  H1  TIP3  355     -17.601 -34.302 -30.571  1.00  0.00      SOLV
ATOM   4132  H2  TIP3  355     -18.451 -34.319 -31.826  1.00  0.00      SOLV
ATOM   4133  OH2 TIP3  356     -13.351 -38.073 -26.924  1.00  0.00      SOLV
ATOM   4134  H1  TIP3  356     -13.445 -39.031 -27.110  1.00  0.00      SOLV
ATOM   4135  H2  TIP3  356     -12.396 -38.029 -26.699  1.00  0.00      SOLV
ATOM   4136  OH2 TIP3  357     -11.984 -35.396 -28.785  1.00  0.00      SOLV
ATOM   4137  H1  TIP3  357     -12.192 -34.539 -29.219  1.00  0.00      SOLV
ATOM   4138  H2  TIP3  357     -11.002 -35.392 -28.823  1.00  0.00      SOLV
ATOM   4139  OH2 TIP3  358     -20.746 -39.656 -26.323  1.00  0.00      SOLV
ATOM   4140  H1  TIP3  358     -21.680 -39.751 -26.563  1.00  0.00      SOLV
ATOM   4141  H2  TIP3  358     -20.310 -39.498 -27.191  1.00  0.00      SOLV
ATOM   4142  OH2 TIP3  359     -18.401 -43.662 -30.578  1.00  0.00      SOLV
ATOM   4143  H1  TIP3  359     -18.570 -42.703 -30.471  1.00  0.00      SOLV
ATOM   4144  H2  TIP3  359     -18.904 -43.830 -31.396  1.00  0.00      SOLV
ATOM   4145  OH2 TIP3  360     -16.708 -39.887 -27.227  1.00  0.00      SOLV
ATOM   4146  H1  TIP3  360     -16.777 -40.305 -26.343  1.00  0.00      SOLV
ATOM   4147  H2  TIP3  360     -17.642 -39.843 -27.508  1.00  0.00      SOLV
ATOM   4148  OH2 TIP3  361     -13.987 -40.667 -27.593  1.00  0.00      SOLV
ATOM   4149  H1  TIP3  361     -14.954 -40.613 -27.463  1.00  0.00      SOLV
ATOM   4150  H2  TIP3  361     -13.739 -41.361 -26.943  1.00  0.00      SOLV
ATOM   4151  OH2 TIP3  362     -13.061 -42.339 -25.556  1.00  0.00      SOLV
ATOM   4152  H1  TIP3  362     -12.585 -43.119 -25.202  1.00  0.00      SOLV
ATOM   4153  H2  TIP3  362     -13.423 -41.959 -24.730  1.00  0.00      SOLV
ATOM   4154  OH2 TIP3  363     -23.670 -40.770 -26.312  1.00  0.00      SOLV
ATOM   4155  H1  TIP3  363     -23.169 -41.333 -26.940  1.00  0.00      SOLV
ATOM   4156  H2  TIP3  363     -24.290 -41.453 -25.968  1.00  0.00      SOLV
ATOM   4157  OH2 TIP3  364     -17.507 -43.267 -26.780  1.00  0.00      SOLV
ATOM   4158  H1  TIP3  364     -17.909 -44.142 -26.609  1.00  0.00      SOLV
ATOM   4159  H2  TIP3  364     -18.235 -42.709 -26.426  1.00  0.00      SOLV
ATOM   4160  OH2 TIP3  365     -17.752 -26.544 -42.427  1.00  0.00      SOLV
ATOM   4161  H1  TIP3  365     -16.790 -26.512 -42.567  1.00  0.00      SOLV
ATOM   4162  H2  TIP3  365     -18.080 -26.024 -43.177  1.00  0.00      SOLV
ATOM   4163  OH2 TIP3  366     -24.033 -30.762 -43.265  1.00  0.00      SOLV
ATOM   4164  H1  TIP3  366     -23.124 -31.132 -43.212  1.00  0.00      SOLV
ATOM   4165  H2  TIP3  366     -24.360 -31.255 -44.057  1.00  0.00      SOLV
ATOM   4166  OH2 TIP3  367     -25.708 -26.581 -37.620  1.00  0.00      SOLV
ATOM   4167  H1  TIP3  367     -26.428 -26.793 -38.253  1.00  0.00      SOLV
ATOM   4168  H2  TIP3  367     -25.509 -27.470 -37.260  1.00  0.00      SOLV
ATOM   4169  OH2 TIP3  368     -24.796 -28.928 -36.368  1.00  0.00      SOLV
ATOM   4170  H1  TIP3  368     -25.149 -29.553 -35.707  1.00  0.00      SOLV
ATOM   4171  H2  TIP3  368     -24.185 -28.419 -35.796  1.00  0.00      SOLV
ATOM   4172  OH2 TIP3  369      -7.748 -27.683 -33.099  1.00  0.00      SOLV
ATOM   4173  H1  TIP3  369      -7.795 -27.975 -32.165  1.00  0.00      SOLV
ATOM   4174  H2  TIP3  369      -7.076 -26.977 -33.026  1.00  0.00      SOLV
ATOM   4175  OH2 TIP3  370      -8.035 -28.557 -30.506  1.00  0.00      SOLV
ATOM   4176  H1  TIP3  370      -8.641 -29.220 -30.908  1.00  0.00      SOLV
ATOM   4177  H2  TIP3  370      -7.799 -29.033 -29.683  1.00  0.00      SOLV
ATOM   4178  OH2 TIP3  371      -8.751 -31.566 -26.056  1.00  0.00      SOLV
ATOM   4179  H1  TIP3  371      -9.684 -31.687 -25.770  1.00  0.00      SOLV
ATOM   4180  H2  TIP3  371      -8.435 -31.021 -25.302  1.00  0.00      SOLV
ATOM   4181  OH2 TIP3  372      -7.669 -34.127 -40.728  1.00  0.00      SOLV
ATOM   4182  H1  TIP3  372      -6.960 -33.456 -40.624  1.00  0.00      SOLV
ATOM   4183  H2  TIP3  372      -7.444 -34.735 -39.989  1.00  0.00      SOLV
ATOM   4184  OH2 TIP3  373      -7.080 -36.071 -38.868  1.00  0.00      SOLV
ATOM   4185  H1  TIP3  373      -7.983 -36.224 -38.513  1.00  0.00      SOLV
ATOM   4186  H2  TIP3  373      -6.554 -35.919 -38.052  1.00  0.00      SOLV
ATOM   4187  OH2 TIP3  374      -7.646 -32.628 -33.400  1.00  0.00      SOLV
ATOM   4188  H1  TIP3  374      -7.128 -33.254 -33.950  1.00  0.00      SOLV
ATOM   4189  H2  TIP3  374      -7.315 -31.752 -33.699  1.00  0.00      SOLV
ATOM   4190  OH2 TIP3  375      -9.883 -30.189 -31.610  1.00  0.00      SOLV
ATOM   4191  H1  TIP3  375     -10.597 -29.745 -31.102  1.00  0.00      SOLV
ATOM   4192  H2  TIP3  375     -10.280 -30.232 -32.508  1.00  0.00      SOLV
ATOM   4193  OH2 TIP3  376      -8.116 -36.089 -42.553  1.00  0.00      SOLV
ATOM   4194  H1  TIP3  376      -8.891 -35.654 -42.941  1.00  0.00      SOLV
ATOM   4195  H2  TIP3  376      -7.909 -35.433 -41.850  1.00  0.00      SOLV
ATOM   4196  OH2 TIP3  377     -10.359 -39.130 -43.501  1.00  0.00      SOLV
ATOM   4197  H1  TIP3  377     -10.310 -38.653 -44.350  1.00  0.00      SOLV
ATOM   4198  H2  TIP3  377     -10.232 -40.054 -43.819  1.00  0.00      SOLV
ATOM   4199  OH2 TIP3  378      -9.729 -36.661 -38.339  1.00  0.00      SOLV
ATOM   4200  H1  TIP3  378      -9.857 -37.574 -38.675  1.00  0.00      SOLV
ATOM   4201  H2  TIP3  378     -10.311 -36.657 -37.552  1.00  0.00      SOLV
ATOM   4202  OH2 TIP3  379     -25.283 -34.954 -34.263  1.00  0.00      SOLV
ATOM   4203  H1  TIP3  379     -25.123 -35.206 -35.196  1.00  0.00      SOLV
ATOM   4204  H2  TIP3  379     -24.419 -35.238 -33.882  1.00  0.00      SOLV
ATOM   4205  OH2 TIP3  380      -9.167 -35.460 -28.774  1.00  0.00      SOLV
ATOM   4206  H1  TIP3  380      -8.574 -36.207 -28.965  1.00  0.00      SOLV
ATOM   4207  H2  TIP3  380      -8.582 -34.697 -28.957  1.00  0.00      SOLV
ATOM   4208  OH2 TIP3  381      -7.523 -37.802 -29.469  1.00  0.00      SOLV
ATOM   4209  H1  TIP3  381      -8.441 -38.148 -29.383  1.00  0.00      SOLV
ATOM   4210  H2  TIP3  381      -7.042 -38.559 -29.067  1.00  0.00      SOLV
ATOM   4211  OH2 TIP3  382      -9.611 -41.505 -44.589  1.00  0.00      SOLV
ATOM   4212  H1  TIP3  382      -9.180 -42.201 -44.047  1.00  0.00      SOLV
ATOM   4213  H2  TIP3  382      -9.788 -42.007 -45.418  1.00  0.00      SOLV
ATOM   4214  OH2 TIP3  383      -9.974 -39.040 -39.684  1.00  0.00      SOLV
ATOM   4215  H1  TIP3  383     -10.018 -39.950 -39.309  1.00  0.00      SOLV
ATOM   4216  H2  TIP3  383      -9.183 -39.097 -40.247  1.00  0.00      SOLV
ATOM   4217  OH2 TIP3  384     -10.172 -39.127 -34.795  1.00  0.00      SOLV
ATOM   4218  H1  TIP3  384      -9.216 -39.104 -35.032  1.00  0.00      SOLV
ATOM   4219  H2  TIP3  384     -10.111 -38.813 -33.868  1.00  0.00      SOLV
ATOM   4220  OH2 TIP3  385      -9.801 -38.114 -32.264  1.00  0.00      SOLV
ATOM   4221  H1  TIP3  385     -10.560 -37.858 -31.711  1.00  0.00      SOLV
ATOM   4222  H2  TIP3  385      -9.294 -37.273 -32.326  1.00  0.00      SOLV
ATOM   4223  OH2 TIP3  386     -25.250 -40.296 -28.559  1.00  0.00      SOLV
ATOM   4224  H1  TIP3  386     -24.785 -40.365 -27.703  1.00  0.00      SOLV
ATOM   4225  H2  TIP3  386     -25.788 -41.116 -28.541  1.00  0.00      SOLV
ATOM   4226  OH2 TIP3  387      -6.832 -43.051 -26.180  1.00  0.00      SOLV
ATOM   4227  H1  TIP3  387      -6.571 -43.965 -25.929  1.00  0.00      SOLV
ATOM   4228  H2  TIP3  387      -7.219 -43.172 -27.067  1.00  0.00      SOLV
ATOM   4229  OH2 TIP3  388     -10.247 -41.588 -38.784  1.00  0.00      SOLV
ATOM   4230  H1  TIP3  388      -9.611 -42.089 -38.230  1.00  0.00      SOLV
ATOM   4231  H2  TIP3  388     -10.578 -42.319 -39.349  1.00  0.00      SOLV
ATOM   4232  OH2 TIP3  389     -23.301 -41.930 -34.661  1.00  0.00      SOLV
ATOM   4233  H1  TIP3  389     -22.708 -42.697 -34.807  1.00  0.00      SOLV
ATOM   4234  H2  TIP3  389     -22.656 -41.194 -34.681  1.00  0.00      SOLV
ATOM   4235  OH2 TIP3  390     -26.096 -38.823 -34.862  1.00  0.00      SOLV
ATOM   4236  H1  TIP3  390     -25.251 -38.642 -35.316  1.00  0.00      SOLV
ATOM   4237  H2  TIP3  390     -25.818 -38.873 -33.931  1.00  0.00      SOLV
ATOM   4238  OH2 TIP3  391      -8.040 -42.715 -28.819  1.00  0.00      SOLV
ATOM   4239  H1  TIP3  391      -8.773 -42.124 -29.097  1.00  0.00      SOLV
ATOM   4240  H2  TIP3  391      -8.395 -43.551 -29.196  1.00  0.00      SOLV
ATOM   4241  OH2 TIP3  392      -7.920 -43.200 -43.218  1.00  0.00      SOLV
ATOM   4242  H1  TIP3  392      -7.471 -43.782 -43.867  1.00  0.00      SOLV
ATOM   4243  H2  TIP3  392      -7.245 -42.508 -43.064  1.00  0.00      SOLV
ATOM   4244  OH2 TIP3  393     -24.540 -41.567 -40.094  1.00  0.00      SOLV
ATOM   4245  H1  TIP3  393     -25.268 -42.210 -40.027  1.00  0.00      SOLV
ATOM   4246  H2  TIP3  393     -24.721 -41.158 -40.964  1.00  0.00      SOLV
ATOM   4247  OH2 TIP3  394     -10.746 -26.750 -37.628  1.00  0.00      SOLV
ATOM   4248  H1  TIP3  394     -10.199 -26.998 -38.403  1.00  0.00      SOLV
ATOM   4249  H2  TIP3  394     -10.258 -25.963 -37.333  1.00  0.00      SOLV
ATOM   4250  OH2 TIP3  395     -24.517 -43.230 -30.251  1.00  0.00      SOLV
ATOM   4251  H1  TIP3  395     -25.284 -43.817 -30.247  1.00  0.00      SOLV
ATOM   4252  H2  TIP3  395     -24.668 -42.739 -31.083  1.00  0.00      SOLV
ATOM   4253  OH2 TIP3  396     -24.042 -29.781 -27.874  1.00  0.00      SOLV
ATOM   4254  H1  TIP3  396     -24.995 -29.774 -28.102  1.00  0.00      SOLV
ATOM   4255  H2  TIP3  396     -23.989 -30.659 -27.456  1.00  0.00      SOLV
ATOM   4256  OH2 TIP3  397     -20.136 -28.902 -30.955  1.00  0.00      SOLV
ATOM   4257  H1  TIP3  397     -20.337 -27.953 -31.095  1.00  0.00      SOLV
ATOM   4258  H2  TIP3  397     -19.176 -28.884 -31.162  1.00  0.00      SOLV
ATOM   4259  OH2 TIP3  398     -16.991 -27.961 -28.365  1.00  0.00      SOLV
ATOM   4260  H1  TIP3  398     -16.827 -28.219 -27.429  1.00  0.00      SOLV
ATOM   4261  H2  TIP3  398     -16.272 -27.306 -28.496  1.00  0.00      SOLV
ATOM   4262  OH2 TIP3  399     -14.859 -26.274 -28.676  1.00  0.00      SOLV
ATOM   4263  H1  TIP3  399     -14.358 -26.815 -29.314  1.00  0.00      SOLV
ATOM   4264  H2  TIP3  399     -14.211 -26.152 -27.945  1.00  0.00      SOLV
ATOM   4265  OH2 TIP3  400      -9.118 -44.733 -30.374  1.00  0.00      SOLV
ATOM   4266  H1  TIP3  400      -9.098 -44.135 -31.153  1.00  0.00      SOLV
ATOM   4267  H2  TIP3  400      -9.930 -45.244 -30.590  1.00  0.00      SOLV
ATOM   4268  OH2 TIP3  401     -23.184 -26.671 -30.783  1.00  0.00      SOLV
ATOM   4269  H1  TIP3  401     -23.918 -26.226 -31.262  1.00  0.00      SOLV
ATOM   4270  H2  TIP3  401     -23.243 -26.236 -29.906  1.00  0.00      SOLV
ATOM   4271  OH2 TIP3  402     -20.554 -26.220 -31.373  1.00  0.00      SOLV
ATOM   4272  H1  TIP3  402     -21.514 -26.326 -31.194  1.00  0.00      SOLV
ATOM   4273  H2  TIP3  402     -20.572 -25.779 -32.250  1.00  0.00      SOLV
ATOM   4274  OH2 TIP3  403     -16.329 -26.380 -32.103  1.00  0.00      SOLV
ATOM   4275  H1  TIP3  403     -16.873 -26.098 -32.872  1.00  0.00      SOLV
ATOM   4276  H2  TIP3  403     -16.279 -25.547 -31.594  1.00  0.00      SOLV
ATOM   4277  OH2 TIP3  404     -14.184 -27.695 -31.091  1.00  0.00      SOLV
ATOM   4278  H1  TIP3  404     -14.935 -27.234 -31.526  1.00  0.00      SOLV
ATOM   4279  H2  TIP3  404     -13.422 -27.210 -31.477  1.00  0.00      SOLV
ATOM   4280  OH2 TIP3  405     -11.765 -26.700 -31.791  1.00  0.00      SOLV
ATOM   4281  H1  TIP3  405     -11.260 -25.871 -31.747  1.00  0.00      SOLV
ATOM   4282  H2  TIP3  405     -11.390 -27.079 -32.616  1.00  0.00      SOLV
ATOM   4283  OH2 TIP3  406     -23.033 -27.800 -34.557  1.00  0.00      SOLV
ATOM   4284  H1  TIP3  406     -23.165 -28.223 -33.682  1.00  0.00      SOLV
ATOM   4285  H2  TIP3  406     -22.228 -28.276 -34.860  1.00  0.00      SOLV
ATOM   4286  OH2 TIP3  407     -20.899 -29.210 -35.501  1.00  0.00      SOLV
ATOM   4287  H1  TIP3  407     -20.786 -30.184 -35.554  1.00  0.00      SOLV
ATOM   4288  H2  TIP3  407     -20.047 -28.943 -35.089  1.00  0.00      SOLV
ATOM   4289  OH2 TIP3  408     -18.495 -28.565 -34.303  1.00  0.00      SOLV
ATOM   4290  H1  TIP3  408     -18.010 -29.310 -34.728  1.00  0.00      SOLV
ATOM   4291  H2  TIP3  408     -18.190 -28.682 -33.382  1.00  0.00      SOLV
ATOM   4292  OH2 TIP3  409     -15.704 -42.815 -35.479  1.00  0.00      SOLV
ATOM   4293  H1  TIP3  409     -16.464 -43.306 -35.087  1.00  0.00      SOLV
ATOM   4294  H2  TIP3  409     -15.045 -43.543 -35.576  1.00  0.00      SOLV
ATOM   4295  OH2 TIP3  410      -9.957 -43.806 -35.138  1.00  0.00      SOLV
ATOM   4296  H1  TIP3  410      -9.484 -43.692 -35.987  1.00  0.00      SOLV
ATOM   4297  H2  TIP3  410     -10.595 -43.063 -35.177  1.00  0.00      SOLV
ATOM   4298  OH2 TIP3  411      -8.600 -43.427 -37.583  1.00  0.00      SOLV
ATOM   4299  H1  TIP3  411      -8.426 -43.768 -38.478  1.00  0.00      SOLV
ATOM   4300  H2  TIP3  411      -7.690 -43.172 -37.301  1.00  0.00      SOLV
ATOM   4301  OH2 TIP3  412     -22.095 -45.067 -38.466  1.00  0.00      SOLV
ATOM   4302  H1  TIP3  412     -22.882 -45.327 -38.980  1.00  0.00      SOLV
ATOM   4303  H2  TIP3  412     -22.053 -45.744 -37.766  1.00  0.00      SOLV
ATOM   4304  OH2 TIP3  413     -24.166 -45.187 -40.380  1.00  0.00      SOLV
ATOM   4305  H1  TIP3  413     -23.512 -44.576 -40.778  1.00  0.00      SOLV
ATOM   4306  H2  TIP3  413     -24.972 -44.637 -40.342  1.00  0.00      SOLV
ATOM   4307  OH2 TIP3  414     -18.412 -45.239 -38.226  1.00  0.00      SOLV
ATOM   4308  H1  TIP3  414     -17.698 -44.744 -38.674  1.00  0.00      SOLV
ATOM   4309  H2  TIP3  414     -19.023 -44.513 -37.996  1.00  0.00      SOLV
ATOM   4310  OH2 TIP3  415     -13.775 -44.735 -35.466  1.00  0.00      SOLV
ATOM   4311  H1  TIP3  415     -13.095 -45.245 -35.942  1.00  0.00      SOLV
ATOM   4312  H2  TIP3  415     -13.529 -44.893 -34.534  1.00  0.00      SOLV
ATOM   4313  OH2 TIP3  416     -11.360 -43.748 -40.063  1.00  0.00      SOLV
ATOM   4314  H1  TIP3  416     -12.300 -43.483 -40.019  1.00  0.00      SOLV
ATOM   4315  H2  TIP3  416     -11.455 -44.689 -39.793  1.00  0.00      SOLV
ATOM   4316  OH2 TIP3  417     -24.883 -28.296 -40.178  1.00  0.00      SOLV
ATOM   4317  H1  TIP3  417     -25.554 -28.774 -40.698  1.00  0.00      SOLV
ATOM   4318  H2  TIP3  417     -24.883 -27.408 -40.586  1.00  0.00      SOLV
ATOM   4319  OH2 TIP3  418     -22.125 -43.591 -41.496  1.00  0.00      SOLV
ATOM   4320  H1  TIP3  418     -22.574 -42.887 -41.977  1.00  0.00      SOLV
ATOM   4321  H2  TIP3  418     -21.426 -43.082 -41.035  1.00  0.00      SOLV
ATOM   4322  OH2 TIP3  419     -17.374 -41.818 -41.662  1.00  0.00      SOLV
ATOM   4323  H1  TIP3  419     -17.045 -42.585 -41.153  1.00  0.00      SOLV
ATOM   4324  H2  TIP3  419     -17.090 -41.092 -41.059  1.00  0.00      SOLV
ATOM   4325  OH2 TIP3  420     -15.024 -26.730 -42.973  1.00  0.00      SOLV
ATOM   4326  H1  TIP3  420     -14.046 -26.879 -43.025  1.00  0.00      SOLV
ATOM   4327  H2  TIP3  420     -15.298 -27.533 -43.476  1.00  0.00      SOLV
ATOM   4328  OH2 TIP3  421      -8.970 -27.255 -39.664  1.00  0.00      SOLV
ATOM   4329  H1  TIP3  421      -9.090 -28.210 -39.878  1.00  0.00      SOLV
ATOM   4330  H2  TIP3  421      -9.091 -26.857 -40.549  1.00  0.00      SOLV
ATOM   4331  OH2 TIP3  422     -22.669 -42.350 -28.329  1.00  0.00      SOLV
ATOM   4332  H1  TIP3  422     -23.251 -42.845 -28.949  1.00  0.00      SOLV
ATOM   4333  H2  TIP3  422     -22.296 -43.070 -27.776  1.00  0.00      SOLV
ATOM   4334  OH2 TIP3  423     -21.693 -44.080 -26.319  1.00  0.00      SOLV
ATOM   4335  H1  TIP3  423     -20.728 -44.223 -26.358  1.00  0.00      SOLV
ATOM   4336  H2  TIP3  423     -21.984 -44.928 -25.944  1.00  0.00      SOLV
ATOM   4337  OH2 TIP3  424     -24.044 -28.106 -44.229  1.00  0.00      SOLV
ATOM   4338  H1  TIP3  424     -24.928 -27.914 -43.863  1.00  0.00      SOLV
ATOM   4339  H2  TIP3  424     -23.880 -28.992 -43.846  1.00  0.00      SOLV
ATOM   4340  OH2 TIP3  425     -10.211 -28.505 -27.764  1.00  0.00      SOLV
ATOM   4341  H1  TIP3  425     -10.733 -28.694 -28.574  1.00  0.00      SOLV
ATOM   4342  H2  TIP3  425     -10.286 -27.528 -27.718  1.00  0.00      SOLV
ATOM   4343  OH2 TIP3  426       5.680 -34.965 -38.927  1.00  0.00      SOLV
ATOM   4344  H1  TIP3  426       5.622 -33.991 -38.853  1.00  0.00      SOLV
ATOM   4345  H2  TIP3  426       4.963 -35.169 -39.555  1.00  0.00      SOLV
ATOM   4346  OH2 TIP3  427       4.526 -35.070 -34.390  1.00  0.00      SOLV
ATOM   4347  H1  TIP3  427       4.540 -35.671 -33.615  1.00  0.00      SOLV
ATOM   4348  H2  TIP3  427       4.255 -35.668 -35.096  1.00  0.00      SOLV
ATOM   4349  OH2 TIP3  428      -3.976 -35.795 -33.417  1.00  0.00      SOLV
ATOM   4350  H1  TIP3  428      -3.836 -36.492 -32.751  1.00  0.00      SOLV
ATOM   4351  H2  TIP3  428      -3.073 -35.630 -33.744  1.00  0.00      SOLV
ATOM   4352  OH2 TIP3  429       8.112 -32.100 -35.832  1.00  0.00      SOLV
ATOM   4353  H1  TIP3  429       7.796 -32.947 -35.465  1.00  0.00      SOLV
ATOM   4354  H2  TIP3  429       7.951 -31.471 -35.100  1.00  0.00      SOLV
ATOM   4355  OH2 TIP3  430      -1.838 -31.748 -36.174  1.00  0.00      SOLV
ATOM   4356  H1  TIP3  430      -2.355 -32.565 -36.316  1.00  0.00      SOLV
ATOM   4357  H2  TIP3  430      -1.109 -32.049 -35.609  1.00  0.00      SOLV
ATOM   4358  OH2 TIP3  431      -6.097 -38.488 -39.861  1.00  0.00      SOLV
ATOM   4359  H1  TIP3  431      -6.368 -37.605 -39.537  1.00  0.00      SOLV
ATOM   4360  H2  TIP3  431      -6.737 -38.630 -40.577  1.00  0.00      SOLV
ATOM   4361  OH2 TIP3  432      -5.340 -35.798 -36.705  1.00  0.00      SOLV
ATOM   4362  H1  TIP3  432      -5.047 -36.663 -36.352  1.00  0.00      SOLV
ATOM   4363  H2  TIP3  432      -4.498 -35.300 -36.760  1.00  0.00      SOLV
ATOM   4364  OH2 TIP3  433       4.837 -28.179 -35.203  1.00  0.00      SOLV
ATOM   4365  H1  TIP3  433       5.273 -28.657 -35.931  1.00  0.00      SOLV
ATOM   4366  H2  TIP3  433       4.810 -28.844 -34.491  1.00  0.00      SOLV
ATOM   4367  OH2 TIP3  434       2.745 -32.905 -34.026  1.00  0.00      SOLV
ATOM   4368  H1  TIP3  434       3.348 -33.628 -34.292  1.00  0.00      SOLV
ATOM   4369  H2  TIP3  434       3.255 -32.547 -33.269  1.00  0.00      SOLV
ATOM   4370  OH2 TIP3  435      12.014 -42.174 -33.038  1.00  0.00      SOLV
ATOM   4371  H1  TIP3  435      12.110 -41.309 -32.585  1.00  0.00      SOLV
ATOM   4372  H2  TIP3  435      12.695 -42.106 -33.740  1.00  0.00      SOLV
ATOM   4373  OH2 TIP3  436       4.386 -38.917 -34.583  1.00  0.00      SOLV
ATOM   4374  H1  TIP3  436       4.628 -39.837 -34.342  1.00  0.00      SOLV
ATOM   4375  H2  TIP3  436       4.832 -38.827 -35.453  1.00  0.00      SOLV
ATOM   4376  OH2 TIP3  437      -0.908 -40.729 -36.739  1.00  0.00      SOLV
ATOM   4377  H1  TIP3  437      -0.929 -39.842 -37.152  1.00  0.00      SOLV
ATOM   4378  H2  TIP3  437      -1.563 -41.198 -37.296  1.00  0.00      SOLV
ATOM   4379  OH2 TIP3  438       6.266 -41.348 -37.401  1.00  0.00      SOLV
ATOM   4380  H1  TIP3  438       6.472 -41.827 -36.583  1.00  0.00      SOLV
ATOM   4381  H2  TIP3  438       7.147 -41.340 -37.836  1.00  0.00      SOLV
ATOM   4382  OH2 TIP3  439      -4.740 -38.421 -35.821  1.00  0.00      SOLV
ATOM   4383  H1  TIP3  439      -4.078 -38.904 -35.301  1.00  0.00      SOLV
ATOM   4384  H2  TIP3  439      -4.535 -38.744 -36.726  1.00  0.00      SOLV
ATOM   4385  OH2 TIP3  440      -0.001 -36.699 -36.528  1.00  0.00      SOLV
ATOM   4386  H1  TIP3  440       0.705 -37.269 -36.146  1.00  0.00      SOLV
ATOM   4387  H2  TIP3  440      -0.503 -37.360 -37.049  1.00  0.00      SOLV
ATOM   4388  OH2 TIP3  441      12.047 -40.011 -31.337  1.00  0.00      SOLV
ATOM   4389  H1  TIP3  441      11.280 -39.488 -31.658  1.00  0.00      SOLV
ATOM   4390  H2  TIP3  441      11.847 -40.067 -30.380  1.00  0.00      SOLV
ATOM   4391  OH2 TIP3  442      -2.483 -41.366 -32.073  1.00  0.00      SOLV
ATOM   4392  H1  TIP3  442      -2.667 -40.876 -32.897  1.00  0.00      SOLV
ATOM   4393  H2  TIP3  442      -3.154 -40.992 -31.465  1.00  0.00      SOLV
ATOM   4394  OH2 TIP3  443       5.566 -32.205 -39.217  1.00  0.00      SOLV
ATOM   4395  H1  TIP3  443       5.438 -32.214 -40.184  1.00  0.00      SOLV
ATOM   4396  H2  TIP3  443       4.992 -31.439 -38.981  1.00  0.00      SOLV
ATOM   4397  OH2 TIP3  444       0.137 -33.588 -33.196  1.00  0.00      SOLV
ATOM   4398  H1  TIP3  444      -0.312 -32.793 -32.830  1.00  0.00      SOLV
ATOM   4399  H2  TIP3  444       0.983 -33.218 -33.524  1.00  0.00      SOLV
ATOM   4400  OH2 TIP3  445       7.728 -41.830 -34.764  1.00  0.00      SOLV
ATOM   4401  H1  TIP3  445       6.826 -41.673 -34.414  1.00  0.00      SOLV
ATOM   4402  H2  TIP3  445       8.107 -40.923 -34.764  1.00  0.00      SOLV
ATOM   4403  OH2 TIP3  446      -2.598 -40.086 -34.605  1.00  0.00      SOLV
ATOM   4404  H1  TIP3  446      -2.106 -39.344 -34.187  1.00  0.00      SOLV
ATOM   4405  H2  TIP3  446      -1.934 -40.379 -35.267  1.00  0.00      SOLV
ATOM   4406  OH2 TIP3  447      -1.296 -31.582 -31.899  1.00  0.00      SOLV
ATOM   4407  H1  TIP3  447      -1.233 -30.613 -31.770  1.00  0.00      SOLV
ATOM   4408  H2  TIP3  447      -2.251 -31.706 -31.716  1.00  0.00      SOLV
ATOM   4409  OH2 TIP3  448      -5.627 -32.266 -40.530  1.00  0.00      SOLV
ATOM   4410  H1  TIP3  448      -6.007 -31.530 -41.053  1.00  0.00      SOLV
ATOM   4411  H2  TIP3  448      -5.286 -31.771 -39.755  1.00  0.00      SOLV
ATOM   4412  OH2 TIP3  449       7.576 -30.108 -33.945  1.00  0.00      SOLV
ATOM   4413  H1  TIP3  449       6.636 -30.007 -33.685  1.00  0.00      SOLV
ATOM   4414  H2  TIP3  449       7.839 -29.175 -34.104  1.00  0.00      SOLV
ATOM   4415  OH2 TIP3  450       9.331 -42.570 -32.501  1.00  0.00      SOLV
ATOM   4416  H1  TIP3  450       8.830 -42.472 -33.334  1.00  0.00      SOLV
ATOM   4417  H2  TIP3  450      10.252 -42.439 -32.821  1.00  0.00      SOLV
ATOM   4418  OH2 TIP3  451       0.687 -44.224 -35.110  1.00  0.00      SOLV
ATOM   4419  H1  TIP3  451       0.542 -45.190 -35.127  1.00  0.00      SOLV
ATOM   4420  H2  TIP3  451       0.128 -43.955 -34.362  1.00  0.00      SOLV
ATOM   4421  OH2 TIP3  452       6.361 -28.824 -37.502  1.00  0.00      SOLV
ATOM   4422  H1  TIP3  452       7.050 -29.503 -37.669  1.00  0.00      SOLV
ATOM   4423  H2  TIP3  452       6.896 -28.034 -37.259  1.00  0.00      SOLV
ATOM   4424  OH2 TIP3  453       7.913 -30.992 -38.296  1.00  0.00      SOLV
ATOM   4425  H1  TIP3  453       7.169 -31.538 -38.625  1.00  0.00      SOLV
ATOM   4426  H2  TIP3  453       8.102 -31.447 -37.441  1.00  0.00      SOLV
ATOM   4427  OH2 TIP3  454       8.787 -32.512 -30.429  1.00  0.00      SOLV
ATOM   4428  H1  TIP3  454       8.836 -33.071 -31.239  1.00  0.00      SOLV
ATOM   4429  H2  TIP3  454       8.912 -31.619 -30.821  1.00  0.00      SOLV
ATOM   4430  OH2 TIP3  455       3.948 -35.840 -40.940  1.00  0.00      SOLV
ATOM   4431  H1  TIP3  455       3.316 -35.167 -41.260  1.00  0.00      SOLV
ATOM   4432  H2  TIP3  455       4.326 -36.167 -41.783  1.00  0.00      SOLV
ATOM   4433  OH2 TIP3  456       3.338 -38.393 -44.700  1.00  0.00      SOLV
ATOM   4434  H1  TIP3  456       3.955 -37.982 -44.056  1.00  0.00      SOLV
ATOM   4435  H2  TIP3  456       3.367 -39.333 -44.415  1.00  0.00      SOLV
ATOM   4436  OH2 TIP3  457      10.713 -36.010 -32.310  1.00  0.00      SOLV
ATOM   4437  H1  TIP3  457      10.030 -35.306 -32.345  1.00  0.00      SOLV
ATOM   4438  H2  TIP3  457      11.198 -35.820 -33.144  1.00  0.00      SOLV
ATOM   4439  OH2 TIP3  458       7.998 -35.639 -40.176  1.00  0.00      SOLV
ATOM   4440  H1  TIP3  458       7.169 -35.425 -39.696  1.00  0.00      SOLV
ATOM   4441  H2  TIP3  458       8.549 -35.958 -39.436  1.00  0.00      SOLV
ATOM   4442  OH2 TIP3  459       6.025 -37.669 -30.203  1.00  0.00      SOLV
ATOM   4443  H1  TIP3  459       6.052 -36.863 -29.647  1.00  0.00      SOLV
ATOM   4444  H2  TIP3  459       5.621 -37.322 -31.026  1.00  0.00      SOLV
ATOM   4445  OH2 TIP3  460      -1.017 -34.936 -38.839  1.00  0.00      SOLV
ATOM   4446  H1  TIP3  460      -1.311 -35.367 -39.668  1.00  0.00      SOLV
ATOM   4447  H2  TIP3  460      -0.522 -35.638 -38.387  1.00  0.00      SOLV
ATOM   4448  OH2 TIP3  461       0.972 -31.221 -35.366  1.00  0.00      SOLV
ATOM   4449  H1  TIP3  461       1.095 -31.243 -36.332  1.00  0.00      SOLV
ATOM   4450  H2  TIP3  461       1.710 -31.779 -35.043  1.00  0.00      SOLV
ATOM   4451  OH2 TIP3  462      -1.335 -35.543 -34.445  1.00  0.00      SOLV
ATOM   4452  H1  TIP3  462      -0.717 -35.859 -35.146  1.00  0.00      SOLV
ATOM   4453  H2  TIP3  462      -0.788 -34.854 -33.999  1.00  0.00      SOLV
ATOM   4454  OH2 TIP3  463       5.039 -29.827 -32.933  1.00  0.00      SOLV
ATOM   4455  H1  TIP3  463       4.948 -29.154 -32.238  1.00  0.00      SOLV
ATOM   4456  H2  TIP3  463       4.651 -30.624 -32.515  1.00  0.00      SOLV
ATOM   4457  OH2 TIP3  464      -0.258 -31.691 -29.299  1.00  0.00      SOLV
ATOM   4458  H1  TIP3  464      -0.996 -31.153 -28.937  1.00  0.00      SOLV
ATOM   4459  H2  TIP3  464      -0.590 -31.863 -30.202  1.00  0.00      SOLV
ATOM   4460  OH2 TIP3  465       5.175 -37.081 -43.117  1.00  0.00      SOLV
ATOM   4461  H1  TIP3  465       5.828 -37.513 -42.529  1.00  0.00      SOLV
ATOM   4462  H2  TIP3  465       5.739 -36.791 -43.863  1.00  0.00      SOLV
ATOM   4463  OH2 TIP3  466      -3.574 -35.675 -29.603  1.00  0.00      SOLV
ATOM   4464  H1  TIP3  466      -3.428 -34.754 -29.297  1.00  0.00      SOLV
ATOM   4465  H2  TIP3  466      -4.481 -35.592 -29.971  1.00  0.00      SOLV
ATOM   4466  OH2 TIP3  467       4.208 -29.862 -38.866  1.00  0.00      SOLV
ATOM   4467  H1  TIP3  467       4.849 -29.408 -38.287  1.00  0.00      SOLV
ATOM   4468  H2  TIP3  467       3.793 -29.111 -39.328  1.00  0.00      SOLV
ATOM   4469  OH2 TIP3  468      -2.311 -29.924 -28.623  1.00  0.00      SOLV
ATOM   4470  H1  TIP3  468      -2.064 -29.457 -29.447  1.00  0.00      SOLV
ATOM   4471  H2  TIP3  468      -3.281 -29.807 -28.596  1.00  0.00      SOLV
ATOM   4472  OH2 TIP3  469      10.272 -43.586 -40.651  1.00  0.00      SOLV
ATOM   4473  H1  TIP3  469       9.301 -43.688 -40.582  1.00  0.00      SOLV
ATOM   4474  H2  TIP3  469      10.387 -43.579 -41.625  1.00  0.00      SOLV
ATOM   4475  OH2 TIP3  470      -1.870 -35.790 -41.453  1.00  0.00      SOLV
ATOM   4476  H1  TIP3  470      -2.725 -35.320 -41.561  1.00  0.00      SOLV
ATOM   4477  H2  TIP3  470      -2.018 -36.589 -41.994  1.00  0.00      SOLV
ATOM   4478  OH2 TIP3  471      11.943 -30.056 -41.751  1.00  0.00      SOLV
ATOM   4479  H1  TIP3  471      11.430 -29.350 -42.185  1.00  0.00      SOLV
ATOM   4480  H2  TIP3  471      12.590 -30.273 -42.460  1.00  0.00      SOLV
ATOM   4481  OH2 TIP3  472      -6.174 -33.008 -31.077  1.00  0.00      SOLV
ATOM   4482  H1  TIP3  472      -6.728 -32.872 -31.876  1.00  0.00      SOLV
ATOM   4483  H2  TIP3  472      -6.078 -33.982 -31.060  1.00  0.00      SOLV
ATOM   4484  OH2 TIP3  473      -6.621 -30.100 -33.827  1.00  0.00      SOLV
ATOM   4485  H1  TIP3  473      -5.866 -29.904 -33.236  1.00  0.00      SOLV
ATOM   4486  H2  TIP3  473      -7.177 -29.313 -33.655  1.00  0.00      SOLV
ATOM   4487  OH2 TIP3  474      11.013 -29.730 -28.053  1.00  0.00      SOLV
ATOM   4488  H1  TIP3  474      10.827 -30.488 -27.459  1.00  0.00      SOLV
ATOM   4489  H2  TIP3  474      10.197 -29.202 -27.908  1.00  0.00      SOLV
ATOM   4490  OH2 TIP3  475       2.177 -30.456 -29.451  1.00  0.00      SOLV
ATOM   4491  H1  TIP3  475       2.012 -29.575 -29.042  1.00  0.00      SOLV
ATOM   4492  H2  TIP3  475       1.275 -30.844 -29.395  1.00  0.00      SOLV
ATOM   4493  OH2 TIP3  476       3.623 -27.307 -40.086  1.00  0.00      SOLV
ATOM   4494  H1  TIP3  476       3.463 -27.097 -41.024  1.00  0.00      SOLV
ATOM   4495  H2  TIP3  476       3.255 -26.523 -39.636  1.00  0.00      SOLV
ATOM   4496  OH2 TIP3  477      -3.140 -28.195 -37.992  1.00  0.00      SOLV
ATOM   4497  H1  TIP3  477      -2.825 -28.472 -37.106  1.00  0.00      SOLV
ATOM   4498  H2  TIP3  477      -3.661 -28.975 -38.263  1.00  0.00      SOLV
ATOM   4499  OH2 TIP3  478       6.307 -27.618 -42.827  1.00  0.00      SOLV
ATOM   4500  H1  TIP3  478       6.860 -28.292 -43.277  1.00  0.00      SOLV
ATOM   4501  H2  TIP3  478       6.624 -27.677 -41.909  1.00  0.00      SOLV
ATOM   4502  OH2 TIP3  479       6.346 -27.418 -40.011  1.00  0.00      SOLV
ATOM   4503  H1  TIP3  479       5.367 -27.445 -40.051  1.00  0.00      SOLV
ATOM   4504  H2  TIP3  479       6.505 -27.958 -39.220  1.00  0.00      SOLV
ATOM   4505  OH2 TIP3  480       8.438 -38.753 -29.518  1.00  0.00      SOLV
ATOM   4506  H1  TIP3  480       7.562 -38.369 -29.749  1.00  0.00      SOLV
ATOM   4507  H2  TIP3  480       8.289 -39.694 -29.784  1.00  0.00      SOLV
ATOM   4508  OH2 TIP3  481      -3.841 -31.589 -30.829  1.00  0.00      SOLV
ATOM   4509  H1  TIP3  481      -3.573 -32.014 -29.988  1.00  0.00      SOLV
ATOM   4510  H2  TIP3  481      -4.700 -32.043 -30.975  1.00  0.00      SOLV
ATOM   4511  OH2 TIP3  482      -1.287 -43.770 -32.874  1.00  0.00      SOLV
ATOM   4512  H1  TIP3  482      -1.900 -43.896 -33.633  1.00  0.00      SOLV
ATOM   4513  H2  TIP3  482      -1.691 -42.964 -32.487  1.00  0.00      SOLV
ATOM   4514  OH2 TIP3  483       2.810 -43.619 -29.114  1.00  0.00      SOLV
ATOM   4515  H1  TIP3  483       2.406 -43.404 -28.247  1.00  0.00      SOLV
ATOM   4516  H2  TIP3  483       2.004 -43.696 -29.665  1.00  0.00      SOLV
ATOM   4517  OH2 TIP3  484       4.834 -40.215 -30.146  1.00  0.00      SOLV
ATOM   4518  H1  TIP3  484       4.887 -40.429 -29.188  1.00  0.00      SOLV
ATOM   4519  H2  TIP3  484       5.354 -39.385 -30.175  1.00  0.00      SOLV
ATOM   4520  OH2 TIP3  485       6.528 -33.701 -45.799  1.00  0.00      SOLV
ATOM   4521  H1  TIP3  485       7.343 -33.663 -46.347  1.00  0.00      SOLV
ATOM   4522  H2  TIP3  485       6.791 -33.178 -45.007  1.00  0.00      SOLV
ATOM   4523  OH2 TIP3  486       3.394 -41.000 -43.703  1.00  0.00      SOLV
ATOM   4524  H1  TIP3  486       2.720 -41.319 -43.073  1.00  0.00      SOLV
ATOM   4525  H2  TIP3  486       3.467 -41.777 -44.298  1.00  0.00      SOLV
ATOM   4526  OH2 TIP3  487      -1.371 -38.041 -33.249  1.00  0.00      SOLV
ATOM   4527  H1  TIP3  487      -2.029 -37.908 -32.529  1.00  0.00      SOLV
ATOM   4528  H2  TIP3  487      -1.336 -37.144 -33.641  1.00  0.00      SOLV
ATOM   4529  OH2 TIP3  488      -1.420 -38.404 -38.112  1.00  0.00      SOLV
ATOM   4530  H1  TIP3  488      -2.386 -38.559 -38.202  1.00  0.00      SOLV
ATOM   4531  H2  TIP3  488      -1.117 -38.573 -39.031  1.00  0.00      SOLV
ATOM   4532  OH2 TIP3  489       4.526 -38.232 -39.605  1.00  0.00      SOLV
ATOM   4533  H1  TIP3  489       4.251 -37.336 -39.890  1.00  0.00      SOLV
ATOM   4534  H2  TIP3  489       5.279 -38.382 -40.204  1.00  0.00      SOLV
ATOM   4535  OH2 TIP3  490       3.172 -37.662 -28.342  1.00  0.00      SOLV
ATOM   4536  H1  TIP3  490       2.808 -38.435 -27.854  1.00  0.00      SOLV
ATOM   4537  H2  TIP3  490       4.066 -37.626 -27.949  1.00  0.00      SOLV
ATOM   4538  OH2 TIP3  491       5.563 -38.723 -37.040  1.00  0.00      SOLV
ATOM   4539  H1  TIP3  491       5.160 -38.439 -37.888  1.00  0.00      SOLV
ATOM   4540  H2  TIP3  491       5.776 -39.659 -37.247  1.00  0.00      SOLV
ATOM   4541  OH2 TIP3  492      -3.349 -37.744 -31.422  1.00  0.00      SOLV
ATOM   4542  H1  TIP3  492      -3.407 -37.077 -30.708  1.00  0.00      SOLV
ATOM   4543  H2  TIP3  492      -3.602 -38.559 -30.938  1.00  0.00      SOLV
ATOM   4544  OH2 TIP3  493      -0.196 -40.276 -43.348  1.00  0.00      SOLV
ATOM   4545  H1  TIP3  493       0.419 -40.876 -42.891  1.00  0.00      SOLV
ATOM   4546  H2  TIP3  493      -0.163 -40.624 -44.265  1.00  0.00      SOLV
ATOM   4547  OH2 TIP3  494      -6.080 -42.665 -36.931  1.00  0.00      SOLV
ATOM   4548  H1  TIP3  494      -5.692 -42.357 -36.090  1.00  0.00      SOLV
ATOM   4549  H2  TIP3  494      -5.435 -42.371 -37.583  1.00  0.00      SOLV
ATOM   4550  OH2 TIP3  495      -6.401 -40.914 -42.561  1.00  0.00      SOLV
ATOM   4551  H1  TIP3  495      -5.835 -40.390 -43.159  1.00  0.00      SOLV
ATOM   4552  H2  TIP3  495      -7.006 -40.215 -42.244  1.00  0.00      SOLV
ATOM   4553  OH2 TIP3  496       4.497 -37.123 -32.523  1.00  0.00      SOLV
ATOM   4554  H1  TIP3  496       4.532 -37.788 -33.245  1.00  0.00      SOLV
ATOM   4555  H2  TIP3  496       3.744 -37.472 -32.004  1.00  0.00      SOLV
ATOM   4556  OH2 TIP3  497       1.718 -41.589 -37.636  1.00  0.00      SOLV
ATOM   4557  H1  TIP3  497       0.894 -41.315 -37.185  1.00  0.00      SOLV
ATOM   4558  H2  TIP3  497       2.257 -41.885 -36.869  1.00  0.00      SOLV
ATOM   4559  OH2 TIP3  498      -3.999 -39.316 -38.301  1.00  0.00      SOLV
ATOM   4560  H1  TIP3  498      -4.736 -39.101 -38.923  1.00  0.00      SOLV
ATOM   4561  H2  TIP3  498      -3.812 -40.252 -38.510  1.00  0.00      SOLV
ATOM   4562  OH2 TIP3  499      -0.345 -39.102 -40.528  1.00  0.00      SOLV
ATOM   4563  H1  TIP3  499       0.598 -39.234 -40.287  1.00  0.00      SOLV
ATOM   4564  H2  TIP3  499      -0.277 -38.793 -41.443  1.00  0.00      SOLV
ATOM   4565  OH2 TIP3  500       5.008 -41.573 -33.983  1.00  0.00      SOLV
ATOM   4566  H1  TIP3  500       4.809 -41.990 -33.123  1.00  0.00      SOLV
ATOM   4567  H2  TIP3  500       4.327 -41.993 -34.551  1.00  0.00      SOLV
ATOM   4568  OH2 TIP3  501      -1.509 -37.862 -43.412  1.00  0.00      SOLV
ATOM   4569  H1  TIP3  501      -1.322 -38.822 -43.353  1.00  0.00      SOLV
ATOM   4570  H2  TIP3  501      -0.650 -37.568 -43.783  1.00  0.00      SOLV
ATOM   4571  OH2 TIP3  502       8.348 -25.531 -27.965  1.00  0.00      SOLV
ATOM   4572  H1  TIP3  502       8.250 -24.783 -28.592  1.00  0.00      SOLV
ATOM   4573  H2  TIP3  502       9.219 -25.325 -27.566  1.00  0.00      SOLV
ATOM   4574  OH2 TIP3  503      -3.361 -33.119 -28.507  1.00  0.00      SOLV
ATOM   4575  H1  TIP3  503      -2.751 -33.299 -27.759  1.00  0.00      SOLV
ATOM   4576  H2  TIP3  503      -4.159 -32.856 -28.012  1.00  0.00      SOLV
ATOM   4577  OH2 TIP3  504       1.719 -38.446 -35.273  1.00  0.00      SOLV
ATOM   4578  H1  TIP3  504       2.676 -38.562 -35.125  1.00  0.00      SOLV
ATOM   4579  H2  TIP3  504       1.372 -38.960 -34.519  1.00  0.00      SOLV
ATOM   4580  OH2 TIP3  505      -2.774 -41.854 -38.445  1.00  0.00      SOLV
ATOM   4581  H1  TIP3  505      -2.856 -42.807 -38.217  1.00  0.00      SOLV
ATOM   4582  H2  TIP3  505      -2.277 -41.910 -39.287  1.00  0.00      SOLV
ATOM   4583  OH2 TIP3  506       0.929 -39.444 -32.782  1.00  0.00      SOLV
ATOM   4584  H1  TIP3  506       0.164 -38.835 -32.861  1.00  0.00      SOLV
ATOM   4585  H2  TIP3  506       1.527 -38.970 -32.163  1.00  0.00      SOLV
ATOM   4586  OH2 TIP3  507       2.310 -33.789 -41.905  1.00  0.00      SOLV
ATOM   4587  H1  TIP3  507       1.530 -34.138 -42.392  1.00  0.00      SOLV
ATOM   4588  H2  TIP3  507       1.820 -33.343 -41.175  1.00  0.00      SOLV
ATOM   4589  OH2 TIP3  508       9.023 -33.898 -32.751  1.00  0.00      SOLV
ATOM   4590  H1  TIP3  508       9.747 -33.411 -33.200  1.00  0.00      SOLV
ATOM   4591  H2  TIP3  508       8.404 -34.088 -33.492  1.00  0.00      SOLV
ATOM   4592  OH2 TIP3  509       5.092 -40.820 -41.473  1.00  0.00      SOLV
ATOM   4593  H1  TIP3  509       4.638 -40.802 -42.335  1.00  0.00      SOLV
ATOM   4594  H2  TIP3  509       5.703 -40.064 -41.542  1.00  0.00      SOLV
ATOM   4595  OH2 TIP3  510       2.691 -33.325 -29.602  1.00  0.00      SOLV
ATOM   4596  H1  TIP3  510       3.171 -33.717 -28.842  1.00  0.00      SOLV
ATOM   4597  H2  TIP3  510       2.517 -32.427 -29.276  1.00  0.00      SOLV
ATOM   4598  OH2 TIP3  511       6.791 -38.616 -41.455  1.00  0.00      SOLV
ATOM   4599  H1  TIP3  511       7.429 -38.542 -40.711  1.00  0.00      SOLV
ATOM   4600  H2  TIP3  511       7.429 -38.783 -42.186  1.00  0.00      SOLV
ATOM   4601  OH2 TIP3  512      -2.785 -34.465 -36.672  1.00  0.00      SOLV
ATOM   4602  H1  TIP3  512      -2.208 -34.577 -37.456  1.00  0.00      SOLV
ATOM   4603  H2  TIP3  512      -2.287 -34.919 -35.972  1.00  0.00      SOLV
ATOM   4604  OH2 TIP3  513       4.730 -32.309 -41.846  1.00  0.00      SOLV
ATOM   4605  H1  TIP3  513       4.227 -31.458 -41.797  1.00  0.00      SOLV
ATOM   4606  H2  TIP3  513       3.992 -32.931 -41.708  1.00  0.00      SOLV
ATOM   4607  OH2 TIP3  514      -6.172 -35.760 -30.670  1.00  0.00      SOLV
ATOM   4608  H1  TIP3  514      -6.533 -36.465 -30.093  1.00  0.00      SOLV
ATOM   4609  H2  TIP3  514      -6.803 -35.850 -31.415  1.00  0.00      SOLV
ATOM   4610  OH2 TIP3  515       1.170 -35.835 -27.794  1.00  0.00      SOLV
ATOM   4611  H1  TIP3  515       0.463 -36.173 -28.379  1.00  0.00      SOLV
ATOM   4612  H2  TIP3  515       1.938 -36.356 -28.113  1.00  0.00      SOLV
ATOM   4613  OH2 TIP3  516       4.894 -30.648 -29.020  1.00  0.00      SOLV
ATOM   4614  H1  TIP3  516       3.948 -30.592 -29.272  1.00  0.00      SOLV
ATOM   4615  H2  TIP3  516       4.823 -30.495 -28.050  1.00  0.00      SOLV
ATOM   4616  OH2 TIP3  517      10.746 -38.762 -41.859  1.00  0.00      SOLV
ATOM   4617  H1  TIP3  517       9.963 -38.951 -42.418  1.00  0.00      SOLV
ATOM   4618  H2  TIP3  517      10.830 -37.798 -42.047  1.00  0.00      SOLV
ATOM   4619  OH2 TIP3  518      10.967 -33.183 -28.967  1.00  0.00      SOLV
ATOM   4620  H1  TIP3  518      10.176 -32.754 -29.361  1.00  0.00      SOLV
ATOM   4621  H2  TIP3  518      11.620 -33.054 -29.687  1.00  0.00      SOLV
ATOM   4622  OH2 TIP3  519       9.702 -29.501 -39.765  1.00  0.00      SOLV
ATOM   4623  H1  TIP3  519       9.094 -30.100 -39.279  1.00  0.00      SOLV
ATOM   4624  H2  TIP3  519      10.246 -30.119 -40.270  1.00  0.00      SOLV
ATOM   4625  OH2 TIP3  520       7.284 -34.571 -34.783  1.00  0.00      SOLV
ATOM   4626  H1  TIP3  520       6.315 -34.618 -34.657  1.00  0.00      SOLV
ATOM   4627  H2  TIP3  520       7.449 -35.427 -35.232  1.00  0.00      SOLV
ATOM   4628  OH2 TIP3  521       0.068 -31.048 -38.113  1.00  0.00      SOLV
ATOM   4629  H1  TIP3  521      -0.055 -30.122 -38.416  1.00  0.00      SOLV
ATOM   4630  H2  TIP3  521      -0.728 -31.179 -37.564  1.00  0.00      SOLV
ATOM   4631  OH2 TIP3  522      -5.487 -36.493 -43.290  1.00  0.00      SOLV
ATOM   4632  H1  TIP3  522      -5.007 -35.746 -42.881  1.00  0.00      SOLV
ATOM   4633  H2  TIP3  522      -6.411 -36.269 -43.068  1.00  0.00      SOLV
ATOM   4634  OH2 TIP3  523       0.422 -32.858 -40.134  1.00  0.00      SOLV
ATOM   4635  H1  TIP3  523       0.437 -32.164 -39.435  1.00  0.00      SOLV
ATOM   4636  H2  TIP3  523      -0.115 -33.534 -39.673  1.00  0.00      SOLV
ATOM   4637  OH2 TIP3  524       1.504 -28.887 -31.829  1.00  0.00      SOLV
ATOM   4638  H1  TIP3  524       2.044 -28.073 -31.927  1.00  0.00      SOLV
ATOM   4639  H2  TIP3  524       2.018 -29.402 -31.184  1.00  0.00      SOLV
ATOM   4640  OH2 TIP3  525      -0.522 -28.462 -38.915  1.00  0.00      SOLV
ATOM   4641  H1  TIP3  525      -1.457 -28.233 -38.739  1.00  0.00      SOLV
ATOM   4642  H2  TIP3  525      -0.066 -27.718 -38.456  1.00  0.00      SOLV
ATOM   4643  OH2 TIP3  526       4.145 -32.242 -31.736  1.00  0.00      SOLV
ATOM   4644  H1  TIP3  526       3.508 -32.613 -31.092  1.00  0.00      SOLV
ATOM   4645  H2  TIP3  526       4.969 -32.590 -31.343  1.00  0.00      SOLV
ATOM   4646  OH2 TIP3  527       7.047 -32.357 -43.446  1.00  0.00      SOLV
ATOM   4647  H1  TIP3  527       7.732 -32.877 -42.964  1.00  0.00      SOLV
ATOM   4648  H2  TIP3  527       6.328 -32.337 -42.781  1.00  0.00      SOLV
ATOM   4649  OH2 TIP3  528       6.885 -29.038 -29.944  1.00  0.00      SOLV
ATOM   4650  H1  TIP3  528       6.205 -29.649 -29.583  1.00  0.00      SOLV
ATOM   4651  H2  TIP3  528       6.310 -28.390 -30.404  1.00  0.00      SOLV
ATOM   4652  OH2 TIP3  529      11.289 -27.487 -42.765  1.00  0.00      SOLV
ATOM   4653  H1  TIP3  529      11.916 -26.876 -42.312  1.00  0.00      SOLV
ATOM   4654  H2  TIP3  529      10.455 -27.127 -42.386  1.00  0.00      SOLV
ATOM   4655  OH2 TIP3  530      -4.013 -40.092 -30.039  1.00  0.00      SOLV
ATOM   4656  H1  TIP3  530      -4.951 -40.092 -29.765  1.00  0.00      SOLV
ATOM   4657  H2  TIP3  530      -3.665 -40.712 -29.369  1.00  0.00      SOLV
ATOM   4658  OH2 TIP3  531       8.835 -33.933 -42.090  1.00  0.00      SOLV
ATOM   4659  H1  TIP3  531       8.439 -34.542 -41.424  1.00  0.00      SOLV
ATOM   4660  H2  TIP3  531       9.678 -33.726 -41.640  1.00  0.00      SOLV
ATOM   4661  OH2 TIP3  532      -4.567 -29.179 -32.145  1.00  0.00      SOLV
ATOM   4662  H1  TIP3  532      -4.246 -29.952 -31.636  1.00  0.00      SOLV
ATOM   4663  H2  TIP3  532      -4.361 -28.444 -31.532  1.00  0.00      SOLV
ATOM   4664  OH2 TIP3  533       1.256 -30.904 -44.806  1.00  0.00      SOLV
ATOM   4665  H1  TIP3  533       1.937 -31.595 -44.667  1.00  0.00      SOLV
ATOM   4666  H2  TIP3  533       0.663 -31.082 -44.044  1.00  0.00      SOLV
ATOM   4667  OH2 TIP3  534      -0.218 -31.427 -42.462  1.00  0.00      SOLV
ATOM   4668  H1  TIP3  534      -0.016 -31.981 -41.680  1.00  0.00      SOLV
ATOM   4669  H2  TIP3  534      -0.012 -30.538 -42.093  1.00  0.00      SOLV
ATOM   4670  OH2 TIP3  535      -4.163 -34.251 -42.037  1.00  0.00      SOLV
ATOM   4671  H1  TIP3  535      -4.672 -33.676 -41.429  1.00  0.00      SOLV
ATOM   4672  H2  TIP3  535      -3.689 -33.567 -42.556  1.00  0.00      SOLV
ATOM   4673  OH2 TIP3  536       4.489 -42.705 -31.309  1.00  0.00      SOLV
ATOM   4674  H1  TIP3  536       4.594 -41.790 -30.968  1.00  0.00      SOLV
ATOM   4675  H2  TIP3  536       3.947 -43.082 -30.587  1.00  0.00      SOLV
ATOM   4676  OH2 TIP3  537       4.951 -42.649 -39.494  1.00  0.00      SOLV
ATOM   4677  H1  TIP3  537       5.002 -41.949 -40.187  1.00  0.00      SOLV
ATOM   4678  H2  TIP3  537       5.292 -42.173 -38.709  1.00  0.00      SOLV
ATOM   4679  OH2 TIP3  538       2.991 -30.284 -41.980  1.00  0.00      SOLV
ATOM   4680  H1  TIP3  538       2.185 -29.878 -41.601  1.00  0.00      SOLV
ATOM   4681  H2  TIP3  538       3.129 -29.721 -42.767  1.00  0.00      SOLV
ATOM   4682  OH2 TIP3  539       2.211 -39.846 -39.792  1.00  0.00      SOLV
ATOM   4683  H1  TIP3  539       3.038 -39.325 -39.689  1.00  0.00      SOLV
ATOM   4684  H2  TIP3  539       2.168 -40.314 -38.931  1.00  0.00      SOLV
ATOM   4685  OH2 TIP3  540       2.739 -38.520 -30.928  1.00  0.00      SOLV
ATOM   4686  H1  TIP3  540       2.753 -38.075 -30.054  1.00  0.00      SOLV
ATOM   4687  H2  TIP3  540       3.328 -39.277 -30.737  1.00  0.00      SOLV
ATOM   4688  OH2 TIP3  541       2.355 -43.492 -39.568  1.00  0.00      SOLV
ATOM   4689  H1  TIP3  541       2.102 -42.809 -38.907  1.00  0.00      SOLV
ATOM   4690  H2  TIP3  541       3.335 -43.372 -39.548  1.00  0.00      SOLV
ATOM   4691  OH2 TIP3  542       0.570 -29.056 -41.377  1.00  0.00      SOLV
ATOM   4692  H1  TIP3  542       0.590 -28.175 -41.815  1.00  0.00      SOLV
ATOM   4693  H2  TIP3  542       0.190 -28.818 -40.502  1.00  0.00      SOLV
ATOM   4694  OH2 TIP3  543      -1.205 -41.734 -40.720  1.00  0.00      SOLV
ATOM   4695  H1  TIP3  543      -1.124 -40.758 -40.689  1.00  0.00      SOLV
ATOM   4696  H2  TIP3  543      -0.315 -41.955 -41.045  1.00  0.00      SOLV
ATOM   4697  OH2 TIP3  544       7.947 -41.216 -30.516  1.00  0.00      SOLV
ATOM   4698  H1  TIP3  544       7.109 -41.689 -30.569  1.00  0.00      SOLV
ATOM   4699  H2  TIP3  544       8.472 -41.657 -31.216  1.00  0.00      SOLV
ATOM   4700  OH2 TIP3  545       7.585 -37.203 -35.858  1.00  0.00      SOLV
ATOM   4701  H1  TIP3  545       6.832 -37.665 -36.281  1.00  0.00      SOLV
ATOM   4702  H2  TIP3  545       7.995 -37.932 -35.350  1.00  0.00      SOLV
ATOM   4703  OH2 TIP3  546      -2.652 -32.346 -43.417  1.00  0.00      SOLV
ATOM   4704  H1  TIP3  546      -1.878 -31.923 -42.986  1.00  0.00      SOLV
ATOM   4705  H2  TIP3  546      -2.199 -32.771 -44.172  1.00  0.00      SOLV
ATOM   4706  OH2 TIP3  547      -5.393 -38.976 -44.440  1.00  0.00      SOLV
ATOM   4707  H1  TIP3  547      -5.517 -38.118 -43.969  1.00  0.00      SOLV
ATOM   4708  H2  TIP3  547      -6.252 -39.095 -44.895  1.00  0.00      SOLV
ATOM   4709  OH2 TIP3  548       8.586 -27.545 -33.923  1.00  0.00      SOLV
ATOM   4710  H1  TIP3  548       8.630 -26.715 -34.448  1.00  0.00      SOLV
ATOM   4711  H2  TIP3  548       9.539 -27.704 -33.748  1.00  0.00      SOLV
ATOM   4712  OH2 TIP3  549      -2.942 -44.142 -35.015  1.00  0.00      SOLV
ATOM   4713  H1  TIP3  549      -2.942 -43.940 -35.972  1.00  0.00      SOLV
ATOM   4714  H2  TIP3  549      -2.868 -45.115 -35.091  1.00  0.00      SOLV
ATOM   4715  OH2 TIP3  550      -5.016 -30.266 -38.558  1.00  0.00      SOLV
ATOM   4716  H1  TIP3  550      -5.459 -30.012 -37.724  1.00  0.00      SOLV
ATOM   4717  H2  TIP3  550      -5.369 -29.562 -39.151  1.00  0.00      SOLV
ATOM   4718  OH2 TIP3  551      -5.630 -27.299 -26.906  1.00  0.00      SOLV
ATOM   4719  H1  TIP3  551      -5.072 -27.429 -26.103  1.00  0.00      SOLV
ATOM   4720  H2  TIP3  551      -5.498 -28.175 -27.323  1.00  0.00      SOLV
ATOM   4721  OH2 TIP3  552      -1.821 -29.376 -25.943  1.00  0.00      SOLV
ATOM   4722  H1  TIP3  552      -0.951 -29.788 -25.785  1.00  0.00      SOLV
ATOM   4723  H2  TIP3  552      -1.953 -29.579 -26.890  1.00  0.00      SOLV
ATOM   4724  OH2 TIP3  553       3.212 -28.974 -44.375  1.00  0.00      SOLV
ATOM   4725  H1  TIP3  553       2.527 -29.577 -44.719  1.00  0.00      SOLV
ATOM   4726  H2  TIP3  553       3.736 -28.764 -45.182  1.00  0.00      SOLV
ATOM   4727  OH2 TIP3  554       4.776 -30.223 -26.341  1.00  0.00      SOLV
ATOM   4728  H1  TIP3  554       4.948 -31.097 -25.926  1.00  0.00      SOLV
ATOM   4729  H2  TIP3  554       5.595 -29.744 -26.089  1.00  0.00      SOLV
ATOM   4730  OH2 TIP3  555       7.799 -29.696 -44.020  1.00  0.00      SOLV
ATOM   4731  H1  TIP3  555       7.532 -30.604 -43.782  1.00  0.00      SOLV
ATOM   4732  H2  TIP3  555       8.270 -29.855 -44.858  1.00  0.00      SOLV
ATOM   4733  OH2 TIP3  556      -5.719 -32.480 -27.055  1.00  0.00      SOLV
ATOM   4734  H1  TIP3  556      -5.558 -33.439 -26.888  1.00  0.00      SOLV
ATOM   4735  H2  TIP3  556      -6.565 -32.561 -27.549  1.00  0.00      SOLV
ATOM   4736  OH2 TIP3  557      -1.021 -33.493 -45.340  1.00  0.00      SOLV
ATOM   4737  H1  TIP3  557      -0.550 -33.897 -44.579  1.00  0.00      SOLV
ATOM   4738  H2  TIP3  557      -0.368 -33.599 -46.056  1.00  0.00      SOLV
ATOM   4739  OH2 TIP3  558       0.675 -33.174 -27.180  1.00  0.00      SOLV
ATOM   4740  H1  TIP3  558       0.437 -32.782 -28.048  1.00  0.00      SOLV
ATOM   4741  H2  TIP3  558       1.000 -34.064 -27.438  1.00  0.00      SOLV
ATOM   4742  OH2 TIP3  559       3.313 -32.654 -44.312  1.00  0.00      SOLV
ATOM   4743  H1  TIP3  559       4.079 -32.293 -43.834  1.00  0.00      SOLV
ATOM   4744  H2  TIP3  559       2.916 -33.185 -43.598  1.00  0.00      SOLV
ATOM   4745  OH2 TIP3  560       6.152 -32.954 -29.896  1.00  0.00      SOLV
ATOM   4746  H1  TIP3  560       7.097 -32.715 -30.017  1.00  0.00      SOLV
ATOM   4747  H2  TIP3  560       5.788 -32.140 -29.488  1.00  0.00      SOLV
ATOM   4748  OH2 TIP3  561      -5.160 -35.123 -26.977  1.00  0.00      SOLV
ATOM   4749  H1  TIP3  561      -4.525 -35.674 -27.449  1.00  0.00      SOLV
ATOM   4750  H2  TIP3  561      -5.290 -35.620 -26.143  1.00  0.00      SOLV
ATOM   4751  OH2 TIP3  562       0.109 -34.799 -43.158  1.00  0.00      SOLV
ATOM   4752  H1  TIP3  562      -0.572 -35.045 -42.494  1.00  0.00      SOLV
ATOM   4753  H2  TIP3  562       0.383 -35.679 -43.493  1.00  0.00      SOLV
ATOM   4754  OH2 TIP3  563      -0.847 -36.797 -29.490  1.00  0.00      SOLV
ATOM   4755  H1  TIP3  563      -1.740 -36.406 -29.477  1.00  0.00      SOLV
ATOM   4756  H2  TIP3  563      -0.375 -36.162 -30.082  1.00  0.00      SOLV
ATOM   4757  OH2 TIP3  564       0.917 -37.101 -44.375  1.00  0.00      SOLV
ATOM   4758  H1  TIP3  564       0.982 -36.743 -45.286  1.00  0.00      SOLV
ATOM   4759  H2  TIP3  564       1.726 -37.657 -44.367  1.00  0.00      SOLV
ATOM   4760  OH2 TIP3  565       4.171 -34.403 -27.385  1.00  0.00      SOLV
ATOM   4761  H1  TIP3  565       4.950 -34.823 -27.793  1.00  0.00      SOLV
ATOM   4762  H2  TIP3  565       3.897 -35.086 -26.740  1.00  0.00      SOLV
ATOM   4763  OH2 TIP3  566      -0.140 -39.349 -28.565  1.00  0.00      SOLV
ATOM   4764  H1  TIP3  566      -0.087 -39.944 -29.344  1.00  0.00      SOLV
ATOM   4765  H2  TIP3  566      -0.345 -38.486 -28.986  1.00  0.00      SOLV
ATOM   4766  OH2 TIP3  567      -0.092 -41.037 -30.789  1.00  0.00      SOLV
ATOM   4767  H1  TIP3  567       0.396 -40.604 -31.523  1.00  0.00      SOLV
ATOM   4768  H2  TIP3  567      -0.977 -41.133 -31.200  1.00  0.00      SOLV
ATOM   4769  OH2 TIP3  568       0.609 -34.911 -30.778  1.00  0.00      SOLV
ATOM   4770  H1  TIP3  568       1.353 -34.393 -30.412  1.00  0.00      SOLV
ATOM   4771  H2  TIP3  568       0.474 -34.482 -31.645  1.00  0.00      SOLV
ATOM   4772  OH2 TIP3  569       5.496 -38.099 -26.817  1.00  0.00      SOLV
ATOM   4773  H1  TIP3  569       5.355 -39.050 -27.011  1.00  0.00      SOLV
ATOM   4774  H2  TIP3  569       6.460 -38.102 -26.646  1.00  0.00      SOLV
ATOM   4775  OH2 TIP3  570       6.574 -35.348 -28.641  1.00  0.00      SOLV
ATOM   4776  H1  TIP3  570       6.396 -34.523 -29.148  1.00  0.00      SOLV
ATOM   4777  H2  TIP3  570       7.557 -35.382 -28.707  1.00  0.00      SOLV
ATOM   4778  OH2 TIP3  571      -1.733 -39.632 -26.388  1.00  0.00      SOLV
ATOM   4779  H1  TIP3  571      -2.614 -39.709 -26.771  1.00  0.00      SOLV
ATOM   4780  H2  TIP3  571      -1.181 -39.495 -27.192  1.00  0.00      SOLV
ATOM   4781  OH2 TIP3  572       0.483 -43.737 -30.598  1.00  0.00      SOLV
ATOM   4782  H1  TIP3  572       0.320 -42.777 -30.479  1.00  0.00      SOLV
ATOM   4783  H2  TIP3  572       0.002 -43.883 -31.433  1.00  0.00      SOLV
ATOM   4784  OH2 TIP3  573       2.212 -39.872 -27.062  1.00  0.00      SOLV
ATOM   4785  H1  TIP3  573       2.070 -40.314 -26.201  1.00  0.00      SOLV
ATOM   4786  H2  TIP3  573       1.311 -39.844 -27.442  1.00  0.00      SOLV
ATOM   4787  OH2 TIP3  574       4.866 -40.687 -27.442  1.00  0.00      SOLV
ATOM   4788  H1  TIP3  574       3.912 -40.638 -27.227  1.00  0.00      SOLV
ATOM   4789  H2  TIP3  574       5.185 -41.369 -26.812  1.00  0.00      SOLV
ATOM   4790  OH2 TIP3  575       6.042 -42.268 -25.456  1.00  0.00      SOLV
ATOM   4791  H1  TIP3  575       6.488 -43.050 -25.071  1.00  0.00      SOLV
ATOM   4792  H2  TIP3  575       5.636 -41.882 -24.652  1.00  0.00      SOLV
ATOM   4793  OH2 TIP3  576      -5.288 -40.755 -26.157  1.00  0.00      SOLV
ATOM   4794  H1  TIP3  576      -4.600 -41.192 -26.703  1.00  0.00      SOLV
ATOM   4795  H2  TIP3  576      -5.853 -41.531 -25.947  1.00  0.00      SOLV
ATOM   4796  OH2 TIP3  577       1.311 -43.313 -26.682  1.00  0.00      SOLV
ATOM   4797  H1  TIP3  577       0.887 -44.175 -26.495  1.00  0.00      SOLV
ATOM   4798  H2  TIP3  577       0.603 -42.732 -26.323  1.00  0.00      SOLV
ATOM   4799  OH2 TIP3  578       0.965 -26.679 -42.694  1.00  0.00      SOLV
ATOM   4800  H1  TIP3  578       1.933 -26.585 -42.735  1.00  0.00      SOLV
ATOM   4801  H2  TIP3  578       0.675 -26.138 -43.444  1.00  0.00      SOLV
ATOM   4802  OH2 TIP3  579      -4.879 -30.834 -44.066  1.00  0.00      SOLV
ATOM   4803  H1  TIP3  579      -4.059 -31.278 -43.758  1.00  0.00      SOLV
ATOM   4804  H2  TIP3  579      -5.144 -31.472 -44.769  1.00  0.00      SOLV
ATOM   4805  OH2 TIP3  580      -7.119 -26.773 -37.680  1.00  0.00      SOLV
ATOM   4806  H1  TIP3  580      -7.635 -27.054 -38.469  1.00  0.00      SOLV
ATOM   4807  H2  TIP3  580      -6.891 -27.640 -37.286  1.00  0.00      SOLV
ATOM   4808  OH2 TIP3  581      -6.098 -29.009 -36.335  1.00  0.00      SOLV
ATOM   4809  H1  TIP3  581      -6.446 -29.594 -35.635  1.00  0.00      SOLV
ATOM   4810  H2  TIP3  581      -5.487 -28.467 -35.795  1.00  0.00      SOLV
ATOM   4811  OH2 TIP3  582      11.208 -27.899 -33.135  1.00  0.00      SOLV
ATOM   4812  H1  TIP3  582      11.113 -28.068 -32.174  1.00  0.00      SOLV
ATOM   4813  H2  TIP3  582      11.790 -27.113 -33.096  1.00  0.00      SOLV
ATOM   4814  OH2 TIP3  583      10.730 -28.399 -30.488  1.00  0.00      SOLV
ATOM   4815  H1  TIP3  583      10.104 -29.078 -30.825  1.00  0.00      SOLV
ATOM   4816  H2  TIP3  583      11.025 -28.831 -29.661  1.00  0.00      SOLV
ATOM   4817  OH2 TIP3  584      10.259 -31.533 -26.066  1.00  0.00      SOLV
ATOM   4818  H1  TIP3  584       9.359 -31.541 -25.674  1.00  0.00      SOLV
ATOM   4819  H2  TIP3  584      10.789 -31.250 -25.291  1.00  0.00      SOLV
ATOM   4820  OH2 TIP3  585      11.314 -34.111 -40.786  1.00  0.00      SOLV
ATOM   4821  H1  TIP3  585      11.992 -33.422 -40.621  1.00  0.00      SOLV
ATOM   4822  H2  TIP3  585      11.505 -34.736 -40.052  1.00  0.00      SOLV
ATOM   4823  OH2 TIP3  586      11.786 -36.099 -38.964  1.00  0.00      SOLV
ATOM   4824  H1  TIP3  586      10.928 -36.298 -38.524  1.00  0.00      SOLV
ATOM   4825  H2  TIP3  586      12.363 -35.899 -38.193  1.00  0.00      SOLV
ATOM   4826  OH2 TIP3  587      11.445 -32.837 -33.505  1.00  0.00      SOLV
ATOM   4827  H1  TIP3  587      11.811 -33.345 -34.244  1.00  0.00      SOLV
ATOM   4828  H2  TIP3  587      11.727 -31.918 -33.720  1.00  0.00      SOLV
ATOM   4829  OH2 TIP3  588       8.861 -30.058 -31.519  1.00  0.00      SOLV
ATOM   4830  H1  TIP3  588       8.111 -29.644 -31.038  1.00  0.00      SOLV
ATOM   4831  H2  TIP3  588       8.510 -30.101 -32.435  1.00  0.00      SOLV
ATOM   4832  OH2 TIP3  589      10.747 -36.098 -42.548  1.00  0.00      SOLV
ATOM   4833  H1  TIP3  589       9.941 -35.674 -42.882  1.00  0.00      SOLV
ATOM   4834  H2  TIP3  589      10.992 -35.431 -41.868  1.00  0.00      SOLV
ATOM   4835  OH2 TIP3  590       8.539 -39.093 -43.521  1.00  0.00      SOLV
ATOM   4836  H1  TIP3  590       8.564 -38.613 -44.372  1.00  0.00      SOLV
ATOM   4837  H2  TIP3  590       8.652 -40.016 -43.847  1.00  0.00      SOLV
ATOM   4838  OH2 TIP3  591       9.308 -36.799 -38.028  1.00  0.00      SOLV
ATOM   4839  H1  TIP3  591       9.095 -37.654 -38.456  1.00  0.00      SOLV
ATOM   4840  H2  TIP3  591       8.759 -36.839 -37.218  1.00  0.00      SOLV
ATOM   4841  OH2 TIP3  592      -6.366 -34.880 -34.327  1.00  0.00      SOLV
ATOM   4842  H1  TIP3  592      -6.201 -35.126 -35.260  1.00  0.00      SOLV
ATOM   4843  H2  TIP3  592      -5.500 -35.153 -33.942  1.00  0.00      SOLV
ATOM   4844  OH2 TIP3  593       9.340 -35.370 -28.649  1.00  0.00      SOLV
ATOM   4845  H1  TIP3  593       9.933 -36.146 -28.740  1.00  0.00      SOLV
ATOM   4846  H2  TIP3  593       9.938 -34.650 -28.940  1.00  0.00      SOLV
ATOM   4847  OH2 TIP3  594      10.877 -37.635 -29.029  1.00  0.00      SOLV
ATOM   4848  H1  TIP3  594       9.999 -38.032 -29.208  1.00  0.00      SOLV
ATOM   4849  H2  TIP3  594      11.355 -38.438 -28.740  1.00  0.00      SOLV
ATOM   4850  OH2 TIP3  595       9.237 -41.463 -44.627  1.00  0.00      SOLV
ATOM   4851  H1  TIP3  595       9.690 -42.161 -44.106  1.00  0.00      SOLV
ATOM   4852  H2  TIP3  595       9.026 -41.962 -45.449  1.00  0.00      SOLV
ATOM   4853  OH2 TIP3  596       8.864 -39.001 -39.649  1.00  0.00      SOLV
ATOM   4854  H1  TIP3  596       8.813 -39.917 -39.290  1.00  0.00      SOLV
ATOM   4855  H2  TIP3  596       9.656 -39.054 -40.212  1.00  0.00      SOLV
ATOM   4856  OH2 TIP3  597       8.968 -39.302 -34.556  1.00  0.00      SOLV
ATOM   4857  H1  TIP3  597       9.831 -39.028 -34.943  1.00  0.00      SOLV
ATOM   4858  H2  TIP3  597       9.172 -39.126 -33.613  1.00  0.00      SOLV
ATOM   4859  OH2 TIP3  598       9.798 -38.569 -32.013  1.00  0.00      SOLV
ATOM   4860  H1  TIP3  598       9.250 -38.502 -31.213  1.00  0.00      SOLV
ATOM   4861  H2  TIP3  598      10.110 -37.642 -32.119  1.00  0.00      SOLV
ATOM   4862  OH2 TIP3  599      -6.470 -40.160 -28.602  1.00  0.00      SOLV
ATOM   4863  H1  TIP3  599      -6.136 -40.236 -27.685  1.00  0.00      SOLV
ATOM   4864  H2  TIP3  599      -6.973 -40.989 -28.685  1.00  0.00      SOLV
ATOM   4865  OH2 TIP3  600      12.292 -42.962 -26.019  1.00  0.00      SOLV
ATOM   4866  H1  TIP3  600      12.522 -43.887 -25.783  1.00  0.00      SOLV
ATOM   4867  H2  TIP3  600      11.762 -43.073 -26.835  1.00  0.00      SOLV
ATOM   4868  OH2 TIP3  601       8.616 -41.567 -38.743  1.00  0.00      SOLV
ATOM   4869  H1  TIP3  601       9.323 -42.072 -38.286  1.00  0.00      SOLV
ATOM   4870  H2  TIP3  601       8.275 -42.272 -39.336  1.00  0.00      SOLV
ATOM   4871  OH2 TIP3  602      -4.659 -41.979 -34.597  1.00  0.00      SOLV
ATOM   4872  H1  TIP3  602      -4.107 -42.788 -34.598  1.00  0.00      SOLV
ATOM   4873  H2  TIP3  602      -3.977 -41.281 -34.644  1.00  0.00      SOLV
ATOM   4874  OH2 TIP3  603      -7.413 -38.871 -34.875  1.00  0.00      SOLV
ATOM   4875  H1  TIP3  603      -6.552 -38.659 -35.283  1.00  0.00      SOLV
ATOM   4876  H2  TIP3  603      -7.166 -38.991 -33.942  1.00  0.00      SOLV
ATOM   4877  OH2 TIP3  604      10.467 -42.610 -28.159  1.00  0.00      SOLV
ATOM   4878  H1  TIP3  604       9.641 -42.251 -27.770  1.00  0.00      SOLV
ATOM   4879  H2  TIP3  604      10.116 -43.191 -28.858  1.00  0.00      SOLV
ATOM   4880  OH2 TIP3  605      10.955 -43.165 -43.317  1.00  0.00      SOLV
ATOM   4881  H1  TIP3  605      11.407 -43.765 -43.948  1.00  0.00      SOLV
ATOM   4882  H2  TIP3  605      11.635 -42.478 -43.167  1.00  0.00      SOLV
ATOM   4883  OH2 TIP3  606      -5.986 -42.767 -40.443  1.00  0.00      SOLV
ATOM   4884  H1  TIP3  606      -6.923 -43.044 -40.378  1.00  0.00      SOLV
ATOM   4885  H2  TIP3  606      -6.049 -42.049 -41.101  1.00  0.00      SOLV
ATOM   4886  OH2 TIP3  607       7.611 -26.435 -37.150  1.00  0.00      SOLV
ATOM   4887  H1  TIP3  607       8.359 -26.447 -37.784  1.00  0.00      SOLV
ATOM   4888  H2  TIP3  607       7.988 -25.905 -36.419  1.00  0.00      SOLV
ATOM   4889  OH2 TIP3  608      -5.499 -42.849 -29.944  1.00  0.00      SOLV
ATOM   4890  H1  TIP3  608      -6.397 -42.925 -29.576  1.00  0.00      SOLV
ATOM   4891  H2  TIP3  608      -5.706 -42.667 -30.881  1.00  0.00      SOLV
ATOM   4892  OH2 TIP3  609      -5.161 -29.860 -28.012  1.00  0.00      SOLV
ATOM   4893  H1  TIP3  609      -6.123 -29.839 -28.204  1.00  0.00      SOLV
ATOM   4894  H2  TIP3  609      -5.116 -30.715 -27.548  1.00  0.00      SOLV
ATOM   4895  OH2 TIP3  610      -1.104 -28.971 -30.995  1.00  0.00      SOLV
ATOM   4896  H1  TIP3  610      -1.303 -28.024 -31.150  1.00  0.00      SOLV
ATOM   4897  H2  TIP3  610      -0.149 -28.959 -31.217  1.00  0.00      SOLV
ATOM   4898  OH2 TIP3  611       1.931 -27.965 -28.398  1.00  0.00      SOLV
ATOM   4899  H1  TIP3  611       2.111 -28.185 -27.454  1.00  0.00      SOLV
ATOM   4900  H2  TIP3  611       2.647 -27.315 -28.577  1.00  0.00      SOLV
ATOM   4901  OH2 TIP3  612       4.050 -26.308 -28.896  1.00  0.00      SOLV
ATOM   4902  H1  TIP3  612       4.657 -26.698 -29.550  1.00  0.00      SOLV
ATOM   4903  H2  TIP3  612       4.660 -26.093 -28.152  1.00  0.00      SOLV
ATOM   4904  OH2 TIP3  613       9.816 -44.331 -30.434  1.00  0.00      SOLV
ATOM   4905  H1  TIP3  613       9.648 -43.690 -31.160  1.00  0.00      SOLV
ATOM   4906  H2  TIP3  613       9.079 -44.956 -30.626  1.00  0.00      SOLV
ATOM   4907  OH2 TIP3  614      -4.049 -26.717 -30.798  1.00  0.00      SOLV
ATOM   4908  H1  TIP3  614      -4.769 -26.294 -31.318  1.00  0.00      SOLV
ATOM   4909  H2  TIP3  614      -4.132 -26.234 -29.948  1.00  0.00      SOLV
ATOM   4910  OH2 TIP3  615      -1.450 -26.304 -31.510  1.00  0.00      SOLV
ATOM   4911  H1  TIP3  615      -2.402 -26.381 -31.277  1.00  0.00      SOLV
ATOM   4912  H2  TIP3  615      -1.505 -25.885 -32.395  1.00  0.00      SOLV
ATOM   4913  OH2 TIP3  616       2.810 -26.498 -32.419  1.00  0.00      SOLV
ATOM   4914  H1  TIP3  616       2.340 -26.243 -33.232  1.00  0.00      SOLV
ATOM   4915  H2  TIP3  616       2.800 -25.658 -31.912  1.00  0.00      SOLV
ATOM   4916  OH2 TIP3  617       5.195 -27.390 -31.303  1.00  0.00      SOLV
ATOM   4917  H1  TIP3  617       4.424 -27.038 -31.802  1.00  0.00      SOLV
ATOM   4918  H2  TIP3  617       5.909 -26.776 -31.597  1.00  0.00      SOLV
ATOM   4919  OH2 TIP3  618       7.411 -25.881 -31.987  1.00  0.00      SOLV
ATOM   4920  H1  TIP3  618       7.504 -24.963 -32.321  1.00  0.00      SOLV
ATOM   4921  H2  TIP3  618       7.766 -26.404 -32.733  1.00  0.00      SOLV
ATOM   4922  OH2 TIP3  619      -4.341 -27.811 -34.556  1.00  0.00      SOLV
ATOM   4923  H1  TIP3  619      -4.427 -28.236 -33.678  1.00  0.00      SOLV
ATOM   4924  H2  TIP3  619      -3.524 -28.250 -34.884  1.00  0.00      SOLV
ATOM   4925  OH2 TIP3  620      -2.172 -29.088 -35.568  1.00  0.00      SOLV
ATOM   4926  H1  TIP3  620      -2.100 -30.054 -35.739  1.00  0.00      SOLV
ATOM   4927  H2  TIP3  620      -1.309 -28.909 -35.136  1.00  0.00      SOLV
ATOM   4928  OH2 TIP3  621       0.307 -28.752 -34.334  1.00  0.00      SOLV
ATOM   4929  H1  TIP3  621       0.612 -29.594 -34.739  1.00  0.00      SOLV
ATOM   4930  H2  TIP3  621       0.690 -28.849 -33.438  1.00  0.00      SOLV
ATOM   4931  OH2 TIP3  622       3.065 -42.863 -35.558  1.00  0.00      SOLV
ATOM   4932  H1  TIP3  622       2.255 -43.359 -35.315  1.00  0.00      SOLV
ATOM   4933  H2  TIP3  622       3.721 -43.598 -35.619  1.00  0.00      SOLV
ATOM   4934  OH2 TIP3  623       8.567 -44.325 -35.906  1.00  0.00      SOLV
ATOM   4935  H1  TIP3  623       9.249 -44.031 -36.546  1.00  0.00      SOLV
ATOM   4936  H2  TIP3  623       8.302 -43.480 -35.500  1.00  0.00      SOLV
ATOM   4937  OH2 TIP3  624      10.395 -43.414 -37.803  1.00  0.00      SOLV
ATOM   4938  H1  TIP3  624      10.537 -43.687 -38.729  1.00  0.00      SOLV
ATOM   4939  H2  TIP3  624      11.312 -43.162 -37.540  1.00  0.00      SOLV
ATOM   4940  OH2 TIP3  625      -2.959 -44.485 -37.752  1.00  0.00      SOLV
ATOM   4941  H1  TIP3  625      -3.561 -44.804 -38.462  1.00  0.00      SOLV
ATOM   4942  H2  TIP3  625      -2.680 -45.334 -37.352  1.00  0.00      SOLV
ATOM   4943  OH2 TIP3  626      -4.491 -45.004 -39.948  1.00  0.00      SOLV
ATOM   4944  H1  TIP3  626      -3.841 -44.722 -40.622  1.00  0.00      SOLV
ATOM   4945  H2  TIP3  626      -5.131 -44.261 -40.027  1.00  0.00      SOLV
ATOM   4946  OH2 TIP3  627       0.823 -45.287 -38.013  1.00  0.00      SOLV
ATOM   4947  H1  TIP3  627       1.391 -44.742 -38.591  1.00  0.00      SOLV
ATOM   4948  H2  TIP3  627       0.645 -44.669 -37.285  1.00  0.00      SOLV
ATOM   4949  OH2 TIP3  628       4.979 -44.788 -35.420  1.00  0.00      SOLV
ATOM   4950  H1  TIP3  628       5.574 -45.358 -35.944  1.00  0.00      SOLV
ATOM   4951  H2  TIP3  628       5.307 -44.934 -34.513  1.00  0.00      SOLV
ATOM   4952  OH2 TIP3  629       7.516 -43.679 -40.111  1.00  0.00      SOLV
ATOM   4953  H1  TIP3  629       6.579 -43.407 -40.053  1.00  0.00      SOLV
ATOM   4954  H2  TIP3  629       7.416 -44.634 -39.894  1.00  0.00      SOLV
ATOM   4955  OH2 TIP3  630      -5.984 -28.367 -40.173  1.00  0.00      SOLV
ATOM   4956  H1  TIP3  630      -6.314 -28.966 -40.868  1.00  0.00      SOLV
ATOM   4957  H2  TIP3  630      -5.961 -27.510 -40.644  1.00  0.00      SOLV
ATOM   4958  OH2 TIP3  631      -2.760 -43.779 -41.700  1.00  0.00      SOLV
ATOM   4959  H1  TIP3  631      -3.412 -43.360 -42.276  1.00  0.00      SOLV
ATOM   4960  H2  TIP3  631      -2.248 -43.007 -41.374  1.00  0.00      SOLV
ATOM   4961  OH2 TIP3  632       1.547 -41.742 -41.652  1.00  0.00      SOLV
ATOM   4962  H1  TIP3  632       1.850 -42.519 -41.140  1.00  0.00      SOLV
ATOM   4963  H2  TIP3  632       1.857 -41.021 -41.054  1.00  0.00      SOLV
ATOM   4964  OH2 TIP3  633       3.737 -26.761 -42.937  1.00  0.00      SOLV
ATOM   4965  H1  TIP3  633       4.717 -26.881 -42.873  1.00  0.00      SOLV
ATOM   4966  H2  TIP3  633       3.543 -27.577 -43.454  1.00  0.00      SOLV
ATOM   4967  OH2 TIP3  634       9.668 -26.909 -39.030  1.00  0.00      SOLV
ATOM   4968  H1  TIP3  634       9.655 -27.866 -39.270  1.00  0.00      SOLV
ATOM   4969  H2  TIP3  634       9.613 -26.515 -39.923  1.00  0.00      SOLV
ATOM   4970  OH2 TIP3  635      -3.698 -42.039 -27.986  1.00  0.00      SOLV
ATOM   4971  H1  TIP3  635      -4.229 -42.530 -28.654  1.00  0.00      SOLV
ATOM   4972  H2  TIP3  635      -3.327 -42.773 -27.449  1.00  0.00      SOLV
ATOM   4973  OH2 TIP3  636      -2.856 -44.027 -26.143  1.00  0.00      SOLV
ATOM   4974  H1  TIP3  636      -1.897 -44.220 -26.177  1.00  0.00      SOLV
ATOM   4975  H2  TIP3  636      -3.211 -44.912 -25.959  1.00  0.00      SOLV
ATOM   4976  OH2 TIP3  637      -5.131 -28.149 -44.603  1.00  0.00      SOLV
ATOM   4977  H1  TIP3  637      -5.986 -28.033 -44.147  1.00  0.00      SOLV
ATOM   4978  H2  TIP3  637      -4.903 -29.068 -44.336  1.00  0.00      SOLV
ATOM   4979  OH2 TIP3  638       8.645 -28.311 -27.937  1.00  0.00      SOLV
ATOM   4980  H1  TIP3  638       8.061 -28.558 -28.686  1.00  0.00      SOLV
ATOM   4981  H2  TIP3  638       8.573 -27.334 -27.965  1.00  0.00      SOLV
ATOM   4982  OH2 TIP3  639      24.376 -34.814 -39.018  1.00  0.00      SOLV
ATOM   4983  H1  TIP3  639      24.257 -33.856 -38.855  1.00  0.00      SOLV
ATOM   4984  H2  TIP3  639      23.512 -35.084 -39.365  1.00  0.00      SOLV
ATOM   4985  OH2 TIP3  640      22.837 -35.357 -34.254  1.00  0.00      SOLV
ATOM   4986  H1  TIP3  640      23.076 -35.911 -33.484  1.00  0.00      SOLV
ATOM   4987  H2  TIP3  640      22.216 -35.947 -34.716  1.00  0.00      SOLV
ATOM   4988  OH2 TIP3  641      14.772 -35.694 -33.647  1.00  0.00      SOLV
ATOM   4989  H1  TIP3  641      14.969 -36.355 -32.955  1.00  0.00      SOLV
ATOM   4990  H2  TIP3  641      15.660 -35.457 -33.967  1.00  0.00      SOLV
ATOM   4991  OH2 TIP3  642      26.691 -32.169 -35.792  1.00  0.00      SOLV
ATOM   4992  H1  TIP3  642      26.240 -32.958 -35.437  1.00  0.00      SOLV
ATOM   4993  H2  TIP3  642      26.559 -31.498 -35.092  1.00  0.00      SOLV
ATOM   4994  OH2 TIP3  643      17.167 -31.831 -35.970  1.00  0.00      SOLV
ATOM   4995  H1  TIP3  643      16.532 -32.491 -36.309  1.00  0.00      SOLV
ATOM   4996  H2  TIP3  643      17.575 -32.305 -35.232  1.00  0.00      SOLV
ATOM   4997  OH2 TIP3  644      12.829 -38.487 -39.933  1.00  0.00      SOLV
ATOM   4998  H1  TIP3  644      12.532 -37.607 -39.619  1.00  0.00      SOLV
ATOM   4999  H2  TIP3  644      12.164 -38.669 -40.617  1.00  0.00      SOLV
ATOM   5000  OH2 TIP3  645      13.547 -35.702 -36.904  1.00  0.00      SOLV
ATOM   5001  H1  TIP3  645      13.913 -36.553 -36.588  1.00  0.00      SOLV
ATOM   5002  H2  TIP3  645      14.348 -35.136 -36.944  1.00  0.00      SOLV
ATOM   5003  OH2 TIP3  646      23.761 -28.032 -35.149  1.00  0.00      SOLV
ATOM   5004  H1  TIP3  646      24.255 -28.479 -35.861  1.00  0.00      SOLV
ATOM   5005  H2  TIP3  646      23.636 -28.740 -34.492  1.00  0.00      SOLV
ATOM   5006  OH2 TIP3  647      21.463 -32.924 -33.993  1.00  0.00      SOLV
ATOM   5007  H1  TIP3  647      21.939 -33.750 -34.220  1.00  0.00      SOLV
ATOM   5008  H2  TIP3  647      22.050 -32.590 -33.282  1.00  0.00      SOLV
ATOM   5009  OH2 TIP3  648      30.933 -42.369 -32.748  1.00  0.00      SOLV
ATOM   5010  H1  TIP3  648      30.905 -41.478 -32.335  1.00  0.00      SOLV
ATOM   5011  H2  TIP3  648      31.591 -42.227 -33.462  1.00  0.00      SOLV
ATOM   5012  OH2 TIP3  649      23.321 -38.915 -34.652  1.00  0.00      SOLV
ATOM   5013  H1  TIP3  649      23.464 -39.847 -34.379  1.00  0.00      SOLV
ATOM   5014  H2  TIP3  649      23.718 -38.910 -35.550  1.00  0.00      SOLV
ATOM   5015  OH2 TIP3  650      17.880 -40.646 -36.816  1.00  0.00      SOLV
ATOM   5016  H1  TIP3  650      17.887 -39.774 -37.263  1.00  0.00      SOLV
ATOM   5017  H2  TIP3  650      17.268 -41.143 -37.398  1.00  0.00      SOLV
ATOM   5018  OH2 TIP3  651      25.365 -41.292 -37.645  1.00  0.00      SOLV
ATOM   5019  H1  TIP3  651      25.615 -41.498 -36.719  1.00  0.00      SOLV
ATOM   5020  H2  TIP3  651      26.249 -41.304 -38.067  1.00  0.00      SOLV
ATOM   5021  OH2 TIP3  652      14.139 -38.309 -36.026  1.00  0.00      SOLV
ATOM   5022  H1  TIP3  652      14.707 -38.846 -35.451  1.00  0.00      SOLV
ATOM   5023  H2  TIP3  652      14.385 -38.663 -36.908  1.00  0.00      SOLV
ATOM   5024  OH2 TIP3  653      18.947 -36.408 -36.719  1.00  0.00      SOLV
ATOM   5025  H1  TIP3  653      19.752 -36.796 -36.314  1.00  0.00      SOLV
ATOM   5026  H2  TIP3  653      18.537 -37.187 -37.153  1.00  0.00      SOLV
ATOM   5027  OH2 TIP3  654      30.754 -40.072 -31.282  1.00  0.00      SOLV
ATOM   5028  H1  TIP3  654      30.020 -39.536 -31.656  1.00  0.00      SOLV
ATOM   5029  H2  TIP3  654      30.542 -40.047 -30.328  1.00  0.00      SOLV
ATOM   5030  OH2 TIP3  655      16.662 -41.333 -32.363  1.00  0.00      SOLV
ATOM   5031  H1  TIP3  655      16.463 -40.890 -33.212  1.00  0.00      SOLV
ATOM   5032  H2  TIP3  655      15.955 -40.947 -31.798  1.00  0.00      SOLV
ATOM   5033  OH2 TIP3  656      24.162 -32.065 -39.155  1.00  0.00      SOLV
ATOM   5034  H1  TIP3  656      24.039 -32.066 -40.122  1.00  0.00      SOLV
ATOM   5035  H2  TIP3  656      23.647 -31.259 -38.917  1.00  0.00      SOLV
ATOM   5036  OH2 TIP3  657      18.759 -33.331 -33.427  1.00  0.00      SOLV
ATOM   5037  H1  TIP3  657      18.392 -32.579 -32.908  1.00  0.00      SOLV
ATOM   5038  H2  TIP3  657      19.669 -33.024 -33.633  1.00  0.00      SOLV
ATOM   5039  OH2 TIP3  658      26.222 -41.494 -35.051  1.00  0.00      SOLV
ATOM   5040  H1  TIP3  658      25.411 -41.449 -34.502  1.00  0.00      SOLV
ATOM   5041  H2  TIP3  658      26.671 -40.647 -34.835  1.00  0.00      SOLV
ATOM   5042  OH2 TIP3  659      16.185 -40.029 -34.759  1.00  0.00      SOLV
ATOM   5043  H1  TIP3  659      16.642 -39.232 -34.403  1.00  0.00      SOLV
ATOM   5044  H2  TIP3  659      16.837 -40.304 -35.443  1.00  0.00      SOLV
ATOM   5045  OH2 TIP3  660      17.475 -31.444 -31.867  1.00  0.00      SOLV
ATOM   5046  H1  TIP3  660      17.530 -30.474 -31.735  1.00  0.00      SOLV
ATOM   5047  H2  TIP3  660      16.530 -31.588 -31.643  1.00  0.00      SOLV
ATOM   5048  OH2 TIP3  661      13.268 -32.186 -40.434  1.00  0.00      SOLV
ATOM   5049  H1  TIP3  661      12.795 -31.448 -40.864  1.00  0.00      SOLV
ATOM   5050  H2  TIP3  661      13.634 -31.719 -39.654  1.00  0.00      SOLV
ATOM   5051  OH2 TIP3  662      26.315 -30.023 -34.005  1.00  0.00      SOLV
ATOM   5052  H1  TIP3  662      25.382 -29.923 -33.716  1.00  0.00      SOLV
ATOM   5053  H2  TIP3  662      26.569 -29.093 -34.185  1.00  0.00      SOLV
ATOM   5054  OH2 TIP3  663      28.275 -43.036 -32.430  1.00  0.00      SOLV
ATOM   5055  H1  TIP3  663      27.957 -43.388 -33.285  1.00  0.00      SOLV
ATOM   5056  H2  TIP3  663      29.187 -42.769 -32.674  1.00  0.00      SOLV
ATOM   5057  OH2 TIP3  664      19.520 -44.304 -35.199  1.00  0.00      SOLV
ATOM   5058  H1  TIP3  664      19.435 -45.278 -35.198  1.00  0.00      SOLV
ATOM   5059  H2  TIP3  664      18.976 -44.060 -34.431  1.00  0.00      SOLV
ATOM   5060  OH2 TIP3  665      25.290 -28.766 -37.402  1.00  0.00      SOLV
ATOM   5061  H1  TIP3  665      25.850 -29.544 -37.615  1.00  0.00      SOLV
ATOM   5062  H2  TIP3  665      25.976 -28.068 -37.274  1.00  0.00      SOLV
ATOM   5063  OH2 TIP3  666      26.604 -31.064 -38.277  1.00  0.00      SOLV
ATOM   5064  H1  TIP3  666      25.805 -31.543 -38.582  1.00  0.00      SOLV
ATOM   5065  H2  TIP3  666      26.773 -31.526 -37.423  1.00  0.00      SOLV
ATOM   5066  OH2 TIP3  667      27.657 -32.639 -30.508  1.00  0.00      SOLV
ATOM   5067  H1  TIP3  667      27.612 -33.202 -31.314  1.00  0.00      SOLV
ATOM   5068  H2  TIP3  667      27.734 -31.750 -30.919  1.00  0.00      SOLV
ATOM   5069  OH2 TIP3  668      22.585 -35.907 -40.956  1.00  0.00      SOLV
ATOM   5070  H1  TIP3  668      21.941 -35.236 -41.249  1.00  0.00      SOLV
ATOM   5071  H2  TIP3  668      23.252 -35.854 -41.670  1.00  0.00      SOLV
ATOM   5072  OH2 TIP3  669      22.817 -37.552 -44.214  1.00  0.00      SOLV
ATOM   5073  H1  TIP3  669      23.458 -36.929 -43.809  1.00  0.00      SOLV
ATOM   5074  H2  TIP3  669      23.089 -38.382 -43.802  1.00  0.00      SOLV
ATOM   5075  OH2 TIP3  670      29.414 -35.943 -32.418  1.00  0.00      SOLV
ATOM   5076  H1  TIP3  670      28.679 -35.293 -32.469  1.00  0.00      SOLV
ATOM   5077  H2  TIP3  670      29.897 -35.717 -33.245  1.00  0.00      SOLV
ATOM   5078  OH2 TIP3  671      26.356 -35.624 -40.637  1.00  0.00      SOLV
ATOM   5079  H1  TIP3  671      25.641 -35.323 -40.025  1.00  0.00      SOLV
ATOM   5080  H2  TIP3  671      26.956 -36.010 -39.965  1.00  0.00      SOLV
ATOM   5081  OH2 TIP3  672      24.884 -37.913 -30.105  1.00  0.00      SOLV
ATOM   5082  H1  TIP3  672      24.895 -37.085 -29.582  1.00  0.00      SOLV
ATOM   5083  H2  TIP3  672      24.427 -37.611 -30.920  1.00  0.00      SOLV
ATOM   5084  OH2 TIP3  673      17.795 -34.787 -38.914  1.00  0.00      SOLV
ATOM   5085  H1  TIP3  673      17.557 -35.259 -39.738  1.00  0.00      SOLV
ATOM   5086  H2  TIP3  673      18.306 -35.447 -38.412  1.00  0.00      SOLV
ATOM   5087  OH2 TIP3  674      20.274 -30.785 -35.353  1.00  0.00      SOLV
ATOM   5088  H1  TIP3  674      20.189 -30.991 -36.301  1.00  0.00      SOLV
ATOM   5089  H2  TIP3  674      20.799 -31.536 -35.016  1.00  0.00      SOLV
ATOM   5090  OH2 TIP3  675      17.437 -35.346 -34.704  1.00  0.00      SOLV
ATOM   5091  H1  TIP3  675      18.099 -35.622 -35.381  1.00  0.00      SOLV
ATOM   5092  H2  TIP3  675      17.940 -34.652 -34.216  1.00  0.00      SOLV
ATOM   5093  OH2 TIP3  676      23.814 -29.807 -32.919  1.00  0.00      SOLV
ATOM   5094  H1  TIP3  676      23.679 -29.177 -32.192  1.00  0.00      SOLV
ATOM   5095  H2  TIP3  676      23.449 -30.638 -32.550  1.00  0.00      SOLV
ATOM   5096  OH2 TIP3  677      18.539 -31.640 -29.291  1.00  0.00      SOLV
ATOM   5097  H1  TIP3  677      17.817 -31.092 -28.913  1.00  0.00      SOLV
ATOM   5098  H2  TIP3  677      18.198 -31.772 -30.198  1.00  0.00      SOLV
ATOM   5099  OH2 TIP3  678      24.611 -35.853 -42.841  1.00  0.00      SOLV
ATOM   5100  H1  TIP3  678      25.288 -35.904 -42.130  1.00  0.00      SOLV
ATOM   5101  H2  TIP3  678      25.028 -35.228 -43.449  1.00  0.00      SOLV
ATOM   5102  OH2 TIP3  679      15.364 -35.796 -29.655  1.00  0.00      SOLV
ATOM   5103  H1  TIP3  679      15.490 -34.877 -29.333  1.00  0.00      SOLV
ATOM   5104  H2  TIP3  679      14.398 -35.776 -29.840  1.00  0.00      SOLV
ATOM   5105  OH2 TIP3  680      23.014 -29.630 -38.756  1.00  0.00      SOLV
ATOM   5106  H1  TIP3  680      23.651 -29.214 -38.147  1.00  0.00      SOLV
ATOM   5107  H2  TIP3  680      22.601 -28.855 -39.179  1.00  0.00      SOLV
ATOM   5108  OH2 TIP3  681      16.513 -29.811 -28.642  1.00  0.00      SOLV
ATOM   5109  H1  TIP3  681      16.794 -29.343 -29.456  1.00  0.00      SOLV
ATOM   5110  H2  TIP3  681      15.564 -29.580 -28.592  1.00  0.00      SOLV
ATOM   5111  OH2 TIP3  682      30.027 -43.488 -40.790  1.00  0.00      SOLV
ATOM   5112  H1  TIP3  682      29.066 -43.569 -40.616  1.00  0.00      SOLV
ATOM   5113  H2  TIP3  682      30.001 -43.387 -41.768  1.00  0.00      SOLV
ATOM   5114  OH2 TIP3  683      17.017 -35.689 -41.528  1.00  0.00      SOLV
ATOM   5115  H1  TIP3  683      16.147 -35.243 -41.627  1.00  0.00      SOLV
ATOM   5116  H2  TIP3  683      16.873 -36.522 -42.010  1.00  0.00      SOLV
ATOM   5117  OH2 TIP3  684      30.472 -30.057 -42.003  1.00  0.00      SOLV
ATOM   5118  H1  TIP3  684      30.011 -29.367 -42.514  1.00  0.00      SOLV
ATOM   5119  H2  TIP3  684      31.112 -30.396 -42.660  1.00  0.00      SOLV
ATOM   5120  OH2 TIP3  685      12.724 -33.200 -31.074  1.00  0.00      SOLV
ATOM   5121  H1  TIP3  685      12.263 -33.124 -31.937  1.00  0.00      SOLV
ATOM   5122  H2  TIP3  685      12.809 -34.169 -30.968  1.00  0.00      SOLV
ATOM   5123  OH2 TIP3  686      12.370 -30.264 -33.816  1.00  0.00      SOLV
ATOM   5124  H1  TIP3  686      13.121 -30.032 -33.233  1.00  0.00      SOLV
ATOM   5125  H2  TIP3  686      11.791 -29.492 -33.635  1.00  0.00      SOLV
ATOM   5126  OH2 TIP3  687      29.728 -29.954 -28.148  1.00  0.00      SOLV
ATOM   5127  H1  TIP3  687      29.471 -30.707 -27.571  1.00  0.00      SOLV
ATOM   5128  H2  TIP3  687      28.958 -29.367 -27.977  1.00  0.00      SOLV
ATOM   5129  OH2 TIP3  688      21.011 -30.486 -29.483  1.00  0.00      SOLV
ATOM   5130  H1  TIP3  688      20.847 -29.577 -29.147  1.00  0.00      SOLV
ATOM   5131  H2  TIP3  688      20.105 -30.861 -29.405  1.00  0.00      SOLV
ATOM   5132  OH2 TIP3  689      22.470 -27.113 -40.034  1.00  0.00      SOLV
ATOM   5133  H1  TIP3  689      22.378 -26.973 -40.994  1.00  0.00      SOLV
ATOM   5134  H2  TIP3  689      21.975 -26.347 -39.685  1.00  0.00      SOLV
ATOM   5135  OH2 TIP3  690      15.838 -28.216 -37.882  1.00  0.00      SOLV
ATOM   5136  H1  TIP3  690      16.140 -28.497 -36.993  1.00  0.00      SOLV
ATOM   5137  H2  TIP3  690      15.295 -28.982 -38.149  1.00  0.00      SOLV
ATOM   5138  OH2 TIP3  691      25.177 -27.515 -42.789  1.00  0.00      SOLV
ATOM   5139  H1  TIP3  691      25.754 -28.153 -43.262  1.00  0.00      SOLV
ATOM   5140  H2  TIP3  691      25.458 -27.640 -41.864  1.00  0.00      SOLV
ATOM   5141  OH2 TIP3  692      25.191 -27.432 -39.976  1.00  0.00      SOLV
ATOM   5142  H1  TIP3  692      24.212 -27.375 -39.972  1.00  0.00      SOLV
ATOM   5143  H2  TIP3  692      25.346 -27.977 -39.187  1.00  0.00      SOLV
ATOM   5144  OH2 TIP3  693      27.400 -38.780 -29.480  1.00  0.00      SOLV
ATOM   5145  H1  TIP3  693      26.475 -38.515 -29.686  1.00  0.00      SOLV
ATOM   5146  H2  TIP3  693      27.363 -39.748 -29.658  1.00  0.00      SOLV
ATOM   5147  OH2 TIP3  694      14.963 -31.628 -30.750  1.00  0.00      SOLV
ATOM   5148  H1  TIP3  694      15.243 -32.061 -29.918  1.00  0.00      SOLV
ATOM   5149  H2  TIP3  694      14.133 -32.125 -30.919  1.00  0.00      SOLV
ATOM   5150  OH2 TIP3  695      17.668 -43.823 -32.988  1.00  0.00      SOLV
ATOM   5151  H1  TIP3  695      17.023 -43.965 -33.717  1.00  0.00      SOLV
ATOM   5152  H2  TIP3  695      17.337 -42.955 -32.667  1.00  0.00      SOLV
ATOM   5153  OH2 TIP3  696      21.672 -43.660 -29.083  1.00  0.00      SOLV
ATOM   5154  H1  TIP3  696      21.251 -43.492 -28.213  1.00  0.00      SOLV
ATOM   5155  H2  TIP3  696      20.880 -43.688 -29.657  1.00  0.00      SOLV
ATOM   5156  OH2 TIP3  697      24.556 -40.717 -29.942  1.00  0.00      SOLV
ATOM   5157  H1  TIP3  697      24.258 -40.780 -29.007  1.00  0.00      SOLV
ATOM   5158  H2  TIP3  697      24.566 -39.745 -30.059  1.00  0.00      SOLV
ATOM   5159  OH2 TIP3  698      25.351 -33.587 -45.730  1.00  0.00      SOLV
ATOM   5160  H1  TIP3  698      26.183 -33.533 -46.252  1.00  0.00      SOLV
ATOM   5161  H2  TIP3  698      25.547 -32.985 -44.977  1.00  0.00      SOLV
ATOM   5162  OH2 TIP3  699      22.869 -42.181 -43.023  1.00  0.00      SOLV
ATOM   5163  H1  TIP3  699      21.966 -42.104 -42.676  1.00  0.00      SOLV
ATOM   5164  H2  TIP3  699      22.727 -42.653 -43.868  1.00  0.00      SOLV
ATOM   5165  OH2 TIP3  700      17.403 -37.873 -33.602  1.00  0.00      SOLV
ATOM   5166  H1  TIP3  700      16.759 -37.747 -32.867  1.00  0.00      SOLV
ATOM   5167  H2  TIP3  700      17.411 -36.976 -33.995  1.00  0.00      SOLV
ATOM   5168  OH2 TIP3  701      17.536 -38.289 -38.161  1.00  0.00      SOLV
ATOM   5169  H1  TIP3  701      16.569 -38.438 -38.252  1.00  0.00      SOLV
ATOM   5170  H2  TIP3  701      17.825 -38.483 -39.081  1.00  0.00      SOLV
ATOM   5171  OH2 TIP3  702      23.274 -38.380 -39.806  1.00  0.00      SOLV
ATOM   5172  H1  TIP3  702      23.033 -37.490 -40.140  1.00  0.00      SOLV
ATOM   5173  H2  TIP3  702      24.005 -38.626 -40.411  1.00  0.00      SOLV
ATOM   5174  OH2 TIP3  703      21.940 -37.759 -28.283  1.00  0.00      SOLV
ATOM   5175  H1  TIP3  703      21.546 -38.528 -27.811  1.00  0.00      SOLV
ATOM   5176  H2  TIP3  703      22.828 -37.750 -27.874  1.00  0.00      SOLV
ATOM   5177  OH2 TIP3  704      24.307 -38.809 -37.218  1.00  0.00      SOLV
ATOM   5178  H1  TIP3  704      23.880 -38.554 -38.063  1.00  0.00      SOLV
ATOM   5179  H2  TIP3  704      24.639 -39.702 -37.454  1.00  0.00      SOLV
ATOM   5180  OH2 TIP3  705      15.499 -37.593 -31.731  1.00  0.00      SOLV
ATOM   5181  H1  TIP3  705      15.444 -37.020 -30.938  1.00  0.00      SOLV
ATOM   5182  H2  TIP3  705      15.199 -38.452 -31.367  1.00  0.00      SOLV
ATOM   5183  OH2 TIP3  706      18.862 -40.353 -43.443  1.00  0.00      SOLV
ATOM   5184  H1  TIP3  706      19.427 -40.971 -42.944  1.00  0.00      SOLV
ATOM   5185  H2  TIP3  706      18.877 -40.747 -44.340  1.00  0.00      SOLV
ATOM   5186  OH2 TIP3  707      12.930 -42.631 -37.226  1.00  0.00      SOLV
ATOM   5187  H1  TIP3  707      13.296 -42.362 -36.362  1.00  0.00      SOLV
ATOM   5188  H2  TIP3  707      13.632 -42.387 -37.840  1.00  0.00      SOLV
ATOM   5189  OH2 TIP3  708      12.473 -40.886 -42.635  1.00  0.00      SOLV
ATOM   5190  H1  TIP3  708      13.033 -40.335 -43.217  1.00  0.00      SOLV
ATOM   5191  H2  TIP3  708      11.867 -40.203 -42.288  1.00  0.00      SOLV
ATOM   5192  OH2 TIP3  709      23.322 -37.386 -32.367  1.00  0.00      SOLV
ATOM   5193  H1  TIP3  709      23.399 -37.970 -33.153  1.00  0.00      SOLV
ATOM   5194  H2  TIP3  709      22.556 -37.785 -31.905  1.00  0.00      SOLV
ATOM   5195  OH2 TIP3  710      20.566 -41.285 -37.443  1.00  0.00      SOLV
ATOM   5196  H1  TIP3  710      19.704 -41.107 -37.016  1.00  0.00      SOLV
ATOM   5197  H2  TIP3  710      21.082 -41.662 -36.697  1.00  0.00      SOLV
ATOM   5198  OH2 TIP3  711      14.984 -39.262 -38.438  1.00  0.00      SOLV
ATOM   5199  H1  TIP3  711      14.236 -39.055 -39.051  1.00  0.00      SOLV
ATOM   5200  H2  TIP3  711      15.140 -40.209 -38.618  1.00  0.00      SOLV
ATOM   5201  OH2 TIP3  712      18.408 -39.064 -40.617  1.00  0.00      SOLV
ATOM   5202  H1  TIP3  712      19.359 -39.230 -40.433  1.00  0.00      SOLV
ATOM   5203  H2  TIP3  712      18.432 -38.646 -41.492  1.00  0.00      SOLV
ATOM   5204  OH2 TIP3  713      23.692 -41.525 -33.822  1.00  0.00      SOLV
ATOM   5205  H1  TIP3  713      23.563 -42.007 -32.982  1.00  0.00      SOLV
ATOM   5206  H2  TIP3  713      23.036 -41.976 -34.396  1.00  0.00      SOLV
ATOM   5207  OH2 TIP3  714      17.682 -37.898 -43.366  1.00  0.00      SOLV
ATOM   5208  H1  TIP3  714      17.903 -38.854 -43.434  1.00  0.00      SOLV
ATOM   5209  H2  TIP3  714      18.537 -37.521 -43.660  1.00  0.00      SOLV
ATOM   5210  OH2 TIP3  715      27.225 -25.726 -27.687  1.00  0.00      SOLV
ATOM   5211  H1  TIP3  715      27.180 -24.990 -28.333  1.00  0.00      SOLV
ATOM   5212  H2  TIP3  715      28.095 -25.573 -27.271  1.00  0.00      SOLV
ATOM   5213  OH2 TIP3  716      15.502 -33.270 -28.505  1.00  0.00      SOLV
ATOM   5214  H1  TIP3  716      16.088 -33.416 -27.734  1.00  0.00      SOLV
ATOM   5215  H2  TIP3  716      14.650 -33.107 -28.048  1.00  0.00      SOLV
ATOM   5216  OH2 TIP3  717      20.994 -37.538 -35.141  1.00  0.00      SOLV
ATOM   5217  H1  TIP3  717      21.844 -38.025 -35.146  1.00  0.00      SOLV
ATOM   5218  H2  TIP3  717      20.509 -38.091 -34.496  1.00  0.00      SOLV
ATOM   5219  OH2 TIP3  718      16.062 -41.868 -38.519  1.00  0.00      SOLV
ATOM   5220  H1  TIP3  718      16.033 -42.822 -38.281  1.00  0.00      SOLV
ATOM   5221  H2  TIP3  718      16.532 -41.910 -39.379  1.00  0.00      SOLV
ATOM   5222  OH2 TIP3  719      19.822 -39.001 -33.068  1.00  0.00      SOLV
ATOM   5223  H1  TIP3  719      18.961 -38.538 -33.156  1.00  0.00      SOLV
ATOM   5224  H2  TIP3  719      20.238 -38.569 -32.295  1.00  0.00      SOLV
ATOM   5225  OH2 TIP3  720      21.031 -33.740 -41.888  1.00  0.00      SOLV
ATOM   5226  H1  TIP3  720      20.247 -34.010 -42.414  1.00  0.00      SOLV
ATOM   5227  H2  TIP3  720      20.551 -33.291 -41.152  1.00  0.00      SOLV
ATOM   5228  OH2 TIP3  721      27.562 -33.974 -32.891  1.00  0.00      SOLV
ATOM   5229  H1  TIP3  721      28.213 -33.436 -33.383  1.00  0.00      SOLV
ATOM   5230  H2  TIP3  721      26.877 -34.160 -33.571  1.00  0.00      SOLV
ATOM   5231  OH2 TIP3  722      25.103 -41.972 -41.430  1.00  0.00      SOLV
ATOM   5232  H1  TIP3  722      24.366 -42.079 -42.075  1.00  0.00      SOLV
ATOM   5233  H2  TIP3  722      25.202 -41.000 -41.433  1.00  0.00      SOLV
ATOM   5234  OH2 TIP3  723      21.448 -33.398 -29.751  1.00  0.00      SOLV
ATOM   5235  H1  TIP3  723      21.912 -33.841 -29.009  1.00  0.00      SOLV
ATOM   5236  H2  TIP3  723      21.295 -32.513 -29.381  1.00  0.00      SOLV
ATOM   5237  OH2 TIP3  724      25.448 -39.156 -41.423  1.00  0.00      SOLV
ATOM   5238  H1  TIP3  724      26.181 -39.026 -40.783  1.00  0.00      SOLV
ATOM   5239  H2  TIP3  724      25.928 -39.000 -42.263  1.00  0.00      SOLV
ATOM   5240  OH2 TIP3  725      15.971 -34.299 -36.854  1.00  0.00      SOLV
ATOM   5241  H1  TIP3  725      16.556 -34.388 -37.637  1.00  0.00      SOLV
ATOM   5242  H2  TIP3  725      16.475 -34.763 -36.162  1.00  0.00      SOLV
ATOM   5243  OH2 TIP3  726      23.424 -32.228 -41.820  1.00  0.00      SOLV
ATOM   5244  H1  TIP3  726      22.924 -31.372 -41.775  1.00  0.00      SOLV
ATOM   5245  H2  TIP3  726      22.685 -32.849 -41.679  1.00  0.00      SOLV
ATOM   5246  OH2 TIP3  727      12.679 -35.924 -30.392  1.00  0.00      SOLV
ATOM   5247  H1  TIP3  727      12.239 -36.419 -29.673  1.00  0.00      SOLV
ATOM   5248  H2  TIP3  727      12.028 -36.080 -31.109  1.00  0.00      SOLV
ATOM   5249  OH2 TIP3  728      19.932 -35.890 -27.914  1.00  0.00      SOLV
ATOM   5250  H1  TIP3  728      19.257 -36.246 -28.525  1.00  0.00      SOLV
ATOM   5251  H2  TIP3  728      20.716 -36.422 -28.167  1.00  0.00      SOLV
ATOM   5252  OH2 TIP3  729      23.721 -30.794 -29.026  1.00  0.00      SOLV
ATOM   5253  H1  TIP3  729      22.774 -30.703 -29.267  1.00  0.00      SOLV
ATOM   5254  H2  TIP3  729      23.676 -30.610 -28.061  1.00  0.00      SOLV
ATOM   5255  OH2 TIP3  730      29.376 -38.293 -42.297  1.00  0.00      SOLV
ATOM   5256  H1  TIP3  730      28.529 -38.537 -42.728  1.00  0.00      SOLV
ATOM   5257  H2  TIP3  730      29.406 -37.334 -42.515  1.00  0.00      SOLV
ATOM   5258  OH2 TIP3  731      29.827 -33.087 -28.927  1.00  0.00      SOLV
ATOM   5259  H1  TIP3  731      29.019 -32.733 -29.357  1.00  0.00      SOLV
ATOM   5260  H2  TIP3  731      30.466 -33.013 -29.666  1.00  0.00      SOLV
ATOM   5261  OH2 TIP3  732      28.236 -29.656 -40.035  1.00  0.00      SOLV
ATOM   5262  H1  TIP3  732      27.702 -30.233 -39.448  1.00  0.00      SOLV
ATOM   5263  H2  TIP3  732      28.775 -30.285 -40.531  1.00  0.00      SOLV
ATOM   5264  OH2 TIP3  733      25.627 -34.607 -34.807  1.00  0.00      SOLV
ATOM   5265  H1  TIP3  733      24.671 -34.756 -34.677  1.00  0.00      SOLV
ATOM   5266  H2  TIP3  733      25.861 -35.403 -35.329  1.00  0.00      SOLV
ATOM   5267  OH2 TIP3  734      19.051 -31.066 -37.921  1.00  0.00      SOLV
ATOM   5268  H1  TIP3  734      18.898 -30.133 -38.187  1.00  0.00      SOLV
ATOM   5269  H2  TIP3  734      18.313 -31.225 -37.301  1.00  0.00      SOLV
ATOM   5270  OH2 TIP3  735      13.398 -36.407 -43.298  1.00  0.00      SOLV
ATOM   5271  H1  TIP3  735      13.850 -35.639 -42.899  1.00  0.00      SOLV
ATOM   5272  H2  TIP3  735      12.465 -36.210 -43.086  1.00  0.00      SOLV
ATOM   5273  OH2 TIP3  736      19.243 -32.705 -40.099  1.00  0.00      SOLV
ATOM   5274  H1  TIP3  736      19.318 -32.069 -39.350  1.00  0.00      SOLV
ATOM   5275  H2  TIP3  736      18.676 -33.381 -39.673  1.00  0.00      SOLV
ATOM   5276  OH2 TIP3  737      20.319 -28.790 -31.784  1.00  0.00      SOLV
ATOM   5277  H1  TIP3  737      20.879 -27.986 -31.832  1.00  0.00      SOLV
ATOM   5278  H2  TIP3  737      20.820 -29.355 -31.173  1.00  0.00      SOLV
ATOM   5279  OH2 TIP3  738      18.491 -28.461 -38.697  1.00  0.00      SOLV
ATOM   5280  H1  TIP3  738      17.562 -28.213 -38.511  1.00  0.00      SOLV
ATOM   5281  H2  TIP3  738      18.974 -27.721 -38.259  1.00  0.00      SOLV
ATOM   5282  OH2 TIP3  739      23.012 -32.297 -31.794  1.00  0.00      SOLV
ATOM   5283  H1  TIP3  739      22.362 -32.672 -31.166  1.00  0.00      SOLV
ATOM   5284  H2  TIP3  739      23.828 -32.662 -31.400  1.00  0.00      SOLV
ATOM   5285  OH2 TIP3  740      25.690 -32.087 -43.454  1.00  0.00      SOLV
ATOM   5286  H1  TIP3  740      26.399 -32.557 -42.956  1.00  0.00      SOLV
ATOM   5287  H2  TIP3  740      24.977 -32.071 -42.783  1.00  0.00      SOLV
ATOM   5288  OH2 TIP3  741      25.709 -29.172 -29.910  1.00  0.00      SOLV
ATOM   5289  H1  TIP3  741      25.035 -29.803 -29.573  1.00  0.00      SOLV
ATOM   5290  H2  TIP3  741      25.124 -28.500 -30.318  1.00  0.00      SOLV
ATOM   5291  OH2 TIP3  742      30.038 -27.514 -43.174  1.00  0.00      SOLV
ATOM   5292  H1  TIP3  742      30.648 -26.937 -42.656  1.00  0.00      SOLV
ATOM   5293  H2  TIP3  742      29.190 -27.123 -42.863  1.00  0.00      SOLV
ATOM   5294  OH2 TIP3  743      14.724 -40.128 -30.851  1.00  0.00      SOLV
ATOM   5295  H1  TIP3  743      13.776 -40.048 -31.103  1.00  0.00      SOLV
ATOM   5296  H2  TIP3  743      14.653 -40.760 -30.106  1.00  0.00      SOLV
ATOM   5297  OH2 TIP3  744      27.476 -33.626 -42.118  1.00  0.00      SOLV
ATOM   5298  H1  TIP3  744      27.089 -34.289 -41.506  1.00  0.00      SOLV
ATOM   5299  H2  TIP3  744      28.314 -33.414 -41.655  1.00  0.00      SOLV
ATOM   5300  OH2 TIP3  745      14.311 -29.194 -32.090  1.00  0.00      SOLV
ATOM   5301  H1  TIP3  745      14.585 -29.938 -31.518  1.00  0.00      SOLV
ATOM   5302  H2  TIP3  745      14.403 -28.429 -31.485  1.00  0.00      SOLV
ATOM   5303  OH2 TIP3  746      20.087 -30.770 -44.687  1.00  0.00      SOLV
ATOM   5304  H1  TIP3  746      20.727 -31.503 -44.583  1.00  0.00      SOLV
ATOM   5305  H2  TIP3  746      19.493 -30.938 -43.923  1.00  0.00      SOLV
ATOM   5306  OH2 TIP3  747      18.564 -31.220 -42.373  1.00  0.00      SOLV
ATOM   5307  H1  TIP3  747      18.769 -31.781 -41.596  1.00  0.00      SOLV
ATOM   5308  H2  TIP3  747      18.778 -30.335 -41.997  1.00  0.00      SOLV
ATOM   5309  OH2 TIP3  748      14.714 -34.142 -42.030  1.00  0.00      SOLV
ATOM   5310  H1  TIP3  748      14.206 -33.594 -41.398  1.00  0.00      SOLV
ATOM   5311  H2  TIP3  748      15.155 -33.433 -42.543  1.00  0.00      SOLV
ATOM   5312  OH2 TIP3  749      23.404 -42.873 -31.254  1.00  0.00      SOLV
ATOM   5313  H1  TIP3  749      23.850 -42.115 -30.820  1.00  0.00      SOLV
ATOM   5314  H2  TIP3  749      22.826 -43.171 -30.524  1.00  0.00      SOLV
ATOM   5315  OH2 TIP3  750      23.583 -42.690 -39.239  1.00  0.00      SOLV
ATOM   5316  H1  TIP3  750      24.151 -42.519 -40.015  1.00  0.00      SOLV
ATOM   5317  H2  TIP3  750      24.118 -42.264 -38.539  1.00  0.00      SOLV
ATOM   5318  OH2 TIP3  751      21.786 -30.138 -41.948  1.00  0.00      SOLV
ATOM   5319  H1  TIP3  751      20.995 -29.720 -41.550  1.00  0.00      SOLV
ATOM   5320  H2  TIP3  751      21.926 -29.569 -42.728  1.00  0.00      SOLV
ATOM   5321  OH2 TIP3  752      20.934 -39.865 -39.830  1.00  0.00      SOLV
ATOM   5322  H1  TIP3  752      21.775 -39.358 -39.775  1.00  0.00      SOLV
ATOM   5323  H2  TIP3  752      20.904 -40.268 -38.935  1.00  0.00      SOLV
ATOM   5324  OH2 TIP3  753      21.348 -38.556 -30.819  1.00  0.00      SOLV
ATOM   5325  H1  TIP3  753      21.540 -38.096 -29.972  1.00  0.00      SOLV
ATOM   5326  H2  TIP3  753      21.296 -39.471 -30.515  1.00  0.00      SOLV
ATOM   5327  OH2 TIP3  754      20.964 -43.283 -39.287  1.00  0.00      SOLV
ATOM   5328  H1  TIP3  754      20.768 -42.579 -38.632  1.00  0.00      SOLV
ATOM   5329  H2  TIP3  754      21.952 -43.221 -39.277  1.00  0.00      SOLV
ATOM   5330  OH2 TIP3  755      19.423 -28.876 -41.257  1.00  0.00      SOLV
ATOM   5331  H1  TIP3  755      19.452 -27.963 -41.619  1.00  0.00      SOLV
ATOM   5332  H2  TIP3  755      19.104 -28.706 -40.342  1.00  0.00      SOLV
ATOM   5333  OH2 TIP3  756      17.558 -41.713 -40.840  1.00  0.00      SOLV
ATOM   5334  H1  TIP3  756      17.640 -40.736 -40.827  1.00  0.00      SOLV
ATOM   5335  H2  TIP3  756      18.458 -41.944 -41.131  1.00  0.00      SOLV
ATOM   5336  OH2 TIP3  757      27.251 -41.432 -30.247  1.00  0.00      SOLV
ATOM   5337  H1  TIP3  757      26.273 -41.429 -30.264  1.00  0.00      SOLV
ATOM   5338  H2  TIP3  757      27.471 -41.920 -31.067  1.00  0.00      SOLV
ATOM   5339  OH2 TIP3  758      26.203 -37.103 -36.076  1.00  0.00      SOLV
ATOM   5340  H1  TIP3  758      25.468 -37.621 -36.464  1.00  0.00      SOLV
ATOM   5341  H2  TIP3  758      26.632 -37.777 -35.512  1.00  0.00      SOLV
ATOM   5342  OH2 TIP3  759      16.122 -32.121 -43.366  1.00  0.00      SOLV
ATOM   5343  H1  TIP3  759      16.898 -31.716 -42.922  1.00  0.00      SOLV
ATOM   5344  H2  TIP3  759      16.562 -32.495 -44.153  1.00  0.00      SOLV
ATOM   5345  OH2 TIP3  760      13.484 -38.904 -44.423  1.00  0.00      SOLV
ATOM   5346  H1  TIP3  760      13.361 -38.030 -43.984  1.00  0.00      SOLV
ATOM   5347  H2  TIP3  760      12.640 -39.016 -44.908  1.00  0.00      SOLV
ATOM   5348  OH2 TIP3  761      27.319 -27.407 -34.000  1.00  0.00      SOLV
ATOM   5349  H1  TIP3  761      27.269 -26.594 -34.539  1.00  0.00      SOLV
ATOM   5350  H2  TIP3  761      28.287 -27.529 -33.902  1.00  0.00      SOLV
ATOM   5351  OH2 TIP3  762      15.947 -44.177 -35.071  1.00  0.00      SOLV
ATOM   5352  H1  TIP3  762      15.951 -43.975 -36.028  1.00  0.00      SOLV
ATOM   5353  H2  TIP3  762      16.025 -45.150 -35.149  1.00  0.00      SOLV
ATOM   5354  OH2 TIP3  763      13.906 -30.230 -38.449  1.00  0.00      SOLV
ATOM   5355  H1  TIP3  763      13.449 -29.958 -37.627  1.00  0.00      SOLV
ATOM   5356  H2  TIP3  763      13.621 -29.496 -39.039  1.00  0.00      SOLV
ATOM   5357  OH2 TIP3  764      13.031 -26.908 -26.635  1.00  0.00      SOLV
ATOM   5358  H1  TIP3  764      13.719 -27.060 -25.945  1.00  0.00      SOLV
ATOM   5359  H2  TIP3  764      13.196 -27.705 -27.183  1.00  0.00      SOLV
ATOM   5360  OH2 TIP3  765      17.036 -29.342 -25.969  1.00  0.00      SOLV
ATOM   5361  H1  TIP3  765      17.872 -29.823 -25.817  1.00  0.00      SOLV
ATOM   5362  H2  TIP3  765      16.889 -29.523 -26.919  1.00  0.00      SOLV
ATOM   5363  OH2 TIP3  766      22.051 -28.836 -44.355  1.00  0.00      SOLV
ATOM   5364  H1  TIP3  766      21.364 -29.460 -44.659  1.00  0.00      SOLV
ATOM   5365  H2  TIP3  766      22.560 -28.663 -45.178  1.00  0.00      SOLV
ATOM   5366  OH2 TIP3  767      23.669 -30.262 -26.365  1.00  0.00      SOLV
ATOM   5367  H1  TIP3  767      23.762 -31.162 -25.977  1.00  0.00      SOLV
ATOM   5368  H2  TIP3  767      24.470 -29.823 -26.007  1.00  0.00      SOLV
ATOM   5369  OH2 TIP3  768      26.679 -29.516 -44.045  1.00  0.00      SOLV
ATOM   5370  H1  TIP3  768      26.315 -30.395 -43.830  1.00  0.00      SOLV
ATOM   5371  H2  TIP3  768      27.192 -29.713 -44.849  1.00  0.00      SOLV
ATOM   5372  OH2 TIP3  769      13.078 -33.132 -27.220  1.00  0.00      SOLV
ATOM   5373  H1  TIP3  769      13.139 -34.113 -27.187  1.00  0.00      SOLV
ATOM   5374  H2  TIP3  769      12.230 -33.034 -27.705  1.00  0.00      SOLV
ATOM   5375  OH2 TIP3  770      17.651 -33.190 -45.443  1.00  0.00      SOLV
ATOM   5376  H1  TIP3  770      18.120 -33.645 -44.711  1.00  0.00      SOLV
ATOM   5377  H2  TIP3  770      18.268 -33.338 -46.183  1.00  0.00      SOLV
ATOM   5378  OH2 TIP3  771      19.486 -33.239 -27.251  1.00  0.00      SOLV
ATOM   5379  H1  TIP3  771      19.229 -32.806 -28.093  1.00  0.00      SOLV
ATOM   5380  H2  TIP3  771      19.794 -34.121 -27.553  1.00  0.00      SOLV
ATOM   5381  OH2 TIP3  772      22.079 -32.628 -44.295  1.00  0.00      SOLV
ATOM   5382  H1  TIP3  772      22.809 -32.260 -43.768  1.00  0.00      SOLV
ATOM   5383  H2  TIP3  772      21.674 -33.209 -43.627  1.00  0.00      SOLV
ATOM   5384  OH2 TIP3  773      25.001 -33.072 -29.941  1.00  0.00      SOLV
ATOM   5385  H1  TIP3  773      25.945 -32.829 -30.048  1.00  0.00      SOLV
ATOM   5386  H2  TIP3  773      24.626 -32.272 -29.515  1.00  0.00      SOLV
ATOM   5387  OH2 TIP3  774      13.544 -35.805 -27.248  1.00  0.00      SOLV
ATOM   5388  H1  TIP3  774      14.378 -36.207 -27.513  1.00  0.00      SOLV
ATOM   5389  H2  TIP3  774      13.472 -36.052 -26.302  1.00  0.00      SOLV
ATOM   5390  OH2 TIP3  775      18.843 -34.581 -43.317  1.00  0.00      SOLV
ATOM   5391  H1  TIP3  775      18.188 -34.871 -42.645  1.00  0.00      SOLV
ATOM   5392  H2  TIP3  775      19.240 -35.439 -43.578  1.00  0.00      SOLV
ATOM   5393  OH2 TIP3  776      18.015 -36.860 -29.673  1.00  0.00      SOLV
ATOM   5394  H1  TIP3  776      17.109 -36.493 -29.635  1.00  0.00      SOLV
ATOM   5395  H2  TIP3  776      18.448 -36.214 -30.280  1.00  0.00      SOLV
ATOM   5396  OH2 TIP3  777      20.087 -36.858 -44.174  1.00  0.00      SOLV
ATOM   5397  H1  TIP3  777      20.041 -36.654 -45.132  1.00  0.00      SOLV
ATOM   5398  H2  TIP3  777      21.023 -37.140 -44.094  1.00  0.00      SOLV
ATOM   5399  OH2 TIP3  778      22.875 -34.586 -27.566  1.00  0.00      SOLV
ATOM   5400  H1  TIP3  778      23.692 -34.988 -27.911  1.00  0.00      SOLV
ATOM   5401  H2  TIP3  778      22.606 -35.240 -26.890  1.00  0.00      SOLV
ATOM   5402  OH2 TIP3  779      18.404 -39.465 -28.704  1.00  0.00      SOLV
ATOM   5403  H1  TIP3  779      18.626 -39.970 -29.510  1.00  0.00      SOLV
ATOM   5404  H2  TIP3  779      18.289 -38.561 -29.069  1.00  0.00      SOLV
ATOM   5405  OH2 TIP3  780      19.040 -40.871 -31.115  1.00  0.00      SOLV
ATOM   5406  H1  TIP3  780      19.467 -40.391 -31.853  1.00  0.00      SOLV
ATOM   5407  H2  TIP3  780      18.155 -41.028 -31.510  1.00  0.00      SOLV
ATOM   5408  OH2 TIP3  781      19.348 -34.906 -31.043  1.00  0.00      SOLV
ATOM   5409  H1  TIP3  781      20.093 -34.416 -30.643  1.00  0.00      SOLV
ATOM   5410  H2  TIP3  781      19.181 -34.396 -31.854  1.00  0.00      SOLV
ATOM   5411  OH2 TIP3  782      24.245 -38.146 -26.763  1.00  0.00      SOLV
ATOM   5412  H1  TIP3  782      24.153 -39.108 -26.930  1.00  0.00      SOLV
ATOM   5413  H2  TIP3  782      25.211 -38.082 -26.607  1.00  0.00      SOLV
ATOM   5414  OH2 TIP3  783      25.406 -35.470 -28.676  1.00  0.00      SOLV
ATOM   5415  H1  TIP3  783      25.208 -34.657 -29.195  1.00  0.00      SOLV
ATOM   5416  H2  TIP3  783      26.388 -35.465 -28.727  1.00  0.00      SOLV
ATOM   5417  OH2 TIP3  784      16.821 -39.809 -26.436  1.00  0.00      SOLV
ATOM   5418  H1  TIP3  784      15.896 -40.007 -26.661  1.00  0.00      SOLV
ATOM   5419  H2  TIP3  784      17.238 -39.670 -27.315  1.00  0.00      SOLV
ATOM   5420  OH2 TIP3  785      19.419 -43.636 -30.685  1.00  0.00      SOLV
ATOM   5421  H1  TIP3  785      19.351 -42.660 -30.686  1.00  0.00      SOLV
ATOM   5422  H2  TIP3  785      18.946 -43.844 -31.511  1.00  0.00      SOLV
ATOM   5423  OH2 TIP3  786      20.850 -39.980 -27.151  1.00  0.00      SOLV
ATOM   5424  H1  TIP3  786      20.779 -40.407 -26.274  1.00  0.00      SOLV
ATOM   5425  H2  TIP3  786      19.924 -39.977 -27.457  1.00  0.00      SOLV
ATOM   5426  OH2 TIP3  787      23.638 -40.762 -27.353  1.00  0.00      SOLV
ATOM   5427  H1  TIP3  787      22.674 -40.757 -27.200  1.00  0.00      SOLV
ATOM   5428  H2  TIP3  787      23.942 -41.449 -26.719  1.00  0.00      SOLV
ATOM   5429  OH2 TIP3  788      24.795 -42.395 -25.412  1.00  0.00      SOLV
ATOM   5430  H1  TIP3  788      25.295 -43.160 -25.060  1.00  0.00      SOLV
ATOM   5431  H2  TIP3  788      24.412 -42.029 -24.588  1.00  0.00      SOLV
ATOM   5432  OH2 TIP3  789      13.937 -40.773 -26.709  1.00  0.00      SOLV
ATOM   5433  H1  TIP3  789      14.214 -41.277 -27.505  1.00  0.00      SOLV
ATOM   5434  H2  TIP3  789      13.472 -41.487 -26.222  1.00  0.00      SOLV
ATOM   5435  OH2 TIP3  790      20.185 -43.403 -26.683  1.00  0.00      SOLV
ATOM   5436  H1  TIP3  790      19.771 -44.254 -26.430  1.00  0.00      SOLV
ATOM   5437  H2  TIP3  790      19.481 -42.801 -26.350  1.00  0.00      SOLV
ATOM   5438  OH2 TIP3  791      19.880 -26.425 -42.455  1.00  0.00      SOLV
ATOM   5439  H1  TIP3  791      20.848 -26.406 -42.558  1.00  0.00      SOLV
ATOM   5440  H2  TIP3  791      19.587 -25.904 -43.219  1.00  0.00      SOLV
ATOM   5441  OH2 TIP3  792      13.839 -30.540 -43.649  1.00  0.00      SOLV
ATOM   5442  H1  TIP3  792      14.652 -31.061 -43.473  1.00  0.00      SOLV
ATOM   5443  H2  TIP3  792      13.482 -31.035 -44.426  1.00  0.00      SOLV
ATOM   5444  OH2 TIP3  793      11.922 -26.577 -37.481  1.00  0.00      SOLV
ATOM   5445  H1  TIP3  793      11.181 -26.791 -38.088  1.00  0.00      SOLV
ATOM   5446  H2  TIP3  793      12.120 -27.460 -37.107  1.00  0.00      SOLV
ATOM   5447  OH2 TIP3  794      12.824 -28.946 -36.247  1.00  0.00      SOLV
ATOM   5448  H1  TIP3  794      12.487 -29.561 -35.569  1.00  0.00      SOLV
ATOM   5449  H2  TIP3  794      13.449 -28.428 -35.696  1.00  0.00      SOLV
ATOM   5450  OH2 TIP3  795      29.961 -27.758 -33.168  1.00  0.00      SOLV
ATOM   5451  H1  TIP3  795      29.927 -28.099 -32.249  1.00  0.00      SOLV
ATOM   5452  H2  TIP3  795      30.549 -26.989 -33.042  1.00  0.00      SOLV
ATOM   5453  OH2 TIP3  796      29.686 -28.766 -30.627  1.00  0.00      SOLV
ATOM   5454  H1  TIP3  796      28.998 -29.368 -30.993  1.00  0.00      SOLV
ATOM   5455  H2  TIP3  796      29.892 -29.234 -29.791  1.00  0.00      SOLV
ATOM   5456  OH2 TIP3  797      28.782 -31.660 -26.209  1.00  0.00      SOLV
ATOM   5457  H1  TIP3  797      27.844 -31.768 -25.933  1.00  0.00      SOLV
ATOM   5458  H2  TIP3  797      29.111 -31.183 -25.414  1.00  0.00      SOLV
ATOM   5459  OH2 TIP3  798      29.985 -33.672 -40.939  1.00  0.00      SOLV
ATOM   5460  H1  TIP3  798      30.757 -33.088 -40.787  1.00  0.00      SOLV
ATOM   5461  H2  TIP3  798      30.079 -34.296 -40.183  1.00  0.00      SOLV
ATOM   5462  OH2 TIP3  799      30.160 -35.643 -39.095  1.00  0.00      SOLV
ATOM   5463  H1  TIP3  799      29.299 -35.923 -38.710  1.00  0.00      SOLV
ATOM   5464  H2  TIP3  799      30.731 -35.577 -38.298  1.00  0.00      SOLV
ATOM   5465  OH2 TIP3  800      30.050 -32.806 -33.499  1.00  0.00      SOLV
ATOM   5466  H1  TIP3  800      30.436 -33.380 -34.181  1.00  0.00      SOLV
ATOM   5467  H2  TIP3  800      30.340 -31.909 -33.777  1.00  0.00      SOLV
ATOM   5468  OH2 TIP3  801      27.608 -30.179 -31.599  1.00  0.00      SOLV
ATOM   5469  H1  TIP3  801      26.889 -29.767 -31.072  1.00  0.00      SOLV
ATOM   5470  H2  TIP3  801      27.226 -30.166 -32.504  1.00  0.00      SOLV
ATOM   5471  OH2 TIP3  802      29.457 -35.583 -42.816  1.00  0.00      SOLV
ATOM   5472  H1  TIP3  802      28.660 -35.105 -43.098  1.00  0.00      SOLV
ATOM   5473  H2  TIP3  802      29.758 -34.965 -42.113  1.00  0.00      SOLV
ATOM   5474  OH2 TIP3  803      27.085 -38.996 -43.689  1.00  0.00      SOLV
ATOM   5475  H1  TIP3  803      27.065 -38.567 -44.566  1.00  0.00      SOLV
ATOM   5476  H2  TIP3  803      27.302 -39.920 -43.951  1.00  0.00      SOLV
ATOM   5477  OH2 TIP3  804      27.695 -36.641 -38.419  1.00  0.00      SOLV
ATOM   5478  H1  TIP3  804      27.634 -37.566 -38.734  1.00  0.00      SOLV
ATOM   5479  H2  TIP3  804      27.194 -36.681 -37.578  1.00  0.00      SOLV
ATOM   5480  OH2 TIP3  805      12.226 -35.516 -34.538  1.00  0.00      SOLV
ATOM   5481  H1  TIP3  805      12.490 -35.444 -35.480  1.00  0.00      SOLV
ATOM   5482  H2  TIP3  805      13.127 -35.554 -34.136  1.00  0.00      SOLV
ATOM   5483  OH2 TIP3  806      28.185 -35.325 -28.676  1.00  0.00      SOLV
ATOM   5484  H1  TIP3  806      28.809 -36.072 -28.779  1.00  0.00      SOLV
ATOM   5485  H2  TIP3  806      28.755 -34.572 -28.935  1.00  0.00      SOLV
ATOM   5486  OH2 TIP3  807      29.776 -37.547 -29.047  1.00  0.00      SOLV
ATOM   5487  H1  TIP3  807      28.896 -37.947 -29.218  1.00  0.00      SOLV
ATOM   5488  H2  TIP3  807      30.236 -38.350 -28.727  1.00  0.00      SOLV
ATOM   5489  OH2 TIP3  808      28.043 -41.373 -44.628  1.00  0.00      SOLV
ATOM   5490  H1  TIP3  808      28.575 -42.015 -44.112  1.00  0.00      SOLV
ATOM   5491  H2  TIP3  808      27.778 -41.927 -45.396  1.00  0.00      SOLV
ATOM   5492  OH2 TIP3  809      27.706 -39.019 -39.839  1.00  0.00      SOLV
ATOM   5493  H1  TIP3  809      27.824 -39.882 -39.378  1.00  0.00      SOLV
ATOM   5494  H2  TIP3  809      28.516 -38.968 -40.369  1.00  0.00      SOLV
ATOM   5495  OH2 TIP3  810      27.604 -39.078 -34.597  1.00  0.00      SOLV
ATOM   5496  H1  TIP3  810      28.451 -38.800 -35.016  1.00  0.00      SOLV
ATOM   5497  H2  TIP3  810      27.865 -38.977 -33.659  1.00  0.00      SOLV
ATOM   5498  OH2 TIP3  811      28.597 -38.528 -32.048  1.00  0.00      SOLV
ATOM   5499  H1  TIP3  811      28.077 -38.443 -31.231  1.00  0.00      SOLV
ATOM   5500  H2  TIP3  811      28.888 -37.600 -32.197  1.00  0.00      SOLV
ATOM   5501  OH2 TIP3  812      11.813 -40.194 -28.560  1.00  0.00      SOLV
ATOM   5502  H1  TIP3  812      12.504 -40.268 -27.877  1.00  0.00      SOLV
ATOM   5503  H2  TIP3  812      11.343 -41.047 -28.434  1.00  0.00      SOLV
ATOM   5504  OH2 TIP3  813      30.895 -42.717 -26.386  1.00  0.00      SOLV
ATOM   5505  H1  TIP3  813      31.307 -43.583 -26.489  1.00  0.00      SOLV
ATOM   5506  H2  TIP3  813      30.257 -42.706 -27.137  1.00  0.00      SOLV
ATOM   5507  OH2 TIP3  814      27.883 -41.493 -38.712  1.00  0.00      SOLV
ATOM   5508  H1  TIP3  814      28.450 -41.981 -38.078  1.00  0.00      SOLV
ATOM   5509  H2  TIP3  814      27.703 -42.208 -39.362  1.00  0.00      SOLV
ATOM   5510  OH2 TIP3  815      14.193 -42.012 -34.802  1.00  0.00      SOLV
ATOM   5511  H1  TIP3  815      14.772 -42.799 -34.739  1.00  0.00      SOLV
ATOM   5512  H2  TIP3  815      14.845 -41.284 -34.786  1.00  0.00      SOLV
ATOM   5513  OH2 TIP3  816      11.419 -38.186 -35.189  1.00  0.00      SOLV
ATOM   5514  H1  TIP3  816      12.310 -38.373 -35.536  1.00  0.00      SOLV
ATOM   5515  H2  TIP3  816      11.529 -37.259 -34.920  1.00  0.00      SOLV
ATOM   5516  OH2 TIP3  817      29.151 -42.515 -28.483  1.00  0.00      SOLV
ATOM   5517  H1  TIP3  817      28.353 -42.041 -28.798  1.00  0.00      SOLV
ATOM   5518  H2  TIP3  817      29.056 -43.334 -29.005  1.00  0.00      SOLV
ATOM   5519  OH2 TIP3  818      30.081 -42.866 -43.469  1.00  0.00      SOLV
ATOM   5520  H1  TIP3  818      30.492 -43.436 -44.154  1.00  0.00      SOLV
ATOM   5521  H2  TIP3  818      30.659 -42.078 -43.462  1.00  0.00      SOLV
ATOM   5522  OH2 TIP3  819      12.950 -42.825 -40.634  1.00  0.00      SOLV
ATOM   5523  H1  TIP3  819      12.006 -43.066 -40.546  1.00  0.00      SOLV
ATOM   5524  H2  TIP3  819      12.892 -42.080 -41.261  1.00  0.00      SOLV
ATOM   5525  OH2 TIP3  820      27.126 -26.787 -37.485  1.00  0.00      SOLV
ATOM   5526  H1  TIP3  820      27.650 -26.958 -38.295  1.00  0.00      SOLV
ATOM   5527  H2  TIP3  820      27.559 -25.969 -37.192  1.00  0.00      SOLV
ATOM   5528  OH2 TIP3  821      12.514 -43.366 -30.574  1.00  0.00      SOLV
ATOM   5529  H1  TIP3  821      11.647 -43.774 -30.413  1.00  0.00      SOLV
ATOM   5530  H2  TIP3  821      12.406 -43.064 -31.497  1.00  0.00      SOLV
ATOM   5531  OH2 TIP3  822      13.752 -29.259 -27.949  1.00  0.00      SOLV
ATOM   5532  H1  TIP3  822      12.826 -29.495 -28.164  1.00  0.00      SOLV
ATOM   5533  H2  TIP3  822      13.883 -29.806 -27.143  1.00  0.00      SOLV
ATOM   5534  OH2 TIP3  823      17.696 -28.832 -30.980  1.00  0.00      SOLV
ATOM   5535  H1  TIP3  823      17.470 -27.887 -31.117  1.00  0.00      SOLV
ATOM   5536  H2  TIP3  823      18.651 -28.799 -31.204  1.00  0.00      SOLV
ATOM   5537  OH2 TIP3  824      20.733 -27.883 -28.666  1.00  0.00      SOLV
ATOM   5538  H1  TIP3  824      20.875 -28.231 -27.753  1.00  0.00      SOLV
ATOM   5539  H2  TIP3  824      21.467 -27.234 -28.727  1.00  0.00      SOLV
ATOM   5540  OH2 TIP3  825      22.882 -26.197 -28.779  1.00  0.00      SOLV
ATOM   5541  H1  TIP3  825      23.481 -26.638 -29.408  1.00  0.00      SOLV
ATOM   5542  H2  TIP3  825      23.477 -26.028 -28.013  1.00  0.00      SOLV
ATOM   5543  OH2 TIP3  826      28.803 -44.650 -30.291  1.00  0.00      SOLV
ATOM   5544  H1  TIP3  826      28.644 -44.050 -31.054  1.00  0.00      SOLV
ATOM   5545  H2  TIP3  826      28.031 -45.244 -30.436  1.00  0.00      SOLV
ATOM   5546  OH2 TIP3  827      14.571 -26.664 -30.791  1.00  0.00      SOLV
ATOM   5547  H1  TIP3  827      13.825 -26.288 -31.314  1.00  0.00      SOLV
ATOM   5548  H2  TIP3  827      14.477 -26.161 -29.956  1.00  0.00      SOLV
ATOM   5549  OH2 TIP3  828      17.189 -26.175 -31.395  1.00  0.00      SOLV
ATOM   5550  H1  TIP3  828      16.229 -26.290 -31.219  1.00  0.00      SOLV
ATOM   5551  H2  TIP3  828      17.172 -25.700 -32.253  1.00  0.00      SOLV
ATOM   5552  OH2 TIP3  829      21.689 -26.416 -32.285  1.00  0.00      SOLV
ATOM   5553  H1  TIP3  829      21.163 -26.161 -33.070  1.00  0.00      SOLV
ATOM   5554  H2  TIP3  829      21.609 -25.607 -31.739  1.00  0.00      SOLV
ATOM   5555  OH2 TIP3  830      23.973 -27.455 -31.135  1.00  0.00      SOLV
ATOM   5556  H1  TIP3  830      23.242 -27.046 -31.651  1.00  0.00      SOLV
ATOM   5557  H2  TIP3  830      24.746 -26.918 -31.422  1.00  0.00      SOLV
ATOM   5558  OH2 TIP3  831      26.442 -26.329 -31.645  1.00  0.00      SOLV
ATOM   5559  H1  TIP3  831      26.768 -25.431 -31.854  1.00  0.00      SOLV
ATOM   5560  H2  TIP3  831      26.690 -26.805 -32.468  1.00  0.00      SOLV
ATOM   5561  OH2 TIP3  832      14.653 -27.841 -34.508  1.00  0.00      SOLV
ATOM   5562  H1  TIP3  832      14.526 -28.233 -33.619  1.00  0.00      SOLV
ATOM   5563  H2  TIP3  832      15.470 -28.306 -34.796  1.00  0.00      SOLV
ATOM   5564  OH2 TIP3  833      16.836 -29.128 -35.483  1.00  0.00      SOLV
ATOM   5565  H1  TIP3  833      16.970 -30.094 -35.596  1.00  0.00      SOLV
ATOM   5566  H2  TIP3  833      17.693 -28.860 -35.083  1.00  0.00      SOLV
ATOM   5567  OH2 TIP3  834      19.270 -28.488 -34.316  1.00  0.00      SOLV
ATOM   5568  H1  TIP3  834      19.711 -29.245 -34.770  1.00  0.00      SOLV
ATOM   5569  H2  TIP3  834      19.584 -28.649 -33.402  1.00  0.00      SOLV
ATOM   5570  OH2 TIP3  835      21.854 -42.827 -35.484  1.00  0.00      SOLV
ATOM   5571  H1  TIP3  835      21.058 -43.382 -35.345  1.00  0.00      SOLV
ATOM   5572  H2  TIP3  835      22.552 -43.521 -35.554  1.00  0.00      SOLV
ATOM   5573  OH2 TIP3  836      27.612 -43.881 -35.109  1.00  0.00      SOLV
ATOM   5574  H1  TIP3  836      28.252 -43.675 -35.821  1.00  0.00      SOLV
ATOM   5575  H2  TIP3  836      27.043 -43.081 -35.143  1.00  0.00      SOLV
ATOM   5576  OH2 TIP3  837      29.374 -43.270 -37.211  1.00  0.00      SOLV
ATOM   5577  H1  TIP3  837      29.668 -43.966 -37.810  1.00  0.00      SOLV
ATOM   5578  H2  TIP3  837      30.221 -42.777 -37.086  1.00  0.00      SOLV
ATOM   5579  OH2 TIP3  838      15.944 -44.500 -37.801  1.00  0.00      SOLV
ATOM   5580  H1  TIP3  838      15.326 -44.828 -38.492  1.00  0.00      SOLV
ATOM   5581  H2  TIP3  838      16.258 -45.346 -37.420  1.00  0.00      SOLV
ATOM   5582  OH2 TIP3  839      14.390 -45.058 -39.973  1.00  0.00      SOLV
ATOM   5583  H1  TIP3  839      15.065 -44.810 -40.636  1.00  0.00      SOLV
ATOM   5584  H2  TIP3  839      13.763 -44.311 -40.105  1.00  0.00      SOLV
ATOM   5585  OH2 TIP3  840      19.616 -45.345 -38.030  1.00  0.00      SOLV
ATOM   5586  H1  TIP3  840      20.138 -44.715 -38.572  1.00  0.00      SOLV
ATOM   5587  H2  TIP3  840      19.432 -44.794 -37.251  1.00  0.00      SOLV
ATOM   5588  OH2 TIP3  841      23.863 -44.673 -35.286  1.00  0.00      SOLV
ATOM   5589  H1  TIP3  841      24.527 -45.135 -35.827  1.00  0.00      SOLV
ATOM   5590  H2  TIP3  841      24.168 -44.874 -34.381  1.00  0.00      SOLV
ATOM   5591  OH2 TIP3  842      27.235 -43.515 -40.410  1.00  0.00      SOLV
ATOM   5592  H1  TIP3  842      26.491 -43.084 -40.884  1.00  0.00      SOLV
ATOM   5593  H2  TIP3  842      26.782 -44.301 -40.029  1.00  0.00      SOLV
ATOM   5594  OH2 TIP3  843      13.093 -28.207 -39.997  1.00  0.00      SOLV
ATOM   5595  H1  TIP3  843      12.575 -28.744 -40.621  1.00  0.00      SOLV
ATOM   5596  H2  TIP3  843      13.082 -27.326 -40.419  1.00  0.00      SOLV
ATOM   5597  OH2 TIP3  844      16.147 -43.907 -41.743  1.00  0.00      SOLV
ATOM   5598  H1  TIP3  844      15.452 -43.580 -42.331  1.00  0.00      SOLV
ATOM   5599  H2  TIP3  844      16.589 -43.077 -41.461  1.00  0.00      SOLV
ATOM   5600  OH2 TIP3  845      20.347 -41.886 -41.581  1.00  0.00      SOLV
ATOM   5601  H1  TIP3  845      20.540 -42.585 -40.918  1.00  0.00      SOLV
ATOM   5602  H2  TIP3  845      20.633 -41.103 -41.059  1.00  0.00      SOLV
ATOM   5603  OH2 TIP3  846      22.613 -26.668 -42.860  1.00  0.00      SOLV
ATOM   5604  H1  TIP3  846      23.593 -26.800 -42.805  1.00  0.00      SOLV
ATOM   5605  H2  TIP3  846      22.403 -27.467 -43.398  1.00  0.00      SOLV
ATOM   5606  OH2 TIP3  847      28.783 -27.060 -39.644  1.00  0.00      SOLV
ATOM   5607  H1  TIP3  847      28.589 -28.009 -39.841  1.00  0.00      SOLV
ATOM   5608  H2  TIP3  847      28.604 -26.650 -40.514  1.00  0.00      SOLV
ATOM   5609  OH2 TIP3  848      14.411 -42.210 -29.012  1.00  0.00      SOLV
ATOM   5610  H1  TIP3  848      13.678 -42.621 -29.534  1.00  0.00      SOLV
ATOM   5611  H2  TIP3  848      14.983 -42.976 -28.882  1.00  0.00      SOLV
ATOM   5612  OH2 TIP3  849      16.040 -44.146 -25.615  1.00  0.00      SOLV
ATOM   5613  H1  TIP3  849      16.983 -44.268 -25.826  1.00  0.00      SOLV
ATOM   5614  H2  TIP3  849      15.707 -45.051 -25.677  1.00  0.00      SOLV
ATOM   5615  OH2 TIP3  850      13.630 -27.904 -44.368  1.00  0.00      SOLV
ATOM   5616  H1  TIP3  850      12.769 -27.772 -43.927  1.00  0.00      SOLV
ATOM   5617  H2  TIP3  850      13.838 -28.819 -44.071  1.00  0.00      SOLV
ATOM   5618  OH2 TIP3  851      27.439 -28.486 -27.866  1.00  0.00      SOLV
ATOM   5619  H1  TIP3  851      26.839 -28.712 -28.609  1.00  0.00      SOLV
ATOM   5620  H2  TIP3  851      27.338 -27.511 -27.829  1.00  0.00      SOLV
ATOM   5621  OH2 TIP3  852      43.041 -34.248 -37.722  1.00  0.00      SOLV
ATOM   5622  H1  TIP3  852      42.925 -33.336 -38.057  1.00  0.00      SOLV
ATOM   5623  H2  TIP3  852      42.317 -34.706 -38.184  1.00  0.00      SOLV
ATOM   5624  OH2 TIP3  853      39.956 -35.857 -33.862  1.00  0.00      SOLV
ATOM   5625  H1  TIP3  853      40.807 -36.199 -33.529  1.00  0.00      SOLV
ATOM   5626  H2  TIP3  853      39.759 -36.502 -34.573  1.00  0.00      SOLV
ATOM   5627  OH2 TIP3  854      33.407 -36.031 -33.800  1.00  0.00      SOLV
ATOM   5628  H1  TIP3  854      33.671 -36.661 -33.102  1.00  0.00      SOLV
ATOM   5629  H2  TIP3  854      34.264 -35.828 -34.227  1.00  0.00      SOLV
ATOM   5630  OH2 TIP3  855      35.718 -31.796 -36.009  1.00  0.00      SOLV
ATOM   5631  H1  TIP3  855      35.085 -32.435 -36.390  1.00  0.00      SOLV
ATOM   5632  H2  TIP3  855      36.143 -32.325 -35.311  1.00  0.00      SOLV
ATOM   5633  OH2 TIP3  856      31.173 -37.957 -40.211  1.00  0.00      SOLV
ATOM   5634  H1  TIP3  856      30.874 -37.094 -39.860  1.00  0.00      SOLV
ATOM   5635  H2  TIP3  856      30.605 -38.054 -40.995  1.00  0.00      SOLV
ATOM   5636  OH2 TIP3  857      32.015 -35.599 -37.080  1.00  0.00      SOLV
ATOM   5637  H1  TIP3  857      32.387 -36.491 -36.918  1.00  0.00      SOLV
ATOM   5638  H2  TIP3  857      32.823 -35.048 -37.171  1.00  0.00      SOLV
ATOM   5639  OH2 TIP3  858      42.582 -27.630 -35.524  1.00  0.00      SOLV
ATOM   5640  H1  TIP3  858      42.994 -27.957 -36.340  1.00  0.00      SOLV
ATOM   5641  H2  TIP3  858      42.678 -28.393 -34.925  1.00  0.00      SOLV
ATOM   5642  OH2 TIP3  859      39.862 -33.005 -33.946  1.00  0.00      SOLV
ATOM   5643  H1  TIP3  859      40.049 -33.963 -33.992  1.00  0.00      SOLV
ATOM   5644  H2  TIP3  859      40.651 -32.672 -33.471  1.00  0.00      SOLV
ATOM   5645  OH2 TIP3  860      43.120 -39.146 -34.258  1.00  0.00      SOLV
ATOM   5646  H1  TIP3  860      43.986 -38.830 -34.612  1.00  0.00      SOLV
ATOM   5647  H2  TIP3  860      42.594 -39.196 -35.084  1.00  0.00      SOLV
ATOM   5648  OH2 TIP3  861      36.213 -40.930 -36.904  1.00  0.00      SOLV
ATOM   5649  H1  TIP3  861      36.066 -40.146 -37.476  1.00  0.00      SOLV
ATOM   5650  H2  TIP3  861      35.610 -41.575 -37.339  1.00  0.00      SOLV
ATOM   5651  OH2 TIP3  862      43.057 -41.493 -37.217  1.00  0.00      SOLV
ATOM   5652  H1  TIP3  862      42.981 -42.300 -36.668  1.00  0.00      SOLV
ATOM   5653  H2  TIP3  862      43.982 -41.216 -37.019  1.00  0.00      SOLV
ATOM   5654  OH2 TIP3  863      32.609 -38.282 -36.476  1.00  0.00      SOLV
ATOM   5655  H1  TIP3  863      33.245 -38.726 -35.899  1.00  0.00      SOLV
ATOM   5656  H2  TIP3  863      32.699 -38.796 -37.307  1.00  0.00      SOLV
ATOM   5657  OH2 TIP3  864      37.157 -36.883 -37.013  1.00  0.00      SOLV
ATOM   5658  H1  TIP3  864      37.936 -37.332 -36.623  1.00  0.00      SOLV
ATOM   5659  H2  TIP3  864      36.678 -37.626 -37.436  1.00  0.00      SOLV
ATOM   5660  OH2 TIP3  865      35.311 -41.398 -32.352  1.00  0.00      SOLV
ATOM   5661  H1  TIP3  865      35.167 -40.868 -33.163  1.00  0.00      SOLV
ATOM   5662  H2  TIP3  865      34.609 -41.028 -31.771  1.00  0.00      SOLV
ATOM   5663  OH2 TIP3  866      42.703 -31.830 -39.030  1.00  0.00      SOLV
ATOM   5664  H1  TIP3  866      42.633 -31.968 -39.990  1.00  0.00      SOLV
ATOM   5665  H2  TIP3  866      42.171 -31.005 -38.925  1.00  0.00      SOLV
ATOM   5666  OH2 TIP3  867      37.097 -33.247 -33.826  1.00  0.00      SOLV
ATOM   5667  H1  TIP3  867      36.802 -32.599 -33.143  1.00  0.00      SOLV
ATOM   5668  H2  TIP3  867      38.046 -33.003 -33.907  1.00  0.00      SOLV
ATOM   5669  OH2 TIP3  868      34.955 -39.991 -34.685  1.00  0.00      SOLV
ATOM   5670  H1  TIP3  868      35.484 -39.226 -34.372  1.00  0.00      SOLV
ATOM   5671  H2  TIP3  868      35.509 -40.309 -35.434  1.00  0.00      SOLV
ATOM   5672  OH2 TIP3  869      36.237 -31.519 -31.836  1.00  0.00      SOLV
ATOM   5673  H1  TIP3  869      36.314 -30.549 -31.723  1.00  0.00      SOLV
ATOM   5674  H2  TIP3  869      35.296 -31.636 -31.587  1.00  0.00      SOLV
ATOM   5675  OH2 TIP3  870      32.288 -32.142 -40.586  1.00  0.00      SOLV
ATOM   5676  H1  TIP3  870      32.042 -31.370 -41.118  1.00  0.00      SOLV
ATOM   5677  H2  TIP3  870      32.587 -31.698 -39.766  1.00  0.00      SOLV
ATOM   5678  OH2 TIP3  871      38.214 -44.448 -34.965  1.00  0.00      SOLV
ATOM   5679  H1  TIP3  871      37.875 -45.347 -35.123  1.00  0.00      SOLV
ATOM   5680  H2  TIP3  871      37.651 -44.157 -34.226  1.00  0.00      SOLV
ATOM   5681  OH2 TIP3  872      43.971 -28.143 -37.957  1.00  0.00      SOLV
ATOM   5682  H1  TIP3  872      44.339 -29.034 -38.150  1.00  0.00      SOLV
ATOM   5683  H2  TIP3  872      44.695 -27.822 -37.367  1.00  0.00      SOLV
ATOM   5684  OH2 TIP3  873      45.031 -30.644 -38.111  1.00  0.00      SOLV
ATOM   5685  H1  TIP3  873      44.297 -31.238 -38.375  1.00  0.00      SOLV
ATOM   5686  H2  TIP3  873      45.063 -30.778 -37.140  1.00  0.00      SOLV
ATOM   5687  OH2 TIP3  874      41.444 -35.489 -39.678  1.00  0.00      SOLV
ATOM   5688  H1  TIP3  874      40.935 -34.898 -40.269  1.00  0.00      SOLV
ATOM   5689  H2  TIP3  874      42.309 -35.550 -40.137  1.00  0.00      SOLV
ATOM   5690  OH2 TIP3  875      40.815 -38.672 -44.322  1.00  0.00      SOLV
ATOM   5691  H1  TIP3  875      41.483 -38.341 -43.710  1.00  0.00      SOLV
ATOM   5692  H2  TIP3  875      40.804 -39.623 -44.068  1.00  0.00      SOLV
ATOM   5693  OH2 TIP3  876      45.147 -35.947 -38.105  1.00  0.00      SOLV
ATOM   5694  H1  TIP3  876      44.448 -35.315 -37.820  1.00  0.00      SOLV
ATOM   5695  H2  TIP3  876      45.893 -35.675 -37.532  1.00  0.00      SOLV
ATOM   5696  OH2 TIP3  877      43.790 -37.081 -30.309  1.00  0.00      SOLV
ATOM   5697  H1  TIP3  877      43.347 -36.348 -29.860  1.00  0.00      SOLV
ATOM   5698  H2  TIP3  877      43.356 -37.073 -31.185  1.00  0.00      SOLV
ATOM   5699  OH2 TIP3  878      36.393 -34.863 -38.899  1.00  0.00      SOLV
ATOM   5700  H1  TIP3  878      36.152 -35.307 -39.738  1.00  0.00      SOLV
ATOM   5701  H2  TIP3  878      36.772 -35.594 -38.370  1.00  0.00      SOLV
ATOM   5702  OH2 TIP3  879      38.871 -30.795 -35.368  1.00  0.00      SOLV
ATOM   5703  H1  TIP3  879      38.784 -30.986 -36.319  1.00  0.00      SOLV
ATOM   5704  H2  TIP3  879      39.353 -31.573 -35.030  1.00  0.00      SOLV
ATOM   5705  OH2 TIP3  880      35.792 -35.395 -35.102  1.00  0.00      SOLV
ATOM   5706  H1  TIP3  880      36.398 -35.908 -35.679  1.00  0.00      SOLV
ATOM   5707  H2  TIP3  880      36.382 -34.720 -34.710  1.00  0.00      SOLV
ATOM   5708  OH2 TIP3  881      43.109 -29.690 -33.653  1.00  0.00      SOLV
ATOM   5709  H1  TIP3  881      43.116 -29.003 -32.956  1.00  0.00      SOLV
ATOM   5710  H2  TIP3  881      42.665 -30.443 -33.216  1.00  0.00      SOLV
ATOM   5711  OH2 TIP3  882      37.637 -31.506 -29.356  1.00  0.00      SOLV
ATOM   5712  H1  TIP3  882      36.898 -31.001 -28.958  1.00  0.00      SOLV
ATOM   5713  H2  TIP3  882      37.273 -31.670 -30.248  1.00  0.00      SOLV
ATOM   5714  OH2 TIP3  883      43.984 -35.884 -40.656  1.00  0.00      SOLV
ATOM   5715  H1  TIP3  883      44.547 -35.865 -39.852  1.00  0.00      SOLV
ATOM   5716  H2  TIP3  883      44.341 -35.110 -41.154  1.00  0.00      SOLV
ATOM   5717  OH2 TIP3  884      34.053 -35.716 -29.776  1.00  0.00      SOLV
ATOM   5718  H1  TIP3  884      34.172 -34.813 -29.412  1.00  0.00      SOLV
ATOM   5719  H2  TIP3  884      33.104 -35.678 -30.030  1.00  0.00      SOLV
ATOM   5720  OH2 TIP3  885      41.591 -29.334 -38.851  1.00  0.00      SOLV
ATOM   5721  H1  TIP3  885      42.259 -28.784 -38.410  1.00  0.00      SOLV
ATOM   5722  H2  TIP3  885      41.066 -28.662 -39.320  1.00  0.00      SOLV
ATOM   5723  OH2 TIP3  886      35.361 -29.971 -28.582  1.00  0.00      SOLV
ATOM   5724  H1  TIP3  886      35.587 -29.498 -29.410  1.00  0.00      SOLV
ATOM   5725  H2  TIP3  886      34.388 -29.887 -28.557  1.00  0.00      SOLV
ATOM   5726  OH2 TIP3  887      35.663 -35.745 -41.474  1.00  0.00      SOLV
ATOM   5727  H1  TIP3  887      34.826 -35.266 -41.656  1.00  0.00      SOLV
ATOM   5728  H2  TIP3  887      35.565 -36.526 -42.055  1.00  0.00      SOLV
ATOM   5729  OH2 TIP3  888      31.451 -33.141 -31.133  1.00  0.00      SOLV
ATOM   5730  H1  TIP3  888      30.925 -33.039 -31.957  1.00  0.00      SOLV
ATOM   5731  H2  TIP3  888      31.513 -34.113 -31.051  1.00  0.00      SOLV
ATOM   5732  OH2 TIP3  889      31.018 -30.214 -33.879  1.00  0.00      SOLV
ATOM   5733  H1  TIP3  889      31.753 -30.013 -33.266  1.00  0.00      SOLV
ATOM   5734  H2  TIP3  889      30.466 -29.419 -33.733  1.00  0.00      SOLV
ATOM   5735  OH2 TIP3  890      40.211 -30.420 -29.593  1.00  0.00      SOLV
ATOM   5736  H1  TIP3  890      40.079 -29.558 -29.147  1.00  0.00      SOLV
ATOM   5737  H2  TIP3  890      39.337 -30.841 -29.451  1.00  0.00      SOLV
ATOM   5738  OH2 TIP3  891      40.737 -26.922 -40.196  1.00  0.00      SOLV
ATOM   5739  H1  TIP3  891      40.202 -26.937 -41.012  1.00  0.00      SOLV
ATOM   5740  H2  TIP3  891      40.437 -26.075 -39.816  1.00  0.00      SOLV
ATOM   5741  OH2 TIP3  892      34.619 -28.132 -37.920  1.00  0.00      SOLV
ATOM   5742  H1  TIP3  892      34.890 -28.430 -37.026  1.00  0.00      SOLV
ATOM   5743  H2  TIP3  892      34.086 -28.895 -38.220  1.00  0.00      SOLV
ATOM   5744  OH2 TIP3  893      44.699 -27.020 -42.721  1.00  0.00      SOLV
ATOM   5745  H1  TIP3  893      45.376 -27.663 -42.437  1.00  0.00      SOLV
ATOM   5746  H2  TIP3  893      44.239 -26.898 -41.861  1.00  0.00      SOLV
ATOM   5747  OH2 TIP3  894      43.465 -26.831 -40.302  1.00  0.00      SOLV
ATOM   5748  H1  TIP3  894      42.485 -26.917 -40.309  1.00  0.00      SOLV
ATOM   5749  H2  TIP3  894      43.678 -27.317 -39.475  1.00  0.00      SOLV
ATOM   5750  OH2 TIP3  895      33.697 -31.597 -30.783  1.00  0.00      SOLV
ATOM   5751  H1  TIP3  895      33.978 -32.052 -29.962  1.00  0.00      SOLV
ATOM   5752  H2  TIP3  895      32.867 -32.090 -30.968  1.00  0.00      SOLV
ATOM   5753  OH2 TIP3  896      36.267 -43.898 -32.969  1.00  0.00      SOLV
ATOM   5754  H1  TIP3  896      35.593 -44.066 -33.666  1.00  0.00      SOLV
ATOM   5755  H2  TIP3  896      35.948 -43.022 -32.658  1.00  0.00      SOLV
ATOM   5756  OH2 TIP3  897      40.831 -43.664 -29.680  1.00  0.00      SOLV
ATOM   5757  H1  TIP3  897      40.642 -43.573 -28.723  1.00  0.00      SOLV
ATOM   5758  H2  TIP3  897      39.930 -43.790 -30.041  1.00  0.00      SOLV
ATOM   5759  OH2 TIP3  898      44.470 -39.457 -29.063  1.00  0.00      SOLV
ATOM   5760  H1  TIP3  898      43.643 -39.823 -28.688  1.00  0.00      SOLV
ATOM   5761  H2  TIP3  898      44.139 -38.659 -29.527  1.00  0.00      SOLV
ATOM   5762  OH2 TIP3  899      41.024 -41.242 -43.328  1.00  0.00      SOLV
ATOM   5763  H1  TIP3  899      40.291 -41.487 -42.722  1.00  0.00      SOLV
ATOM   5764  H2  TIP3  899      41.030 -42.037 -43.905  1.00  0.00      SOLV
ATOM   5765  OH2 TIP3  900      36.383 -38.058 -33.267  1.00  0.00      SOLV
ATOM   5766  H1  TIP3  900      35.592 -37.982 -32.687  1.00  0.00      SOLV
ATOM   5767  H2  TIP3  900      36.754 -37.158 -33.157  1.00  0.00      SOLV
ATOM   5768  OH2 TIP3  901      35.610 -38.771 -38.434  1.00  0.00      SOLV
ATOM   5769  H1  TIP3  901      34.650 -38.918 -38.586  1.00  0.00      SOLV
ATOM   5770  H2  TIP3  901      35.941 -38.926 -39.345  1.00  0.00      SOLV
ATOM   5771  OH2 TIP3  902      41.177 -38.151 -39.103  1.00  0.00      SOLV
ATOM   5772  H1  TIP3  902      41.154 -37.169 -39.163  1.00  0.00      SOLV
ATOM   5773  H2  TIP3  902      41.929 -38.340 -39.700  1.00  0.00      SOLV
ATOM   5774  OH2 TIP3  903      40.482 -37.776 -28.736  1.00  0.00      SOLV
ATOM   5775  H1  TIP3  903      40.106 -38.532 -28.236  1.00  0.00      SOLV
ATOM   5776  H2  TIP3  903      41.318 -37.644 -28.236  1.00  0.00      SOLV
ATOM   5777  OH2 TIP3  904      41.587 -39.243 -36.597  1.00  0.00      SOLV
ATOM   5778  H1  TIP3  904      41.491 -38.813 -37.473  1.00  0.00      SOLV
ATOM   5779  H2  TIP3  904      42.013 -40.085 -36.865  1.00  0.00      SOLV
ATOM   5780  OH2 TIP3  905      34.194 -37.741 -31.716  1.00  0.00      SOLV
ATOM   5781  H1  TIP3  905      34.069 -37.124 -30.968  1.00  0.00      SOLV
ATOM   5782  H2  TIP3  905      33.884 -38.587 -31.329  1.00  0.00      SOLV
ATOM   5783  OH2 TIP3  906      36.255 -40.325 -44.280  1.00  0.00      SOLV
ATOM   5784  H1  TIP3  906      36.193 -41.047 -43.628  1.00  0.00      SOLV
ATOM   5785  H2  TIP3  906      36.656 -40.779 -45.048  1.00  0.00      SOLV
ATOM   5786  OH2 TIP3  907      31.801 -42.093 -37.055  1.00  0.00      SOLV
ATOM   5787  H1  TIP3  907      32.120 -41.975 -36.138  1.00  0.00      SOLV
ATOM   5788  H2  TIP3  907      32.630 -42.025 -37.557  1.00  0.00      SOLV
ATOM   5789  OH2 TIP3  908      31.226 -40.325 -42.974  1.00  0.00      SOLV
ATOM   5790  H1  TIP3  908      31.742 -39.801 -43.620  1.00  0.00      SOLV
ATOM   5791  H2  TIP3  908      30.563 -39.657 -42.707  1.00  0.00      SOLV
ATOM   5792  OH2 TIP3  909      42.228 -37.122 -32.675  1.00  0.00      SOLV
ATOM   5793  H1  TIP3  909      42.605 -37.811 -33.272  1.00  0.00      SOLV
ATOM   5794  H2  TIP3  909      41.555 -37.667 -32.206  1.00  0.00      SOLV
ATOM   5795  OH2 TIP3  910      38.859 -41.223 -37.651  1.00  0.00      SOLV
ATOM   5796  H1  TIP3  910      37.973 -41.196 -37.237  1.00  0.00      SOLV
ATOM   5797  H2  TIP3  910      39.336 -41.837 -37.059  1.00  0.00      SOLV
ATOM   5798  OH2 TIP3  911      33.001 -39.491 -38.945  1.00  0.00      SOLV
ATOM   5799  H1  TIP3  911      32.370 -38.890 -39.410  1.00  0.00      SOLV
ATOM   5800  H2  TIP3  911      32.797 -40.321 -39.418  1.00  0.00      SOLV
ATOM   5801  OH2 TIP3  912      36.593 -39.330 -40.919  1.00  0.00      SOLV
ATOM   5802  H1  TIP3  912      37.546 -39.312 -40.675  1.00  0.00      SOLV
ATOM   5803  H2  TIP3  912      36.536 -38.690 -41.652  1.00  0.00      SOLV
ATOM   5804  OH2 TIP3  913      43.636 -41.207 -32.413  1.00  0.00      SOLV
ATOM   5805  H1  TIP3  913      42.870 -41.105 -31.812  1.00  0.00      SOLV
ATOM   5806  H2  TIP3  913      43.457 -40.517 -33.086  1.00  0.00      SOLV
ATOM   5807  OH2 TIP3  914      36.051 -37.829 -43.300  1.00  0.00      SOLV
ATOM   5808  H1  TIP3  914      35.999 -38.748 -43.663  1.00  0.00      SOLV
ATOM   5809  H2  TIP3  914      36.934 -37.568 -43.644  1.00  0.00      SOLV
ATOM   5810  OH2 TIP3  915      34.232 -33.196 -28.540  1.00  0.00      SOLV
ATOM   5811  H1  TIP3  915      34.856 -33.309 -27.791  1.00  0.00      SOLV
ATOM   5812  H2  TIP3  915      33.418 -32.985 -28.047  1.00  0.00      SOLV
ATOM   5813  OH2 TIP3  916      39.319 -38.065 -35.523  1.00  0.00      SOLV
ATOM   5814  H1  TIP3  916      40.101 -38.475 -35.955  1.00  0.00      SOLV
ATOM   5815  H2  TIP3  916      39.095 -38.760 -34.875  1.00  0.00      SOLV
ATOM   5816  OH2 TIP3  917      34.411 -42.519 -38.205  1.00  0.00      SOLV
ATOM   5817  H1  TIP3  917      34.154 -43.415 -37.893  1.00  0.00      SOLV
ATOM   5818  H2  TIP3  917      34.480 -42.697 -39.160  1.00  0.00      SOLV
ATOM   5819  OH2 TIP3  918      38.672 -39.553 -33.220  1.00  0.00      SOLV
ATOM   5820  H1  TIP3  918      37.876 -38.981 -33.188  1.00  0.00      SOLV
ATOM   5821  H2  TIP3  918      39.287 -39.118 -32.592  1.00  0.00      SOLV
ATOM   5822  OH2 TIP3  919      39.972 -33.788 -41.332  1.00  0.00      SOLV
ATOM   5823  H1  TIP3  919      39.303 -34.147 -41.954  1.00  0.00      SOLV
ATOM   5824  H2  TIP3  919      39.352 -33.321 -40.726  1.00  0.00      SOLV
ATOM   5825  OH2 TIP3  920      43.356 -41.069 -41.733  1.00  0.00      SOLV
ATOM   5826  H1  TIP3  920      42.608 -41.114 -42.361  1.00  0.00      SOLV
ATOM   5827  H2  TIP3  920      43.324 -40.124 -41.460  1.00  0.00      SOLV
ATOM   5828  OH2 TIP3  921      42.523 -31.960 -29.629  1.00  0.00      SOLV
ATOM   5829  H1  TIP3  921      42.237 -32.654 -29.000  1.00  0.00      SOLV
ATOM   5830  H2  TIP3  921      41.729 -31.376 -29.613  1.00  0.00      SOLV
ATOM   5831  OH2 TIP3  922      43.345 -38.530 -40.771  1.00  0.00      SOLV
ATOM   5832  H1  TIP3  922      43.903 -38.694 -39.971  1.00  0.00      SOLV
ATOM   5833  H2  TIP3  922      43.602 -37.596 -40.940  1.00  0.00      SOLV
ATOM   5834  OH2 TIP3  923      34.409 -34.149 -37.090  1.00  0.00      SOLV
ATOM   5835  H1  TIP3  923      35.042 -34.287 -37.825  1.00  0.00      SOLV
ATOM   5836  H2  TIP3  923      34.839 -34.651 -36.368  1.00  0.00      SOLV
ATOM   5837  OH2 TIP3  924      42.210 -32.320 -41.824  1.00  0.00      SOLV
ATOM   5838  H1  TIP3  924      41.780 -31.428 -41.839  1.00  0.00      SOLV
ATOM   5839  H2  TIP3  924      41.430 -32.871 -41.589  1.00  0.00      SOLV
ATOM   5840  OH2 TIP3  925      31.395 -35.868 -30.529  1.00  0.00      SOLV
ATOM   5841  H1  TIP3  925      30.940 -36.421 -29.859  1.00  0.00      SOLV
ATOM   5842  H2  TIP3  925      30.765 -35.991 -31.272  1.00  0.00      SOLV
ATOM   5843  OH2 TIP3  926      38.627 -35.783 -28.334  1.00  0.00      SOLV
ATOM   5844  H1  TIP3  926      37.922 -36.099 -28.938  1.00  0.00      SOLV
ATOM   5845  H2  TIP3  926      39.357 -36.388 -28.584  1.00  0.00      SOLV
ATOM   5846  OH2 TIP3  927      44.669 -30.090 -28.867  1.00  0.00      SOLV
ATOM   5847  H1  TIP3  927      43.980 -30.662 -29.248  1.00  0.00      SOLV
ATOM   5848  H2  TIP3  927      44.641 -30.409 -27.934  1.00  0.00      SOLV
ATOM   5849  OH2 TIP3  928      43.528 -34.619 -32.804  1.00  0.00      SOLV
ATOM   5850  H1  TIP3  928      43.063 -35.474 -32.843  1.00  0.00      SOLV
ATOM   5851  H2  TIP3  928      44.374 -34.840 -33.241  1.00  0.00      SOLV
ATOM   5852  OH2 TIP3  929      37.634 -30.981 -37.928  1.00  0.00      SOLV
ATOM   5853  H1  TIP3  929      37.516 -30.056 -38.231  1.00  0.00      SOLV
ATOM   5854  H2  TIP3  929      36.885 -31.104 -37.314  1.00  0.00      SOLV
ATOM   5855  OH2 TIP3  930      31.973 -35.946 -43.885  1.00  0.00      SOLV
ATOM   5856  H1  TIP3  930      32.522 -35.359 -43.329  1.00  0.00      SOLV
ATOM   5857  H2  TIP3  930      31.078 -35.752 -43.545  1.00  0.00      SOLV
ATOM   5858  OH2 TIP3  931      37.838 -32.725 -40.009  1.00  0.00      SOLV
ATOM   5859  H1  TIP3  931      37.854 -32.069 -39.274  1.00  0.00      SOLV
ATOM   5860  H2  TIP3  931      37.290 -33.425 -39.596  1.00  0.00      SOLV
ATOM   5861  OH2 TIP3  932      39.089 -28.917 -31.707  1.00  0.00      SOLV
ATOM   5862  H1  TIP3  932      39.648 -28.113 -31.785  1.00  0.00      SOLV
ATOM   5863  H2  TIP3  932      39.661 -29.500 -31.174  1.00  0.00      SOLV
ATOM   5864  OH2 TIP3  933      37.205 -28.385 -38.916  1.00  0.00      SOLV
ATOM   5865  H1  TIP3  933      36.277 -28.172 -38.688  1.00  0.00      SOLV
ATOM   5866  H2  TIP3  933      37.663 -27.597 -38.540  1.00  0.00      SOLV
ATOM   5867  OH2 TIP3  934      42.217 -32.205 -32.483  1.00  0.00      SOLV
ATOM   5868  H1  TIP3  934      42.306 -32.144 -31.515  1.00  0.00      SOLV
ATOM   5869  H2  TIP3  934      42.732 -33.024 -32.661  1.00  0.00      SOLV
ATOM   5870  OH2 TIP3  935      44.667 -33.617 -41.965  1.00  0.00      SOLV
ATOM   5871  H1  TIP3  935      45.393 -33.043 -42.274  1.00  0.00      SOLV
ATOM   5872  H2  TIP3  935      43.904 -33.009 -41.941  1.00  0.00      SOLV
ATOM   5873  OH2 TIP3  936      44.186 -27.447 -29.486  1.00  0.00      SOLV
ATOM   5874  H1  TIP3  936      44.350 -28.403 -29.330  1.00  0.00      SOLV
ATOM   5875  H2  TIP3  936      43.889 -27.455 -30.423  1.00  0.00      SOLV
ATOM   5876  OH2 TIP3  937      33.428 -40.229 -30.745  1.00  0.00      SOLV
ATOM   5877  H1  TIP3  937      32.476 -40.175 -30.985  1.00  0.00      SOLV
ATOM   5878  H2  TIP3  937      33.389 -40.849 -29.985  1.00  0.00      SOLV
ATOM   5879  OH2 TIP3  938      32.976 -29.187 -32.111  1.00  0.00      SOLV
ATOM   5880  H1  TIP3  938      33.283 -29.951 -31.582  1.00  0.00      SOLV
ATOM   5881  H2  TIP3  938      33.097 -28.450 -31.479  1.00  0.00      SOLV
ATOM   5882  OH2 TIP3  939      39.390 -31.127 -44.663  1.00  0.00      SOLV
ATOM   5883  H1  TIP3  939      39.972 -31.911 -44.628  1.00  0.00      SOLV
ATOM   5884  H2  TIP3  939      38.751 -31.321 -43.943  1.00  0.00      SOLV
ATOM   5885  OH2 TIP3  940      37.572 -31.409 -42.473  1.00  0.00      SOLV
ATOM   5886  H1  TIP3  940      37.654 -31.939 -41.651  1.00  0.00      SOLV
ATOM   5887  H2  TIP3  940      37.765 -30.514 -42.116  1.00  0.00      SOLV
ATOM   5888  OH2 TIP3  941      33.470 -34.153 -42.204  1.00  0.00      SOLV
ATOM   5889  H1  TIP3  941      33.019 -33.593 -41.539  1.00  0.00      SOLV
ATOM   5890  H2  TIP3  941      33.993 -33.467 -42.669  1.00  0.00      SOLV
ATOM   5891  OH2 TIP3  942      41.619 -41.111 -30.508  1.00  0.00      SOLV
ATOM   5892  H1  TIP3  942      41.857 -40.893 -29.581  1.00  0.00      SOLV
ATOM   5893  H2  TIP3  942      41.363 -42.050 -30.387  1.00  0.00      SOLV
ATOM   5894  OH2 TIP3  943      42.721 -42.746 -39.631  1.00  0.00      SOLV
ATOM   5895  H1  TIP3  943      42.956 -42.146 -40.374  1.00  0.00      SOLV
ATOM   5896  H2  TIP3  943      42.807 -42.148 -38.855  1.00  0.00      SOLV
ATOM   5897  OH2 TIP3  944      40.792 -30.069 -41.934  1.00  0.00      SOLV
ATOM   5898  H1  TIP3  944      39.936 -29.715 -41.621  1.00  0.00      SOLV
ATOM   5899  H2  TIP3  944      40.954 -29.532 -42.730  1.00  0.00      SOLV
ATOM   5900  OH2 TIP3  945      39.097 -39.725 -39.884  1.00  0.00      SOLV
ATOM   5901  H1  TIP3  945      39.816 -39.107 -39.625  1.00  0.00      SOLV
ATOM   5902  H2  TIP3  945      39.006 -40.228 -39.038  1.00  0.00      SOLV
ATOM   5903  OH2 TIP3  946      40.485 -38.723 -31.316  1.00  0.00      SOLV
ATOM   5904  H1  TIP3  946      40.414 -38.331 -30.418  1.00  0.00      SOLV
ATOM   5905  H2  TIP3  946      40.845 -39.611 -31.094  1.00  0.00      SOLV
ATOM   5906  OH2 TIP3  947      40.087 -43.483 -39.413  1.00  0.00      SOLV
ATOM   5907  H1  TIP3  947      40.012 -43.043 -38.546  1.00  0.00      SOLV
ATOM   5908  H2  TIP3  947      41.037 -43.335 -39.607  1.00  0.00      SOLV
ATOM   5909  OH2 TIP3  948      38.302 -28.982 -41.396  1.00  0.00      SOLV
ATOM   5910  H1  TIP3  948      38.446 -28.090 -41.762  1.00  0.00      SOLV
ATOM   5911  H2  TIP3  948      37.909 -28.779 -40.516  1.00  0.00      SOLV
ATOM   5912  OH2 TIP3  949      36.333 -41.870 -41.952  1.00  0.00      SOLV
ATOM   5913  H1  TIP3  949      36.306 -40.990 -41.518  1.00  0.00      SOLV
ATOM   5914  H2  TIP3  949      37.292 -42.065 -41.887  1.00  0.00      SOLV
ATOM   5915  OH2 TIP3  950      35.045 -32.211 -43.427  1.00  0.00      SOLV
ATOM   5916  H1  TIP3  950      35.829 -31.792 -43.015  1.00  0.00      SOLV
ATOM   5917  H2  TIP3  950      35.493 -32.721 -44.130  1.00  0.00      SOLV
ATOM   5918  OH2 TIP3  951      32.077 -38.492 -44.899  1.00  0.00      SOLV
ATOM   5919  H1  TIP3  951      31.927 -37.576 -44.569  1.00  0.00      SOLV
ATOM   5920  H2  TIP3  951      31.235 -38.703 -45.350  1.00  0.00      SOLV
ATOM   5921  OH2 TIP3  952      34.392 -44.390 -34.919  1.00  0.00      SOLV
ATOM   5922  H1  TIP3  952      34.040 -44.287 -35.825  1.00  0.00      SOLV
ATOM   5923  H2  TIP3  952      34.517 -45.361 -34.954  1.00  0.00      SOLV
ATOM   5924  OH2 TIP3  953      32.774 -30.158 -38.576  1.00  0.00      SOLV
ATOM   5925  H1  TIP3  953      32.297 -29.933 -37.751  1.00  0.00      SOLV
ATOM   5926  H2  TIP3  953      32.387 -29.484 -39.182  1.00  0.00      SOLV
ATOM   5927  OH2 TIP3  954      31.990 -27.331 -26.818  1.00  0.00      SOLV
ATOM   5928  H1  TIP3  954      32.572 -27.467 -26.032  1.00  0.00      SOLV
ATOM   5929  H2  TIP3  954      32.109 -28.204 -27.245  1.00  0.00      SOLV
ATOM   5930  OH2 TIP3  955      35.890 -29.363 -25.940  1.00  0.00      SOLV
ATOM   5931  H1  TIP3  955      36.724 -29.847 -25.793  1.00  0.00      SOLV
ATOM   5932  H2  TIP3  955      35.721 -29.576 -26.880  1.00  0.00      SOLV
ATOM   5933  OH2 TIP3  956      41.231 -29.094 -44.487  1.00  0.00      SOLV
ATOM   5934  H1  TIP3  956      40.599 -29.834 -44.610  1.00  0.00      SOLV
ATOM   5935  H2  TIP3  956      41.610 -29.010 -45.386  1.00  0.00      SOLV
ATOM   5936  OH2 TIP3  957      44.221 -31.209 -26.423  1.00  0.00      SOLV
ATOM   5937  H1  TIP3  957      43.248 -31.293 -26.375  1.00  0.00      SOLV
ATOM   5938  H2  TIP3  957      44.467 -31.742 -25.646  1.00  0.00      SOLV
ATOM   5939  OH2 TIP3  958      31.850 -32.533 -27.093  1.00  0.00      SOLV
ATOM   5940  H1  TIP3  958      31.998 -33.497 -26.950  1.00  0.00      SOLV
ATOM   5941  H2  TIP3  958      31.005 -32.589 -27.592  1.00  0.00      SOLV
ATOM   5942  OH2 TIP3  959      36.736 -33.652 -45.103  1.00  0.00      SOLV
ATOM   5943  H1  TIP3  959      37.192 -33.847 -44.258  1.00  0.00      SOLV
ATOM   5944  H2  TIP3  959      37.159 -34.325 -45.669  1.00  0.00      SOLV
ATOM   5945  OH2 TIP3  960      38.312 -33.225 -27.319  1.00  0.00      SOLV
ATOM   5946  H1  TIP3  960      38.201 -32.669 -28.120  1.00  0.00      SOLV
ATOM   5947  H2  TIP3  960      38.568 -34.086 -27.714  1.00  0.00      SOLV
ATOM   5948  OH2 TIP3  961      41.479 -33.037 -44.477  1.00  0.00      SOLV
ATOM   5949  H1  TIP3  961      41.937 -32.680 -43.690  1.00  0.00      SOLV
ATOM   5950  H2  TIP3  961      41.274 -33.931 -44.180  1.00  0.00      SOLV
ATOM   5951  OH2 TIP3  962      45.084 -33.240 -29.209  1.00  0.00      SOLV
ATOM   5952  H1  TIP3  962      45.620 -33.455 -30.004  1.00  0.00      SOLV
ATOM   5953  H2  TIP3  962      44.340 -32.743 -29.591  1.00  0.00      SOLV
ATOM   5954  OH2 TIP3  963      32.454 -35.164 -27.043  1.00  0.00      SOLV
ATOM   5955  H1  TIP3  963      33.033 -35.777 -27.507  1.00  0.00      SOLV
ATOM   5956  H2  TIP3  963      32.327 -35.609 -26.178  1.00  0.00      SOLV
ATOM   5957  OH2 TIP3  964      37.899 -34.774 -42.825  1.00  0.00      SOLV
ATOM   5958  H1  TIP3  964      37.145 -35.015 -42.246  1.00  0.00      SOLV
ATOM   5959  H2  TIP3  964      38.125 -35.644 -43.216  1.00  0.00      SOLV
ATOM   5960  OH2 TIP3  965      36.704 -36.764 -30.045  1.00  0.00      SOLV
ATOM   5961  H1  TIP3  965      35.806 -36.386 -29.949  1.00  0.00      SOLV
ATOM   5962  H2  TIP3  965      36.981 -36.386 -30.908  1.00  0.00      SOLV
ATOM   5963  OH2 TIP3  966      38.500 -37.068 -44.172  1.00  0.00      SOLV
ATOM   5964  H1  TIP3  966      38.480 -36.645 -45.058  1.00  0.00      SOLV
ATOM   5965  H2  TIP3  966      39.271 -37.664 -44.259  1.00  0.00      SOLV
ATOM   5966  OH2 TIP3  967      41.913 -34.048 -27.709  1.00  0.00      SOLV
ATOM   5967  H1  TIP3  967      42.779 -34.498 -27.638  1.00  0.00      SOLV
ATOM   5968  H2  TIP3  967      41.367 -34.634 -27.151  1.00  0.00      SOLV
ATOM   5969  OH2 TIP3  968      37.069 -39.366 -28.977  1.00  0.00      SOLV
ATOM   5970  H1  TIP3  968      37.264 -39.941 -29.748  1.00  0.00      SOLV
ATOM   5971  H2  TIP3  968      36.939 -38.493 -29.405  1.00  0.00      SOLV
ATOM   5972  OH2 TIP3  969      37.691 -41.087 -31.100  1.00  0.00      SOLV
ATOM   5973  H1  TIP3  969      38.203 -40.726 -31.852  1.00  0.00      SOLV
ATOM   5974  H2  TIP3  969      36.816 -41.208 -31.529  1.00  0.00      SOLV
ATOM   5975  OH2 TIP3  970      37.562 -35.686 -32.475  1.00  0.00      SOLV
ATOM   5976  H1  TIP3  970      38.468 -35.732 -32.853  1.00  0.00      SOLV
ATOM   5977  H2  TIP3  970      37.293 -34.801 -32.787  1.00  0.00      SOLV
ATOM   5978  OH2 TIP3  971      42.679 -37.430 -27.154  1.00  0.00      SOLV
ATOM   5979  H1  TIP3  971      43.113 -38.178 -26.689  1.00  0.00      SOLV
ATOM   5980  H2  TIP3  971      43.432 -36.822 -27.319  1.00  0.00      SOLV
ATOM   5981  OH2 TIP3  972      44.374 -35.335 -27.645  1.00  0.00      SOLV
ATOM   5982  H1  TIP3  972      44.671 -34.624 -28.256  1.00  0.00      SOLV
ATOM   5983  H2  TIP3  972      45.185 -35.400 -27.095  1.00  0.00      SOLV
ATOM   5984  OH2 TIP3  973      35.797 -40.067 -26.611  1.00  0.00      SOLV
ATOM   5985  H1  TIP3  973      34.830 -40.101 -26.691  1.00  0.00      SOLV
ATOM   5986  H2  TIP3  973      36.080 -39.806 -27.515  1.00  0.00      SOLV
ATOM   5987  OH2 TIP3  974      38.256 -43.808 -30.719  1.00  0.00      SOLV
ATOM   5988  H1  TIP3  974      38.118 -42.840 -30.663  1.00  0.00      SOLV
ATOM   5989  H2  TIP3  974      37.727 -44.008 -31.509  1.00  0.00      SOLV
ATOM   5990  OH2 TIP3  975      39.352 -39.949 -27.500  1.00  0.00      SOLV
ATOM   5991  H1  TIP3  975      39.003 -40.566 -26.829  1.00  0.00      SOLV
ATOM   5992  H2  TIP3  975      38.534 -39.773 -28.012  1.00  0.00      SOLV
ATOM   5993  OH2 TIP3  976      42.099 -40.401 -27.913  1.00  0.00      SOLV
ATOM   5994  H1  TIP3  976      41.162 -40.355 -27.636  1.00  0.00      SOLV
ATOM   5995  H2  TIP3  976      42.561 -40.275 -27.058  1.00  0.00      SOLV
ATOM   5996  OH2 TIP3  977      43.650 -39.600 -25.738  1.00  0.00      SOLV
ATOM   5997  H1  TIP3  977      44.526 -39.269 -25.447  1.00  0.00      SOLV
ATOM   5998  H2  TIP3  977      43.412 -40.135 -24.960  1.00  0.00      SOLV
ATOM   5999  OH2 TIP3  978      32.699 -40.568 -26.589  1.00  0.00      SOLV
ATOM   6000  H1  TIP3  978      32.992 -41.063 -27.385  1.00  0.00      SOLV
ATOM   6001  H2  TIP3  978      32.163 -41.268 -26.164  1.00  0.00      SOLV
ATOM   6002  OH2 TIP3  979      39.845 -43.340 -26.966  1.00  0.00      SOLV
ATOM   6003  H1  TIP3  979      39.583 -44.244 -26.690  1.00  0.00      SOLV
ATOM   6004  H2  TIP3  979      39.067 -42.826 -26.681  1.00  0.00      SOLV
ATOM   6005  OH2 TIP3  980      39.403 -26.655 -42.629  1.00  0.00      SOLV
ATOM   6006  H1  TIP3  980      40.310 -26.623 -42.995  1.00  0.00      SOLV
ATOM   6007  H2  TIP3  980      38.908 -26.171 -43.312  1.00  0.00      SOLV
ATOM   6008  OH2 TIP3  981      32.592 -30.847 -43.580  1.00  0.00      SOLV
ATOM   6009  H1  TIP3  981      33.484 -31.239 -43.465  1.00  0.00      SOLV
ATOM   6010  H2  TIP3  981      32.214 -31.488 -44.230  1.00  0.00      SOLV
ATOM   6011  OH2 TIP3  982      30.674 -26.715 -37.668  1.00  0.00      SOLV
ATOM   6012  H1  TIP3  982      30.147 -26.958 -38.462  1.00  0.00      SOLV
ATOM   6013  H2  TIP3  982      30.859 -27.599 -37.288  1.00  0.00      SOLV
ATOM   6014  OH2 TIP3  983      31.603 -29.007 -36.340  1.00  0.00      SOLV
ATOM   6015  H1  TIP3  983      31.246 -29.627 -35.677  1.00  0.00      SOLV
ATOM   6016  H2  TIP3  983      32.170 -28.459 -35.758  1.00  0.00      SOLV
ATOM   6017  OH2 TIP3  984      30.932 -35.339 -34.613  1.00  0.00      SOLV
ATOM   6018  H1  TIP3  984      31.173 -35.281 -35.564  1.00  0.00      SOLV
ATOM   6019  H2  TIP3  984      31.825 -35.557 -34.245  1.00  0.00      SOLV
ATOM   6020  OH2 TIP3  985      30.578 -40.104 -28.500  1.00  0.00      SOLV
ATOM   6021  H1  TIP3  985      31.230 -40.194 -27.784  1.00  0.00      SOLV
ATOM   6022  H2  TIP3  985      30.091 -40.953 -28.425  1.00  0.00      SOLV
ATOM   6023  OH2 TIP3  986      32.987 -41.968 -34.567  1.00  0.00      SOLV
ATOM   6024  H1  TIP3  986      33.547 -42.770 -34.532  1.00  0.00      SOLV
ATOM   6025  H2  TIP3  986      33.652 -41.250 -34.590  1.00  0.00      SOLV
ATOM   6026  OH2 TIP3  987      30.013 -37.985 -35.371  1.00  0.00      SOLV
ATOM   6027  H1  TIP3  987      30.858 -38.215 -35.801  1.00  0.00      SOLV
ATOM   6028  H2  TIP3  987      30.199 -37.079 -35.079  1.00  0.00      SOLV
ATOM   6029  OH2 TIP3  988      32.150 -41.598 -40.705  1.00  0.00      SOLV
ATOM   6030  H1  TIP3  988      31.351 -42.138 -40.543  1.00  0.00      SOLV
ATOM   6031  H2  TIP3  988      31.868 -41.089 -41.497  1.00  0.00      SOLV
ATOM   6032  OH2 TIP3  989      31.524 -43.600 -30.327  1.00  0.00      SOLV
ATOM   6033  H1  TIP3  989      30.710 -44.121 -30.260  1.00  0.00      SOLV
ATOM   6034  H2  TIP3  989      31.432 -43.246 -31.234  1.00  0.00      SOLV
ATOM   6035  OH2 TIP3  990      32.467 -29.894 -27.952  1.00  0.00      SOLV
ATOM   6036  H1  TIP3  990      31.514 -29.858 -28.177  1.00  0.00      SOLV
ATOM   6037  H2  TIP3  990      32.490 -30.773 -27.533  1.00  0.00      SOLV
ATOM   6038  OH2 TIP3  991      36.475 -28.921 -30.903  1.00  0.00      SOLV
ATOM   6039  H1  TIP3  991      36.284 -27.963 -30.985  1.00  0.00      SOLV
ATOM   6040  H2  TIP3  991      37.433 -28.912 -31.117  1.00  0.00      SOLV
ATOM   6041  OH2 TIP3  992      39.918 -27.923 -28.364  1.00  0.00      SOLV
ATOM   6042  H1  TIP3  992      40.075 -28.396 -27.515  1.00  0.00      SOLV
ATOM   6043  H2  TIP3  992      40.670 -27.293 -28.368  1.00  0.00      SOLV
ATOM   6044  OH2 TIP3  993      42.042 -26.171 -28.264  1.00  0.00      SOLV
ATOM   6045  H1  TIP3  993      42.790 -26.584 -28.744  1.00  0.00      SOLV
ATOM   6046  H2  TIP3  993      42.519 -25.815 -27.487  1.00  0.00      SOLV
ATOM   6047  OH2 TIP3  994      33.307 -26.717 -30.679  1.00  0.00      SOLV
ATOM   6048  H1  TIP3  994      32.571 -26.274 -31.156  1.00  0.00      SOLV
ATOM   6049  H2  TIP3  994      33.289 -26.246 -29.821  1.00  0.00      SOLV
ATOM   6050  OH2 TIP3  995      35.968 -26.238 -31.120  1.00  0.00      SOLV
ATOM   6051  H1  TIP3  995      35.011 -26.384 -30.957  1.00  0.00      SOLV
ATOM   6052  H2  TIP3  995      35.933 -25.792 -31.994  1.00  0.00      SOLV
ATOM   6053  OH2 TIP3  996      40.423 -26.548 -32.128  1.00  0.00      SOLV
ATOM   6054  H1  TIP3  996      39.767 -26.219 -32.779  1.00  0.00      SOLV
ATOM   6055  H2  TIP3  996      40.442 -25.807 -31.486  1.00  0.00      SOLV
ATOM   6056  OH2 TIP3  997      43.070 -27.295 -32.034  1.00  0.00      SOLV
ATOM   6057  H1  TIP3  997      42.109 -27.102 -32.102  1.00  0.00      SOLV
ATOM   6058  H2  TIP3  997      43.429 -26.454 -32.373  1.00  0.00      SOLV
ATOM   6059  OH2 TIP3  998      33.271 -27.780 -34.493  1.00  0.00      SOLV
ATOM   6060  H1  TIP3  998      33.159 -28.216 -33.623  1.00  0.00      SOLV
ATOM   6061  H2  TIP3  998      34.087 -28.230 -34.810  1.00  0.00      SOLV
ATOM   6062  OH2 TIP3  999      35.432 -29.106 -35.474  1.00  0.00      SOLV
ATOM   6063  H1  TIP3  999      35.522 -30.077 -35.597  1.00  0.00      SOLV
ATOM   6064  H2  TIP3  999      36.266 -28.900 -34.995  1.00  0.00      SOLV
ATOM   6065  OH2 TIP3 1000      37.800 -28.652 -34.128  1.00  0.00      SOLV
ATOM   6066  H1  TIP3 1000      38.252 -29.360 -34.648  1.00  0.00      SOLV
ATOM   6067  H2  TIP3 1000      38.216 -28.811 -33.256  1.00  0.00      SOLV
ATOM   6068  OH2 TIP3 1001      40.166 -43.346 -36.520  1.00  0.00      SOLV
ATOM   6069  H1  TIP3 1001      39.619 -43.706 -35.785  1.00  0.00      SOLV
ATOM   6070  H2  TIP3 1001      41.072 -43.563 -36.217  1.00  0.00      SOLV
ATOM   6071  OH2 TIP3 1002      33.546 -44.967 -37.497  1.00  0.00      SOLV
ATOM   6072  H1  TIP3 1002      33.006 -45.216 -38.276  1.00  0.00      SOLV
ATOM   6073  H2  TIP3 1002      33.876 -45.831 -37.178  1.00  0.00      SOLV
ATOM   6074  OH2 TIP3 1003      32.229 -45.040 -39.963  1.00  0.00      SOLV
ATOM   6075  H1  TIP3 1003      32.943 -44.524 -40.388  1.00  0.00      SOLV
ATOM   6076  H2  TIP3 1003      31.436 -44.528 -40.229  1.00  0.00      SOLV
ATOM   6077  OH2 TIP3 1004      38.456 -45.321 -38.039  1.00  0.00      SOLV
ATOM   6078  H1  TIP3 1004      38.996 -44.859 -38.712  1.00  0.00      SOLV
ATOM   6079  H2  TIP3 1004      38.545 -44.692 -37.305  1.00  0.00      SOLV
ATOM   6080  OH2 TIP3 1005      42.832 -43.944 -35.916  1.00  0.00      SOLV
ATOM   6081  H1  TIP3 1005      43.495 -44.615 -36.114  1.00  0.00      SOLV
ATOM   6082  H2  TIP3 1005      42.962 -43.873 -34.936  1.00  0.00      SOLV
ATOM   6083  OH2 TIP3 1006      45.245 -43.827 -39.343  1.00  0.00      SOLV
ATOM   6084  H1  TIP3 1006      44.320 -43.566 -39.537  1.00  0.00      SOLV
ATOM   6085  H2  TIP3 1006      45.104 -44.577 -38.730  1.00  0.00      SOLV
ATOM   6086  OH2 TIP3 1007      31.675 -28.333 -40.196  1.00  0.00      SOLV
ATOM   6087  H1  TIP3 1007      31.113 -28.863 -40.792  1.00  0.00      SOLV
ATOM   6088  H2  TIP3 1007      31.695 -27.466 -40.647  1.00  0.00      SOLV
ATOM   6089  OH2 TIP3 1008      34.271 -43.324 -40.912  1.00  0.00      SOLV
ATOM   6090  H1  TIP3 1008      33.561 -42.648 -40.979  1.00  0.00      SOLV
ATOM   6091  H2  TIP3 1008      35.003 -42.861 -41.380  1.00  0.00      SOLV
ATOM   6092  OH2 TIP3 1009      39.068 -41.938 -41.488  1.00  0.00      SOLV
ATOM   6093  H1  TIP3 1009      39.348 -42.616 -40.836  1.00  0.00      SOLV
ATOM   6094  H2  TIP3 1009      39.105 -41.129 -40.932  1.00  0.00      SOLV
ATOM   6095  OH2 TIP3 1010      42.015 -26.626 -43.654  1.00  0.00      SOLV
ATOM   6096  H1  TIP3 1010      42.960 -26.689 -43.402  1.00  0.00      SOLV
ATOM   6097  H2  TIP3 1010      41.844 -27.552 -43.935  1.00  0.00      SOLV
ATOM   6098  OH2 TIP3 1011      33.235 -42.160 -28.745  1.00  0.00      SOLV
ATOM   6099  H1  TIP3 1011      32.659 -42.752 -29.286  1.00  0.00      SOLV
ATOM   6100  H2  TIP3 1011      33.677 -42.805 -28.158  1.00  0.00      SOLV
ATOM   6101  OH2 TIP3 1012      34.543 -43.399 -26.555  1.00  0.00      SOLV
ATOM   6102  H1  TIP3 1012      35.454 -43.118 -26.698  1.00  0.00      SOLV
ATOM   6103  H2  TIP3 1012      34.684 -44.305 -26.194  1.00  0.00      SOLV
ATOM   6104  OH2 TIP3 1013      32.439 -28.242 -44.478  1.00  0.00      SOLV
ATOM   6105  H1  TIP3 1013      31.581 -28.037 -44.059  1.00  0.00      SOLV
ATOM   6106  H2  TIP3 1013      32.618 -29.131 -44.101  1.00  0.00      SOLV
ATOM   6107  OH2 TIP3 1014     -32.024 -15.924 -39.221  1.00  0.00      SOLV
ATOM   6108  H1  TIP3 1014     -32.188 -14.958 -39.197  1.00  0.00      SOLV
ATOM   6109  H2  TIP3 1014     -32.766 -16.243 -39.766  1.00  0.00      SOLV
ATOM   6110  OH2 TIP3 1015     -33.064 -16.581 -34.199  1.00  0.00      SOLV
ATOM   6111  H1  TIP3 1015     -32.901 -16.928 -33.304  1.00  0.00      SOLV
ATOM   6112  H2  TIP3 1015     -33.244 -17.413 -34.672  1.00  0.00      SOLV
ATOM   6113  OH2 TIP3 1016     -41.717 -17.507 -33.382  1.00  0.00      SOLV
ATOM   6114  H1  TIP3 1016     -41.512 -18.249 -32.782  1.00  0.00      SOLV
ATOM   6115  H2  TIP3 1016     -40.838 -17.255 -33.724  1.00  0.00      SOLV
ATOM   6116  OH2 TIP3 1017     -30.127 -12.964 -35.844  1.00  0.00      SOLV
ATOM   6117  H1  TIP3 1017     -30.313 -13.858 -35.497  1.00  0.00      SOLV
ATOM   6118  H2  TIP3 1017     -30.228 -12.400 -35.055  1.00  0.00      SOLV
ATOM   6119  OH2 TIP3 1018     -39.218 -12.730 -36.100  1.00  0.00      SOLV
ATOM   6120  H1  TIP3 1018     -39.691 -13.578 -36.231  1.00  0.00      SOLV
ATOM   6121  H2  TIP3 1018     -38.420 -13.008 -35.618  1.00  0.00      SOLV
ATOM   6122  OH2 TIP3 1019     -45.554 -19.067 -38.188  1.00  0.00      SOLV
ATOM   6123  H1  TIP3 1019     -45.244 -18.155 -38.386  1.00  0.00      SOLV
ATOM   6124  H2  TIP3 1019     -45.334 -19.082 -37.232  1.00  0.00      SOLV
ATOM   6125  OH2 TIP3 1020     -42.746 -16.450 -36.476  1.00  0.00      SOLV
ATOM   6126  H1  TIP3 1020     -42.408 -17.368 -36.463  1.00  0.00      SOLV
ATOM   6127  H2  TIP3 1020     -41.917 -15.937 -36.581  1.00  0.00      SOLV
ATOM   6128  OH2 TIP3 1021     -32.779  -9.459 -35.403  1.00  0.00      SOLV
ATOM   6129  H1  TIP3 1021     -32.415  -9.918 -36.181  1.00  0.00      SOLV
ATOM   6130  H2  TIP3 1021     -33.050 -10.190 -34.820  1.00  0.00      SOLV
ATOM   6131  OH2 TIP3 1022     -34.906 -14.425 -34.205  1.00  0.00      SOLV
ATOM   6132  H1  TIP3 1022     -34.342 -15.191 -34.436  1.00  0.00      SOLV
ATOM   6133  H2  TIP3 1022     -34.401 -14.087 -33.438  1.00  0.00      SOLV
ATOM   6134  OH2 TIP3 1023     -26.134 -23.036 -32.950  1.00  0.00      SOLV
ATOM   6135  H1  TIP3 1023     -26.187 -22.151 -32.530  1.00  0.00      SOLV
ATOM   6136  H2  TIP3 1023     -25.474 -22.861 -33.656  1.00  0.00      SOLV
ATOM   6137  OH2 TIP3 1024     -33.225 -19.389 -34.834  1.00  0.00      SOLV
ATOM   6138  H1  TIP3 1024     -33.189 -20.347 -34.605  1.00  0.00      SOLV
ATOM   6139  H2  TIP3 1024     -32.797 -19.424 -35.721  1.00  0.00      SOLV
ATOM   6140  OH2 TIP3 1025     -38.519 -22.028 -36.839  1.00  0.00      SOLV
ATOM   6141  H1  TIP3 1025     -38.607 -21.159 -37.280  1.00  0.00      SOLV
ATOM   6142  H2  TIP3 1025     -38.989 -22.603 -37.482  1.00  0.00      SOLV
ATOM   6143  OH2 TIP3 1026     -30.955 -22.088 -37.936  1.00  0.00      SOLV
ATOM   6144  H1  TIP3 1026     -30.778 -22.353 -37.007  1.00  0.00      SOLV
ATOM   6145  H2  TIP3 1026     -30.094 -22.271 -38.354  1.00  0.00      SOLV
ATOM   6146  OH2 TIP3 1027     -42.180 -19.271 -36.292  1.00  0.00      SOLV
ATOM   6147  H1  TIP3 1027     -41.595 -19.780 -35.703  1.00  0.00      SOLV
ATOM   6148  H2  TIP3 1027     -42.116 -19.824 -37.100  1.00  0.00      SOLV
ATOM   6149  OH2 TIP3 1028     -37.886 -17.852 -36.734  1.00  0.00      SOLV
ATOM   6150  H1  TIP3 1028     -37.119 -18.374 -36.399  1.00  0.00      SOLV
ATOM   6151  H2  TIP3 1028     -38.387 -18.555 -37.206  1.00  0.00      SOLV
ATOM   6152  OH2 TIP3 1029     -26.330 -20.604 -31.683  1.00  0.00      SOLV
ATOM   6153  H1  TIP3 1029     -27.173 -20.260 -32.045  1.00  0.00      SOLV
ATOM   6154  H2  TIP3 1029     -26.348 -20.177 -30.808  1.00  0.00      SOLV
ATOM   6155  OH2 TIP3 1030     -40.140 -22.813 -32.801  1.00  0.00      SOLV
ATOM   6156  H1  TIP3 1030     -40.403 -22.230 -33.538  1.00  0.00      SOLV
ATOM   6157  H2  TIP3 1030     -40.868 -22.654 -32.164  1.00  0.00      SOLV
ATOM   6158  OH2 TIP3 1031     -32.344 -13.211 -39.612  1.00  0.00      SOLV
ATOM   6159  H1  TIP3 1031     -32.424 -13.204 -40.582  1.00  0.00      SOLV
ATOM   6160  H2  TIP3 1031     -32.921 -12.446 -39.378  1.00  0.00      SOLV
ATOM   6161  OH2 TIP3 1032     -37.590 -14.892 -33.543  1.00  0.00      SOLV
ATOM   6162  H1  TIP3 1032     -37.908 -14.097 -33.059  1.00  0.00      SOLV
ATOM   6163  H2  TIP3 1032     -36.693 -14.616 -33.827  1.00  0.00      SOLV
ATOM   6164  OH2 TIP3 1033     -30.470 -22.488 -35.267  1.00  0.00      SOLV
ATOM   6165  H1  TIP3 1033     -31.335 -22.333 -34.830  1.00  0.00      SOLV
ATOM   6166  H2  TIP3 1033     -29.976 -21.675 -35.015  1.00  0.00      SOLV
ATOM   6167  OH2 TIP3 1034     -40.412 -21.159 -35.011  1.00  0.00      SOLV
ATOM   6168  H1  TIP3 1034     -39.852 -20.538 -34.494  1.00  0.00      SOLV
ATOM   6169  H2  TIP3 1034     -39.735 -21.535 -35.617  1.00  0.00      SOLV
ATOM   6170  OH2 TIP3 1035     -38.668 -12.935 -31.881  1.00  0.00      SOLV
ATOM   6171  H1  TIP3 1035     -38.810 -11.968 -31.900  1.00  0.00      SOLV
ATOM   6172  H2  TIP3 1035     -39.553 -13.257 -31.584  1.00  0.00      SOLV
ATOM   6173  OH2 TIP3 1036     -42.576 -13.438 -40.453  1.00  0.00      SOLV
ATOM   6174  H1  TIP3 1036     -42.916 -13.080 -41.290  1.00  0.00      SOLV
ATOM   6175  H2  TIP3 1036     -42.478 -12.629 -39.917  1.00  0.00      SOLV
ATOM   6176  OH2 TIP3 1037     -30.537 -11.085 -33.722  1.00  0.00      SOLV
ATOM   6177  H1  TIP3 1037     -31.509 -11.018 -33.626  1.00  0.00      SOLV
ATOM   6178  H2  TIP3 1037     -30.291 -10.166 -33.960  1.00  0.00      SOLV
ATOM   6179  OH2 TIP3 1038     -28.665 -24.065 -32.471  1.00  0.00      SOLV
ATOM   6180  H1  TIP3 1038     -28.851 -24.270 -33.408  1.00  0.00      SOLV
ATOM   6181  H2  TIP3 1038     -27.776 -23.662 -32.572  1.00  0.00      SOLV
ATOM   6182  OH2 TIP3 1039     -36.461 -26.037 -34.848  1.00  0.00      SOLV
ATOM   6183  H1  TIP3 1039     -36.729 -26.982 -34.877  1.00  0.00      SOLV
ATOM   6184  H2  TIP3 1039     -37.314 -25.620 -34.591  1.00  0.00      SOLV
ATOM   6185  OH2 TIP3 1040     -31.390  -9.993 -37.806  1.00  0.00      SOLV
ATOM   6186  H1  TIP3 1040     -30.743 -10.715 -37.957  1.00  0.00      SOLV
ATOM   6187  H2  TIP3 1040     -30.803  -9.237 -37.570  1.00  0.00      SOLV
ATOM   6188  OH2 TIP3 1041     -29.965 -12.267 -38.476  1.00  0.00      SOLV
ATOM   6189  H1  TIP3 1041     -30.735 -12.747 -38.844  1.00  0.00      SOLV
ATOM   6190  H2  TIP3 1041     -29.940 -12.617 -37.555  1.00  0.00      SOLV
ATOM   6191  OH2 TIP3 1042     -29.043 -13.855 -30.422  1.00  0.00      SOLV
ATOM   6192  H1  TIP3 1042     -28.968 -14.298 -31.298  1.00  0.00      SOLV
ATOM   6193  H2  TIP3 1042     -29.003 -12.917 -30.713  1.00  0.00      SOLV
ATOM   6194  OH2 TIP3 1043     -33.789 -17.009 -41.099  1.00  0.00      SOLV
ATOM   6195  H1  TIP3 1043     -34.413 -16.328 -41.423  1.00  0.00      SOLV
ATOM   6196  H2  TIP3 1043     -33.412 -17.350 -41.935  1.00  0.00      SOLV
ATOM   6197  OH2 TIP3 1044     -34.470 -19.565 -44.662  1.00  0.00      SOLV
ATOM   6198  H1  TIP3 1044     -33.789 -19.156 -44.085  1.00  0.00      SOLV
ATOM   6199  H2  TIP3 1044     -34.535 -20.465 -44.269  1.00  0.00      SOLV
ATOM   6200  OH2 TIP3 1045     -27.290 -17.058 -32.289  1.00  0.00      SOLV
ATOM   6201  H1  TIP3 1045     -27.860 -16.270 -32.428  1.00  0.00      SOLV
ATOM   6202  H2  TIP3 1045     -26.745 -17.019 -33.108  1.00  0.00      SOLV
ATOM   6203  OH2 TIP3 1046     -29.801 -16.856 -40.403  1.00  0.00      SOLV
ATOM   6204  H1  TIP3 1046     -30.562 -16.476 -39.902  1.00  0.00      SOLV
ATOM   6205  H2  TIP3 1046     -29.211 -17.115 -39.664  1.00  0.00      SOLV
ATOM   6206  OH2 TIP3 1047     -30.869 -19.222 -30.162  1.00  0.00      SOLV
ATOM   6207  H1  TIP3 1047     -30.843 -18.420 -29.592  1.00  0.00      SOLV
ATOM   6208  H2  TIP3 1047     -31.494 -18.926 -30.864  1.00  0.00      SOLV
ATOM   6209  OH2 TIP3 1048     -38.445 -15.875 -38.678  1.00  0.00      SOLV
ATOM   6210  H1  TIP3 1048     -38.666 -16.305 -39.533  1.00  0.00      SOLV
ATOM   6211  H2  TIP3 1048     -38.076 -16.613 -38.154  1.00  0.00      SOLV
ATOM   6212  OH2 TIP3 1049     -36.416 -12.422 -35.430  1.00  0.00      SOLV
ATOM   6213  H1  TIP3 1049     -36.330 -12.424 -36.403  1.00  0.00      SOLV
ATOM   6214  H2  TIP3 1049     -35.760 -13.095 -35.156  1.00  0.00      SOLV
ATOM   6215  OH2 TIP3 1050     -39.126 -16.962 -34.460  1.00  0.00      SOLV
ATOM   6216  H1  TIP3 1050     -38.571 -17.262 -35.216  1.00  0.00      SOLV
ATOM   6217  H2  TIP3 1050     -38.582 -16.218 -34.108  1.00  0.00      SOLV
ATOM   6218  OH2 TIP3 1051     -33.327 -11.275 -33.327  1.00  0.00      SOLV
ATOM   6219  H1  TIP3 1051     -34.177 -10.897 -33.043  1.00  0.00      SOLV
ATOM   6220  H2  TIP3 1051     -33.354 -12.141 -32.868  1.00  0.00      SOLV
ATOM   6221  OH2 TIP3 1052     -37.462 -13.050 -29.412  1.00  0.00      SOLV
ATOM   6222  H1  TIP3 1052     -38.173 -12.463 -29.068  1.00  0.00      SOLV
ATOM   6223  H2  TIP3 1052     -37.803 -13.166 -30.328  1.00  0.00      SOLV
ATOM   6224  OH2 TIP3 1053     -32.484 -18.247 -43.271  1.00  0.00      SOLV
ATOM   6225  H1  TIP3 1053     -31.791 -18.600 -42.678  1.00  0.00      SOLV
ATOM   6226  H2  TIP3 1053     -31.967 -17.980 -44.059  1.00  0.00      SOLV
ATOM   6227  OH2 TIP3 1054     -41.211 -17.553 -29.683  1.00  0.00      SOLV
ATOM   6228  H1  TIP3 1054     -41.137 -16.721 -29.167  1.00  0.00      SOLV
ATOM   6229  H2  TIP3 1054     -42.168 -17.535 -29.897  1.00  0.00      SOLV
ATOM   6230  OH2 TIP3 1055     -33.662 -10.866 -39.079  1.00  0.00      SOLV
ATOM   6231  H1  TIP3 1055     -32.968 -10.467 -38.521  1.00  0.00      SOLV
ATOM   6232  H2  TIP3 1055     -34.044 -10.082 -39.511  1.00  0.00      SOLV
ATOM   6233  OH2 TIP3 1056     -39.430 -11.205 -29.006  1.00  0.00      SOLV
ATOM   6234  H1  TIP3 1056     -39.157 -10.707 -29.809  1.00  0.00      SOLV
ATOM   6235  H2  TIP3 1056     -40.388 -11.242 -29.121  1.00  0.00      SOLV
ATOM   6236  OH2 TIP3 1057     -28.336 -25.838 -41.768  1.00  0.00      SOLV
ATOM   6237  H1  TIP3 1057     -29.166 -25.466 -41.404  1.00  0.00      SOLV
ATOM   6238  H2  TIP3 1057     -28.047 -25.106 -42.355  1.00  0.00      SOLV
ATOM   6239  OH2 TIP3 1058     -39.084 -16.765 -41.244  1.00  0.00      SOLV
ATOM   6240  H1  TIP3 1058     -39.999 -16.446 -41.409  1.00  0.00      SOLV
ATOM   6241  H2  TIP3 1058     -39.086 -17.634 -41.700  1.00  0.00      SOLV
ATOM   6242  OH2 TIP3 1059     -26.374 -11.112 -42.010  1.00  0.00      SOLV
ATOM   6243  H1  TIP3 1059     -26.674 -10.394 -42.595  1.00  0.00      SOLV
ATOM   6244  H2  TIP3 1059     -25.681 -11.531 -42.557  1.00  0.00      SOLV
ATOM   6245  OH2 TIP3 1060     -43.401 -15.107 -31.544  1.00  0.00      SOLV
ATOM   6246  H1  TIP3 1060     -43.666 -15.288 -32.462  1.00  0.00      SOLV
ATOM   6247  H2  TIP3 1060     -43.469 -16.007 -31.166  1.00  0.00      SOLV
ATOM   6248  OH2 TIP3 1061     -44.948 -11.684 -35.452  1.00  0.00      SOLV
ATOM   6249  H1  TIP3 1061     -44.537 -12.428 -35.000  1.00  0.00      SOLV
ATOM   6250  H2  TIP3 1061     -45.739 -11.530 -34.886  1.00  0.00      SOLV
ATOM   6251  OH2 TIP3 1062     -26.704 -11.372 -28.008  1.00  0.00      SOLV
ATOM   6252  H1  TIP3 1062     -26.801 -12.164 -27.441  1.00  0.00      SOLV
ATOM   6253  H2  TIP3 1062     -27.557 -10.933 -27.800  1.00  0.00      SOLV
ATOM   6254  OH2 TIP3 1063     -35.412 -11.129 -29.637  1.00  0.00      SOLV
ATOM   6255  H1  TIP3 1063     -35.658 -10.358 -29.078  1.00  0.00      SOLV
ATOM   6256  H2  TIP3 1063     -36.140 -11.752 -29.445  1.00  0.00      SOLV
ATOM   6257  OH2 TIP3 1064     -34.141  -8.281 -40.281  1.00  0.00      SOLV
ATOM   6258  H1  TIP3 1064     -34.274  -8.104 -41.230  1.00  0.00      SOLV
ATOM   6259  H2  TIP3 1064     -34.570  -7.505 -39.875  1.00  0.00      SOLV
ATOM   6260  OH2 TIP3 1065     -40.542  -9.449 -38.143  1.00  0.00      SOLV
ATOM   6261  H1  TIP3 1065     -40.416  -9.749 -37.220  1.00  0.00      SOLV
ATOM   6262  H2  TIP3 1065     -41.244 -10.055 -38.467  1.00  0.00      SOLV
ATOM   6263  OH2 TIP3 1066     -31.529  -8.769 -43.130  1.00  0.00      SOLV
ATOM   6264  H1  TIP3 1066     -30.987  -9.442 -43.593  1.00  0.00      SOLV
ATOM   6265  H2  TIP3 1066     -31.222  -8.861 -42.210  1.00  0.00      SOLV
ATOM   6266  OH2 TIP3 1067     -31.423  -8.637 -40.319  1.00  0.00      SOLV
ATOM   6267  H1  TIP3 1067     -32.400  -8.547 -40.294  1.00  0.00      SOLV
ATOM   6268  H2  TIP3 1067     -31.279  -9.221 -39.556  1.00  0.00      SOLV
ATOM   6269  OH2 TIP3 1068     -28.707 -20.256 -28.468  1.00  0.00      SOLV
ATOM   6270  H1  TIP3 1068     -29.498 -20.089 -29.002  1.00  0.00      SOLV
ATOM   6271  H2  TIP3 1068     -29.048 -20.838 -27.757  1.00  0.00      SOLV
ATOM   6272  OH2 TIP3 1069     -40.978 -13.885 -30.739  1.00  0.00      SOLV
ATOM   6273  H1  TIP3 1069     -40.968 -14.338 -29.875  1.00  0.00      SOLV
ATOM   6274  H2  TIP3 1069     -41.810 -14.230 -31.118  1.00  0.00      SOLV
ATOM   6275  OH2 TIP3 1070     -38.937 -24.948 -34.134  1.00  0.00      SOLV
ATOM   6276  H1  TIP3 1070     -39.648 -25.028 -34.805  1.00  0.00      SOLV
ATOM   6277  H2  TIP3 1070     -39.231 -24.131 -33.681  1.00  0.00      SOLV
ATOM   6278  OH2 TIP3 1071     -34.830 -24.597 -30.631  1.00  0.00      SOLV
ATOM   6279  H1  TIP3 1071     -34.469 -25.123 -29.885  1.00  0.00      SOLV
ATOM   6280  H2  TIP3 1071     -35.794 -24.666 -30.454  1.00  0.00      SOLV
ATOM   6281  OH2 TIP3 1072     -31.495 -21.908 -29.764  1.00  0.00      SOLV
ATOM   6282  H1  TIP3 1072     -32.113 -21.858 -29.001  1.00  0.00      SOLV
ATOM   6283  H2  TIP3 1072     -31.315 -20.961 -29.938  1.00  0.00      SOLV
ATOM   6284  OH2 TIP3 1073     -31.335 -14.852 -46.228  1.00  0.00      SOLV
ATOM   6285  H1  TIP3 1073     -30.562 -14.792 -46.830  1.00  0.00      SOLV
ATOM   6286  H2  TIP3 1073     -31.026 -14.345 -45.444  1.00  0.00      SOLV
ATOM   6287  OH2 TIP3 1074     -34.591 -22.037 -43.441  1.00  0.00      SOLV
ATOM   6288  H1  TIP3 1074     -35.248 -22.379 -42.801  1.00  0.00      SOLV
ATOM   6289  H2  TIP3 1074     -34.450 -22.841 -43.985  1.00  0.00      SOLV
ATOM   6290  OH2 TIP3 1075     -39.017 -19.484 -33.343  1.00  0.00      SOLV
ATOM   6291  H1  TIP3 1075     -39.679 -19.495 -32.616  1.00  0.00      SOLV
ATOM   6292  H2  TIP3 1075     -39.025 -18.543 -33.612  1.00  0.00      SOLV
ATOM   6293  OH2 TIP3 1076     -39.270 -19.734 -38.132  1.00  0.00      SOLV
ATOM   6294  H1  TIP3 1076     -40.209 -19.991 -38.239  1.00  0.00      SOLV
ATOM   6295  H2  TIP3 1076     -38.927 -19.942 -39.030  1.00  0.00      SOLV
ATOM   6296  OH2 TIP3 1077     -33.421 -19.307 -39.630  1.00  0.00      SOLV
ATOM   6297  H1  TIP3 1077     -33.714 -18.446 -39.998  1.00  0.00      SOLV
ATOM   6298  H2  TIP3 1077     -32.618 -19.446 -40.169  1.00  0.00      SOLV
ATOM   6299  OH2 TIP3 1078     -34.924 -19.259 -28.586  1.00  0.00      SOLV
ATOM   6300  H1  TIP3 1078     -35.305 -20.019 -28.095  1.00  0.00      SOLV
ATOM   6301  H2  TIP3 1078     -34.077 -19.142 -28.113  1.00  0.00      SOLV
ATOM   6302  OH2 TIP3 1079     -32.054 -19.652 -37.267  1.00  0.00      SOLV
ATOM   6303  H1  TIP3 1079     -32.618 -19.440 -38.043  1.00  0.00      SOLV
ATOM   6304  H2  TIP3 1079     -31.679 -20.511 -37.560  1.00  0.00      SOLV
ATOM   6305  OH2 TIP3 1080     -41.111 -19.595 -31.606  1.00  0.00      SOLV
ATOM   6306  H1  TIP3 1080     -41.152 -19.066 -30.785  1.00  0.00      SOLV
ATOM   6307  H2  TIP3 1080     -41.526 -20.438 -31.326  1.00  0.00      SOLV
ATOM   6308  OH2 TIP3 1081     -39.043 -21.441 -43.864  1.00  0.00      SOLV
ATOM   6309  H1  TIP3 1081     -39.105 -22.144 -43.196  1.00  0.00      SOLV
ATOM   6310  H2  TIP3 1081     -38.636 -21.903 -44.621  1.00  0.00      SOLV
ATOM   6311  OH2 TIP3 1082     -44.659 -22.699 -36.995  1.00  0.00      SOLV
ATOM   6312  H1  TIP3 1082     -44.024 -22.764 -36.254  1.00  0.00      SOLV
ATOM   6313  H2  TIP3 1082     -44.071 -22.617 -37.762  1.00  0.00      SOLV
ATOM   6314  OH2 TIP3 1083     -43.967 -21.521 -42.450  1.00  0.00      SOLV
ATOM   6315  H1  TIP3 1083     -43.886 -20.723 -43.013  1.00  0.00      SOLV
ATOM   6316  H2  TIP3 1083     -44.945 -21.603 -42.414  1.00  0.00      SOLV
ATOM   6317  OH2 TIP3 1084     -32.644 -18.566 -32.200  1.00  0.00      SOLV
ATOM   6318  H1  TIP3 1084     -32.677 -18.947 -33.098  1.00  0.00      SOLV
ATOM   6319  H2  TIP3 1084     -33.505 -18.885 -31.851  1.00  0.00      SOLV
ATOM   6320  OH2 TIP3 1085     -35.838 -22.637 -37.426  1.00  0.00      SOLV
ATOM   6321  H1  TIP3 1085     -36.719 -22.432 -37.049  1.00  0.00      SOLV
ATOM   6322  H2  TIP3 1085     -35.366 -22.974 -36.634  1.00  0.00      SOLV
ATOM   6323  OH2 TIP3 1086     -41.679 -21.068 -38.327  1.00  0.00      SOLV
ATOM   6324  H1  TIP3 1086     -42.460 -21.338 -38.859  1.00  0.00      SOLV
ATOM   6325  H2  TIP3 1086     -41.124 -21.869 -38.444  1.00  0.00      SOLV
ATOM   6326  OH2 TIP3 1087     -38.182 -20.511 -40.480  1.00  0.00      SOLV
ATOM   6327  H1  TIP3 1087     -37.220 -20.570 -40.289  1.00  0.00      SOLV
ATOM   6328  H2  TIP3 1087     -38.209 -19.898 -41.247  1.00  0.00      SOLV
ATOM   6329  OH2 TIP3 1088     -33.040 -22.039 -34.201  1.00  0.00      SOLV
ATOM   6330  H1  TIP3 1088     -33.285 -22.158 -33.258  1.00  0.00      SOLV
ATOM   6331  H2  TIP3 1088     -33.611 -22.720 -34.623  1.00  0.00      SOLV
ATOM   6332  OH2 TIP3 1089     -38.585 -19.019 -42.735  1.00  0.00      SOLV
ATOM   6333  H1  TIP3 1089     -38.900 -19.830 -43.198  1.00  0.00      SOLV
ATOM   6334  H2  TIP3 1089     -37.914 -18.708 -43.380  1.00  0.00      SOLV
ATOM   6335  OH2 TIP3 1090     -29.026  -7.423 -27.337  1.00  0.00      SOLV
ATOM   6336  H1  TIP3 1090     -28.760  -7.170 -28.239  1.00  0.00      SOLV
ATOM   6337  H2  TIP3 1090     -28.246  -7.103 -26.840  1.00  0.00      SOLV
ATOM   6338  OH2 TIP3 1091     -41.200 -15.188 -28.236  1.00  0.00      SOLV
ATOM   6339  H1  TIP3 1091     -40.621 -15.236 -27.444  1.00  0.00      SOLV
ATOM   6340  H2  TIP3 1091     -41.927 -14.631 -27.883  1.00  0.00      SOLV
ATOM   6341  OH2 TIP3 1092     -35.979 -19.421 -35.562  1.00  0.00      SOLV
ATOM   6342  H1  TIP3 1092     -35.028 -19.318 -35.385  1.00  0.00      SOLV
ATOM   6343  H2  TIP3 1092     -36.224 -20.056 -34.863  1.00  0.00      SOLV
ATOM   6344  OH2 TIP3 1093     -40.044 -23.239 -38.793  1.00  0.00      SOLV
ATOM   6345  H1  TIP3 1093     -40.388 -24.142 -38.609  1.00  0.00      SOLV
ATOM   6346  H2  TIP3 1093     -39.762 -23.331 -39.723  1.00  0.00      SOLV
ATOM   6347  OH2 TIP3 1094     -36.616 -20.743 -33.197  1.00  0.00      SOLV
ATOM   6348  H1  TIP3 1094     -37.440 -20.208 -33.197  1.00  0.00      SOLV
ATOM   6349  H2  TIP3 1094     -36.049 -20.265 -32.555  1.00  0.00      SOLV
ATOM   6350  OH2 TIP3 1095     -35.385 -14.936 -41.978  1.00  0.00      SOLV
ATOM   6351  H1  TIP3 1095     -36.182 -15.136 -42.513  1.00  0.00      SOLV
ATOM   6352  H2  TIP3 1095     -35.835 -14.499 -41.217  1.00  0.00      SOLV
ATOM   6353  OH2 TIP3 1096     -28.711 -14.831 -32.939  1.00  0.00      SOLV
ATOM   6354  H1  TIP3 1096     -27.995 -14.339 -33.396  1.00  0.00      SOLV
ATOM   6355  H2  TIP3 1096     -29.334 -15.024 -33.675  1.00  0.00      SOLV
ATOM   6356  OH2 TIP3 1097     -32.490 -21.657 -41.633  1.00  0.00      SOLV
ATOM   6357  H1  TIP3 1097     -33.135 -21.682 -42.366  1.00  0.00      SOLV
ATOM   6358  H2  TIP3 1097     -31.988 -20.845 -41.801  1.00  0.00      SOLV
ATOM   6359  OH2 TIP3 1098     -35.358 -14.701 -30.132  1.00  0.00      SOLV
ATOM   6360  H1  TIP3 1098     -34.891 -14.944 -29.300  1.00  0.00      SOLV
ATOM   6361  H2  TIP3 1098     -36.037 -14.087 -29.792  1.00  0.00      SOLV
ATOM   6362  OH2 TIP3 1099     -31.014 -19.236 -41.083  1.00  0.00      SOLV
ATOM   6363  H1  TIP3 1099     -30.333 -19.782 -40.635  1.00  0.00      SOLV
ATOM   6364  H2  TIP3 1099     -30.613 -18.351 -40.935  1.00  0.00      SOLV
ATOM   6365  OH2 TIP3 1100     -40.190 -15.315 -36.572  1.00  0.00      SOLV
ATOM   6366  H1  TIP3 1100     -39.633 -15.458 -37.368  1.00  0.00      SOLV
ATOM   6367  H2  TIP3 1100     -39.806 -15.938 -35.933  1.00  0.00      SOLV
ATOM   6368  OH2 TIP3 1101     -33.057 -13.475 -42.339  1.00  0.00      SOLV
ATOM   6369  H1  TIP3 1101     -33.517 -12.602 -42.245  1.00  0.00      SOLV
ATOM   6370  H2  TIP3 1101     -33.792 -14.067 -42.078  1.00  0.00      SOLV
ATOM   6371  OH2 TIP3 1102     -43.887 -17.544 -30.277  1.00  0.00      SOLV
ATOM   6372  H1  TIP3 1102     -44.537 -17.247 -29.613  1.00  0.00      SOLV
ATOM   6373  H2  TIP3 1102     -44.375 -18.299 -30.645  1.00  0.00      SOLV
ATOM   6374  OH2 TIP3 1103     -36.714 -17.214 -28.182  1.00  0.00      SOLV
ATOM   6375  H1  TIP3 1103     -37.430 -17.571 -28.745  1.00  0.00      SOLV
ATOM   6376  H2  TIP3 1103     -35.986 -17.818 -28.443  1.00  0.00      SOLV
ATOM   6377  OH2 TIP3 1104     -32.885 -12.132 -29.099  1.00  0.00      SOLV
ATOM   6378  H1  TIP3 1104     -33.775 -11.849 -29.402  1.00  0.00      SOLV
ATOM   6379  H2  TIP3 1104     -32.968 -11.960 -28.134  1.00  0.00      SOLV
ATOM   6380  OH2 TIP3 1105     -27.405 -19.548 -42.067  1.00  0.00      SOLV
ATOM   6381  H1  TIP3 1105     -28.156 -19.747 -42.678  1.00  0.00      SOLV
ATOM   6382  H2  TIP3 1105     -27.272 -18.598 -42.291  1.00  0.00      SOLV
ATOM   6383  OH2 TIP3 1106     -26.607 -14.470 -29.219  1.00  0.00      SOLV
ATOM   6384  H1  TIP3 1106     -27.468 -14.128 -29.538  1.00  0.00      SOLV
ATOM   6385  H2  TIP3 1106     -26.033 -14.304 -29.997  1.00  0.00      SOLV
ATOM   6386  OH2 TIP3 1107     -28.233 -10.638 -39.890  1.00  0.00      SOLV
ATOM   6387  H1  TIP3 1107     -28.775 -11.333 -39.459  1.00  0.00      SOLV
ATOM   6388  H2  TIP3 1107     -27.739 -11.132 -40.567  1.00  0.00      SOLV
ATOM   6389  OH2 TIP3 1108     -30.523 -15.575 -34.894  1.00  0.00      SOLV
ATOM   6390  H1  TIP3 1108     -31.457 -15.792 -34.697  1.00  0.00      SOLV
ATOM   6391  H2  TIP3 1108     -30.277 -16.365 -35.421  1.00  0.00      SOLV
ATOM   6392  OH2 TIP3 1109     -37.322 -12.095 -38.087  1.00  0.00      SOLV
ATOM   6393  H1  TIP3 1109     -37.401 -11.171 -38.410  1.00  0.00      SOLV
ATOM   6394  H2  TIP3 1109     -38.138 -12.187 -37.562  1.00  0.00      SOLV
ATOM   6395  OH2 TIP3 1110     -43.573 -16.589 -43.330  1.00  0.00      SOLV
ATOM   6396  H1  TIP3 1110     -42.797 -16.351 -42.778  1.00  0.00      SOLV
ATOM   6397  H2  TIP3 1110     -44.236 -15.953 -42.990  1.00  0.00      SOLV
ATOM   6398  OH2 TIP3 1111     -37.098 -13.880 -40.134  1.00  0.00      SOLV
ATOM   6399  H1  TIP3 1111     -37.022 -13.191 -39.435  1.00  0.00      SOLV
ATOM   6400  H2  TIP3 1111     -37.606 -14.552 -39.633  1.00  0.00      SOLV
ATOM   6401  OH2 TIP3 1112     -35.716 -10.070 -32.154  1.00  0.00      SOLV
ATOM   6402  H1  TIP3 1112     -35.259  -9.199 -32.102  1.00  0.00      SOLV
ATOM   6403  H2  TIP3 1112     -35.515 -10.450 -31.270  1.00  0.00      SOLV
ATOM   6404  OH2 TIP3 1113     -37.885  -9.531 -38.913  1.00  0.00      SOLV
ATOM   6405  H1  TIP3 1113     -38.832  -9.391 -38.704  1.00  0.00      SOLV
ATOM   6406  H2  TIP3 1113     -37.470  -8.777 -38.432  1.00  0.00      SOLV
ATOM   6407  OH2 TIP3 1114     -33.549 -13.682 -31.922  1.00  0.00      SOLV
ATOM   6408  H1  TIP3 1114     -34.240 -14.017 -31.307  1.00  0.00      SOLV
ATOM   6409  H2  TIP3 1114     -32.752 -13.960 -31.452  1.00  0.00      SOLV
ATOM   6410  OH2 TIP3 1115     -30.690 -13.539 -43.860  1.00  0.00      SOLV
ATOM   6411  H1  TIP3 1115     -30.030 -13.986 -43.282  1.00  0.00      SOLV
ATOM   6412  H2  TIP3 1115     -31.461 -13.504 -43.258  1.00  0.00      SOLV
ATOM   6413  OH2 TIP3 1116     -30.953 -10.294 -29.680  1.00  0.00      SOLV
ATOM   6414  H1  TIP3 1116     -31.655 -10.958 -29.504  1.00  0.00      SOLV
ATOM   6415  H2  TIP3 1116     -31.495  -9.534 -29.989  1.00  0.00      SOLV
ATOM   6416  OH2 TIP3 1117     -26.508  -8.630 -43.300  1.00  0.00      SOLV
ATOM   6417  H1  TIP3 1117     -25.871  -8.092 -42.772  1.00  0.00      SOLV
ATOM   6418  H2  TIP3 1117     -27.334  -8.241 -42.933  1.00  0.00      SOLV
ATOM   6419  OH2 TIP3 1118     -42.160 -22.162 -30.991  1.00  0.00      SOLV
ATOM   6420  H1  TIP3 1118     -42.897 -22.575 -31.491  1.00  0.00      SOLV
ATOM   6421  H2  TIP3 1118     -42.237 -22.631 -30.138  1.00  0.00      SOLV
ATOM   6422  OH2 TIP3 1119     -28.993 -14.904 -42.164  1.00  0.00      SOLV
ATOM   6423  H1  TIP3 1119     -29.364 -15.570 -41.547  1.00  0.00      SOLV
ATOM   6424  H2  TIP3 1119     -28.182 -14.649 -41.681  1.00  0.00      SOLV
ATOM   6425  OH2 TIP3 1120     -42.267  -9.094 -32.031  1.00  0.00      SOLV
ATOM   6426  H1  TIP3 1120     -42.726  -9.496 -31.288  1.00  0.00      SOLV
ATOM   6427  H2  TIP3 1120     -42.169  -8.167 -31.731  1.00  0.00      SOLV
ATOM   6428  OH2 TIP3 1121     -36.464 -12.033 -44.873  1.00  0.00      SOLV
ATOM   6429  H1  TIP3 1121     -35.842 -12.788 -44.836  1.00  0.00      SOLV
ATOM   6430  H2  TIP3 1121     -37.012 -12.206 -44.077  1.00  0.00      SOLV
ATOM   6431  OH2 TIP3 1122     -37.828 -12.448 -42.434  1.00  0.00      SOLV
ATOM   6432  H1  TIP3 1122     -37.595 -12.994 -41.654  1.00  0.00      SOLV
ATOM   6433  H2  TIP3 1122     -37.583 -11.557 -42.097  1.00  0.00      SOLV
ATOM   6434  OH2 TIP3 1123     -41.463 -15.501 -41.850  1.00  0.00      SOLV
ATOM   6435  H1  TIP3 1123     -41.885 -14.962 -41.143  1.00  0.00      SOLV
ATOM   6436  H2  TIP3 1123     -41.058 -14.771 -42.364  1.00  0.00      SOLV
ATOM   6437  OH2 TIP3 1124     -33.620 -22.309 -31.503  1.00  0.00      SOLV
ATOM   6438  H1  TIP3 1124     -32.811 -22.341 -30.953  1.00  0.00      SOLV
ATOM   6439  H2  TIP3 1124     -34.079 -23.129 -31.211  1.00  0.00      SOLV
ATOM   6440  OH2 TIP3 1125     -32.679 -23.424 -39.612  1.00  0.00      SOLV
ATOM   6441  H1  TIP3 1125     -32.646 -22.783 -40.362  1.00  0.00      SOLV
ATOM   6442  H2  TIP3 1125     -32.185 -22.922 -38.930  1.00  0.00      SOLV
ATOM   6443  OH2 TIP3 1126     -34.608 -11.320 -42.170  1.00  0.00      SOLV
ATOM   6444  H1  TIP3 1126     -35.382 -10.917 -41.728  1.00  0.00      SOLV
ATOM   6445  H2  TIP3 1126     -34.532 -10.749 -42.958  1.00  0.00      SOLV
ATOM   6446  OH2 TIP3 1127     -35.596 -21.048 -39.700  1.00  0.00      SOLV
ATOM   6447  H1  TIP3 1127     -34.806 -20.467 -39.650  1.00  0.00      SOLV
ATOM   6448  H2  TIP3 1127     -35.576 -21.473 -38.815  1.00  0.00      SOLV
ATOM   6449  OH2 TIP3 1128     -34.866 -19.852 -31.283  1.00  0.00      SOLV
ATOM   6450  H1  TIP3 1128     -34.969 -19.642 -30.330  1.00  0.00      SOLV
ATOM   6451  H2  TIP3 1128     -34.487 -20.758 -31.259  1.00  0.00      SOLV
ATOM   6452  OH2 TIP3 1129     -35.093 -24.596 -39.214  1.00  0.00      SOLV
ATOM   6453  H1  TIP3 1129     -35.391 -23.899 -38.590  1.00  0.00      SOLV
ATOM   6454  H2  TIP3 1129     -34.163 -24.292 -39.347  1.00  0.00      SOLV
ATOM   6455  OH2 TIP3 1130     -36.969 -10.053 -41.448  1.00  0.00      SOLV
ATOM   6456  H1  TIP3 1130     -37.051  -9.179 -41.889  1.00  0.00      SOLV
ATOM   6457  H2  TIP3 1130     -37.270  -9.834 -40.537  1.00  0.00      SOLV
ATOM   6458  OH2 TIP3 1131     -39.059 -22.923 -41.449  1.00  0.00      SOLV
ATOM   6459  H1  TIP3 1131     -38.878 -22.033 -41.075  1.00  0.00      SOLV
ATOM   6460  H2  TIP3 1131     -38.143 -23.259 -41.520  1.00  0.00      SOLV
ATOM   6461  OH2 TIP3 1132     -29.322 -23.625 -29.742  1.00  0.00      SOLV
ATOM   6462  H1  TIP3 1132     -30.111 -23.041 -29.719  1.00  0.00      SOLV
ATOM   6463  H2  TIP3 1132     -29.178 -23.698 -30.707  1.00  0.00      SOLV
ATOM   6464  OH2 TIP3 1133     -30.096 -18.088 -36.112  1.00  0.00      SOLV
ATOM   6465  H1  TIP3 1133     -30.848 -18.533 -36.557  1.00  0.00      SOLV
ATOM   6466  H2  TIP3 1133     -29.751 -18.822 -35.562  1.00  0.00      SOLV
ATOM   6467  OH2 TIP3 1134     -40.377 -13.305 -43.162  1.00  0.00      SOLV
ATOM   6468  H1  TIP3 1134     -39.566 -12.891 -42.800  1.00  0.00      SOLV
ATOM   6469  H2  TIP3 1134     -40.027 -13.606 -44.027  1.00  0.00      SOLV
ATOM   6470  OH2 TIP3 1135     -44.186 -19.173 -44.101  1.00  0.00      SOLV
ATOM   6471  H1  TIP3 1135     -43.982 -18.280 -43.742  1.00  0.00      SOLV
ATOM   6472  H2  TIP3 1135     -45.055 -19.014 -44.516  1.00  0.00      SOLV
ATOM   6473  OH2 TIP3 1136     -29.344  -8.519 -33.926  1.00  0.00      SOLV
ATOM   6474  H1  TIP3 1136     -29.319  -7.744 -34.522  1.00  0.00      SOLV
ATOM   6475  H2  TIP3 1136     -28.391  -8.676 -33.756  1.00  0.00      SOLV
ATOM   6476  OH2 TIP3 1137     -41.207 -25.105 -35.676  1.00  0.00      SOLV
ATOM   6477  H1  TIP3 1137     -41.217 -25.320 -36.635  1.00  0.00      SOLV
ATOM   6478  H2  TIP3 1137     -41.537 -25.949 -35.291  1.00  0.00      SOLV
ATOM   6479  OH2 TIP3 1138     -42.661 -10.878 -39.286  1.00  0.00      SOLV
ATOM   6480  H1  TIP3 1138     -43.537 -11.050 -38.876  1.00  0.00      SOLV
ATOM   6481  H2  TIP3 1138     -42.911 -10.296 -40.034  1.00  0.00      SOLV
ATOM   6482  OH2 TIP3 1139     -44.125  -7.349 -28.315  1.00  0.00      SOLV
ATOM   6483  H1  TIP3 1139     -43.720  -8.232 -28.151  1.00  0.00      SOLV
ATOM   6484  H2  TIP3 1139     -44.826  -7.615 -28.948  1.00  0.00      SOLV
ATOM   6485  OH2 TIP3 1140     -38.950 -10.528 -26.358  1.00  0.00      SOLV
ATOM   6486  H1  TIP3 1140     -38.235 -11.149 -26.125  1.00  0.00      SOLV
ATOM   6487  H2  TIP3 1140     -39.105 -10.747 -27.296  1.00  0.00      SOLV
ATOM   6488  OH2 TIP3 1141     -34.628  -9.996 -44.556  1.00  0.00      SOLV
ATOM   6489  H1  TIP3 1141     -35.270 -10.682 -44.829  1.00  0.00      SOLV
ATOM   6490  H2  TIP3 1141     -34.090  -9.868 -45.368  1.00  0.00      SOLV
ATOM   6491  OH2 TIP3 1142     -32.898 -11.612 -26.420  1.00  0.00      SOLV
ATOM   6492  H1  TIP3 1142     -32.810 -12.505 -26.022  1.00  0.00      SOLV
ATOM   6493  H2  TIP3 1142     -32.105 -11.174 -26.043  1.00  0.00      SOLV
ATOM   6494  OH2 TIP3 1143     -30.035 -10.818 -44.371  1.00  0.00      SOLV
ATOM   6495  H1  TIP3 1143     -30.254 -11.750 -44.189  1.00  0.00      SOLV
ATOM   6496  H2  TIP3 1143     -29.483 -10.903 -45.169  1.00  0.00      SOLV
ATOM   6497  OH2 TIP3 1144     -43.410 -13.883 -27.212  1.00  0.00      SOLV
ATOM   6498  H1  TIP3 1144     -43.784 -14.668 -26.767  1.00  0.00      SOLV
ATOM   6499  H2  TIP3 1144     -44.041 -13.774 -27.955  1.00  0.00      SOLV
ATOM   6500  OH2 TIP3 1145     -39.055 -14.278 -45.329  1.00  0.00      SOLV
ATOM   6501  H1  TIP3 1145     -38.488 -14.725 -44.665  1.00  0.00      SOLV
ATOM   6502  H2  TIP3 1145     -38.594 -14.492 -46.159  1.00  0.00      SOLV
ATOM   6503  OH2 TIP3 1146     -37.308 -14.718 -27.181  1.00  0.00      SOLV
ATOM   6504  H1  TIP3 1146     -37.351 -14.199 -28.007  1.00  0.00      SOLV
ATOM   6505  H2  TIP3 1146     -36.969 -15.579 -27.514  1.00  0.00      SOLV
ATOM   6506  OH2 TIP3 1147     -34.519 -13.981 -44.707  1.00  0.00      SOLV
ATOM   6507  H1  TIP3 1147     -33.823 -13.684 -44.091  1.00  0.00      SOLV
ATOM   6508  H2  TIP3 1147     -34.860 -14.748 -44.226  1.00  0.00      SOLV
ATOM   6509  OH2 TIP3 1148     -31.476 -14.522 -29.293  1.00  0.00      SOLV
ATOM   6510  H1  TIP3 1148     -30.604 -14.225 -29.634  1.00  0.00      SOLV
ATOM   6511  H2  TIP3 1148     -31.941 -13.662 -29.198  1.00  0.00      SOLV
ATOM   6512  OH2 TIP3 1149     -44.050 -16.481 -26.335  1.00  0.00      SOLV
ATOM   6513  H1  TIP3 1149     -43.215 -16.946 -26.473  1.00  0.00      SOLV
ATOM   6514  H2  TIP3 1149     -44.184 -16.613 -25.375  1.00  0.00      SOLV
ATOM   6515  OH2 TIP3 1150     -37.607 -15.697 -43.389  1.00  0.00      SOLV
ATOM   6516  H1  TIP3 1150     -38.144 -15.952 -42.609  1.00  0.00      SOLV
ATOM   6517  H2  TIP3 1150     -37.330 -16.577 -43.725  1.00  0.00      SOLV
ATOM   6518  OH2 TIP3 1151     -38.573 -18.352 -29.888  1.00  0.00      SOLV
ATOM   6519  H1  TIP3 1151     -39.492 -18.010 -29.854  1.00  0.00      SOLV
ATOM   6520  H2  TIP3 1151     -38.153 -17.721 -30.521  1.00  0.00      SOLV
ATOM   6521  OH2 TIP3 1152     -36.734 -18.042 -44.476  1.00  0.00      SOLV
ATOM   6522  H1  TIP3 1152     -36.856 -17.789 -45.416  1.00  0.00      SOLV
ATOM   6523  H2  TIP3 1152     -35.929 -18.603 -44.539  1.00  0.00      SOLV
ATOM   6524  OH2 TIP3 1153     -33.887 -15.253 -27.886  1.00  0.00      SOLV
ATOM   6525  H1  TIP3 1153     -32.980 -15.261 -28.239  1.00  0.00      SOLV
ATOM   6526  H2  TIP3 1153     -33.899 -16.017 -27.275  1.00  0.00      SOLV
ATOM   6527  OH2 TIP3 1154     -38.288 -20.898 -28.934  1.00  0.00      SOLV
ATOM   6528  H1  TIP3 1154     -38.195 -21.438 -29.748  1.00  0.00      SOLV
ATOM   6529  H2  TIP3 1154     -38.345 -19.994 -29.322  1.00  0.00      SOLV
ATOM   6530  OH2 TIP3 1155     -37.929 -22.314 -31.309  1.00  0.00      SOLV
ATOM   6531  H1  TIP3 1155     -37.331 -21.915 -31.974  1.00  0.00      SOLV
ATOM   6532  H2  TIP3 1155     -38.729 -22.459 -31.858  1.00  0.00      SOLV
ATOM   6533  OH2 TIP3 1156     -37.244 -16.466 -31.292  1.00  0.00      SOLV
ATOM   6534  H1  TIP3 1156     -36.496 -15.975 -30.903  1.00  0.00      SOLV
ATOM   6535  H2  TIP3 1156     -37.386 -15.968 -32.119  1.00  0.00      SOLV
ATOM   6536  OH2 TIP3 1157     -32.571 -19.198 -27.068  1.00  0.00      SOLV
ATOM   6537  H1  TIP3 1157     -32.696 -20.166 -27.183  1.00  0.00      SOLV
ATOM   6538  H2  TIP3 1157     -31.611 -19.126 -26.994  1.00  0.00      SOLV
ATOM   6539  OH2 TIP3 1158     -30.464 -17.009 -28.563  1.00  0.00      SOLV
ATOM   6540  H1  TIP3 1158     -30.795 -16.132 -28.853  1.00  0.00      SOLV
ATOM   6541  H2  TIP3 1158     -29.489 -16.892 -28.644  1.00  0.00      SOLV
ATOM   6542  OH2 TIP3 1159     -39.770 -20.536 -26.586  1.00  0.00      SOLV
ATOM   6543  H1  TIP3 1159     -40.683 -20.852 -26.733  1.00  0.00      SOLV
ATOM   6544  H2  TIP3 1159     -39.385 -20.596 -27.487  1.00  0.00      SOLV
ATOM   6545  OH2 TIP3 1160     -37.534 -24.862 -30.371  1.00  0.00      SOLV
ATOM   6546  H1  TIP3 1160     -37.733 -23.947 -30.669  1.00  0.00      SOLV
ATOM   6547  H2  TIP3 1160     -38.184 -25.386 -30.888  1.00  0.00      SOLV
ATOM   6548  OH2 TIP3 1161     -36.052 -21.503 -27.385  1.00  0.00      SOLV
ATOM   6549  H1  TIP3 1161     -36.476 -21.862 -26.583  1.00  0.00      SOLV
ATOM   6550  H2  TIP3 1161     -36.847 -21.379 -27.947  1.00  0.00      SOLV
ATOM   6551  OH2 TIP3 1162     -33.265 -21.753 -27.669  1.00  0.00      SOLV
ATOM   6552  H1  TIP3 1162     -34.234 -21.860 -27.552  1.00  0.00      SOLV
ATOM   6553  H2  TIP3 1162     -32.916 -22.377 -26.993  1.00  0.00      SOLV
ATOM   6554  OH2 TIP3 1163     -31.942 -23.258 -25.847  1.00  0.00      SOLV
ATOM   6555  H1  TIP3 1163     -32.012 -24.208 -26.079  1.00  0.00      SOLV
ATOM   6556  H2  TIP3 1163     -32.171 -23.256 -24.894  1.00  0.00      SOLV
ATOM   6557  OH2 TIP3 1164     -42.248 -21.998 -26.760  1.00  0.00      SOLV
ATOM   6558  H1  TIP3 1164     -42.315 -22.603 -27.523  1.00  0.00      SOLV
ATOM   6559  H2  TIP3 1164     -42.004 -22.623 -26.045  1.00  0.00      SOLV
ATOM   6560  OH2 TIP3 1165     -37.950 -26.024 -27.959  1.00  0.00      SOLV
ATOM   6561  H1  TIP3 1165     -37.372 -26.805 -28.092  1.00  0.00      SOLV
ATOM   6562  H2  TIP3 1165     -37.787 -25.554 -28.806  1.00  0.00      SOLV
ATOM   6563  OH2 TIP3 1166     -37.081 -24.970 -25.581  1.00  0.00      SOLV
ATOM   6564  H1  TIP3 1166     -37.357 -25.410 -26.412  1.00  0.00      SOLV
ATOM   6565  H2  TIP3 1166     -37.475 -24.081 -25.706  1.00  0.00      SOLV
ATOM   6566  OH2 TIP3 1167     -36.845  -7.658 -42.823  1.00  0.00      SOLV
ATOM   6567  H1  TIP3 1167     -35.877  -7.586 -42.887  1.00  0.00      SOLV
ATOM   6568  H2  TIP3 1167     -37.138  -7.191 -43.622  1.00  0.00      SOLV
ATOM   6569  OH2 TIP3 1168     -43.115 -12.999 -43.199  1.00  0.00      SOLV
ATOM   6570  H1  TIP3 1168     -42.138 -12.917 -43.161  1.00  0.00      SOLV
ATOM   6571  H2  TIP3 1168     -43.195 -13.435 -44.076  1.00  0.00      SOLV
ATOM   6572  OH2 TIP3 1169     -44.130  -9.052 -36.076  1.00  0.00      SOLV
ATOM   6573  H1  TIP3 1169     -44.251  -9.973 -35.781  1.00  0.00      SOLV
ATOM   6574  H2  TIP3 1169     -43.312  -8.801 -35.600  1.00  0.00      SOLV
ATOM   6575  OH2 TIP3 1170     -26.769  -8.834 -32.876  1.00  0.00      SOLV
ATOM   6576  H1  TIP3 1170     -26.848  -9.213 -31.976  1.00  0.00      SOLV
ATOM   6577  H2  TIP3 1170     -26.222  -8.047 -32.679  1.00  0.00      SOLV
ATOM   6578  OH2 TIP3 1171     -27.097  -9.849 -30.332  1.00  0.00      SOLV
ATOM   6579  H1  TIP3 1171     -27.765 -10.468 -30.705  1.00  0.00      SOLV
ATOM   6580  H2  TIP3 1171     -26.767 -10.384 -29.582  1.00  0.00      SOLV
ATOM   6581  OH2 TIP3 1172     -27.504 -13.146 -25.923  1.00  0.00      SOLV
ATOM   6582  H1  TIP3 1172     -28.450 -13.184 -25.663  1.00  0.00      SOLV
ATOM   6583  H2  TIP3 1172     -27.115 -12.706 -25.143  1.00  0.00      SOLV
ATOM   6584  OH2 TIP3 1173     -26.451 -15.055 -40.876  1.00  0.00      SOLV
ATOM   6585  H1  TIP3 1173     -25.747 -14.389 -40.735  1.00  0.00      SOLV
ATOM   6586  H2  TIP3 1173     -26.237 -15.700 -40.167  1.00  0.00      SOLV
ATOM   6587  OH2 TIP3 1174     -25.939 -17.077 -39.090  1.00  0.00      SOLV
ATOM   6588  H1  TIP3 1174     -26.806 -17.348 -38.710  1.00  0.00      SOLV
ATOM   6589  H2  TIP3 1174     -25.410 -16.917 -38.278  1.00  0.00      SOLV
ATOM   6590  OH2 TIP3 1175     -26.336 -13.694 -33.831  1.00  0.00      SOLV
ATOM   6591  H1  TIP3 1175     -26.004 -13.980 -34.690  1.00  0.00      SOLV
ATOM   6592  H2  TIP3 1175     -26.116 -12.734 -33.850  1.00  0.00      SOLV
ATOM   6593  OH2 TIP3 1176     -29.114 -11.324 -31.389  1.00  0.00      SOLV
ATOM   6594  H1  TIP3 1176     -29.817 -10.906 -30.845  1.00  0.00      SOLV
ATOM   6595  H2  TIP3 1176     -29.526 -11.294 -32.282  1.00  0.00      SOLV
ATOM   6596  OH2 TIP3 1177     -27.064 -16.908 -42.773  1.00  0.00      SOLV
ATOM   6597  H1  TIP3 1177     -27.861 -16.430 -43.058  1.00  0.00      SOLV
ATOM   6598  H2  TIP3 1177     -26.764 -16.287 -42.071  1.00  0.00      SOLV
ATOM   6599  OH2 TIP3 1178     -29.338 -20.123 -43.905  1.00  0.00      SOLV
ATOM   6600  H1  TIP3 1178     -29.380 -19.668 -44.764  1.00  0.00      SOLV
ATOM   6601  H2  TIP3 1178     -29.440 -21.053 -44.194  1.00  0.00      SOLV
ATOM   6602  OH2 TIP3 1179     -28.402 -17.976 -38.310  1.00  0.00      SOLV
ATOM   6603  H1  TIP3 1179     -28.565 -18.890 -38.622  1.00  0.00      SOLV
ATOM   6604  H2  TIP3 1179     -28.929 -17.948 -37.483  1.00  0.00      SOLV
ATOM   6605  OH2 TIP3 1180     -44.091 -16.453 -34.053  1.00  0.00      SOLV
ATOM   6606  H1  TIP3 1180     -43.787 -16.188 -34.947  1.00  0.00      SOLV
ATOM   6607  H2  TIP3 1180     -43.255 -16.876 -33.735  1.00  0.00      SOLV
ATOM   6608  OH2 TIP3 1181     -27.722 -16.866 -28.550  1.00  0.00      SOLV
ATOM   6609  H1  TIP3 1181     -27.124 -17.614 -28.723  1.00  0.00      SOLV
ATOM   6610  H2  TIP3 1181     -27.199 -16.105 -28.886  1.00  0.00      SOLV
ATOM   6611  OH2 TIP3 1182     -26.271 -19.311 -29.152  1.00  0.00      SOLV
ATOM   6612  H1  TIP3 1182     -27.152 -19.636 -28.841  1.00  0.00      SOLV
ATOM   6613  H2  TIP3 1182     -25.714 -20.081 -28.893  1.00  0.00      SOLV
ATOM   6614  OH2 TIP3 1183     -29.033 -22.589 -45.124  1.00  0.00      SOLV
ATOM   6615  H1  TIP3 1183     -28.584 -23.204 -44.505  1.00  0.00      SOLV
ATOM   6616  H2  TIP3 1183     -29.310 -23.206 -45.829  1.00  0.00      SOLV
ATOM   6617  OH2 TIP3 1184     -28.816 -20.333 -39.776  1.00  0.00      SOLV
ATOM   6618  H1  TIP3 1184     -28.644 -21.281 -39.595  1.00  0.00      SOLV
ATOM   6619  H2  TIP3 1184     -28.198 -20.152 -40.510  1.00  0.00      SOLV
ATOM   6620  OH2 TIP3 1185     -29.039 -20.203 -34.667  1.00  0.00      SOLV
ATOM   6621  H1  TIP3 1185     -28.091 -20.069 -34.907  1.00  0.00      SOLV
ATOM   6622  H2  TIP3 1185     -29.000 -19.972 -33.714  1.00  0.00      SOLV
ATOM   6623  OH2 TIP3 1186     -28.752 -19.378 -32.073  1.00  0.00      SOLV
ATOM   6624  H1  TIP3 1186     -29.444 -19.298 -31.390  1.00  0.00      SOLV
ATOM   6625  H2  TIP3 1186     -28.342 -18.485 -32.065  1.00  0.00      SOLV
ATOM   6626  OH2 TIP3 1187     -44.698 -20.687 -26.321  1.00  0.00      SOLV
ATOM   6627  H1  TIP3 1187     -43.828 -21.064 -26.571  1.00  0.00      SOLV
ATOM   6628  H2  TIP3 1187     -45.220 -21.506 -26.173  1.00  0.00      SOLV
ATOM   6629  OH2 TIP3 1188     -26.623 -25.349 -26.758  1.00  0.00      SOLV
ATOM   6630  H1  TIP3 1188     -25.924 -26.034 -26.785  1.00  0.00      SOLV
ATOM   6631  H2  TIP3 1188     -26.380 -24.785 -27.521  1.00  0.00      SOLV
ATOM   6632  OH2 TIP3 1189     -28.595 -23.062 -39.235  1.00  0.00      SOLV
ATOM   6633  H1  TIP3 1189     -28.171 -23.572 -38.508  1.00  0.00      SOLV
ATOM   6634  H2  TIP3 1189     -29.164 -23.755 -39.641  1.00  0.00      SOLV
ATOM   6635  OH2 TIP3 1190     -42.670 -22.887 -35.056  1.00  0.00      SOLV
ATOM   6636  H1  TIP3 1190     -42.149 -23.695 -35.264  1.00  0.00      SOLV
ATOM   6637  H2  TIP3 1190     -41.976 -22.204 -35.101  1.00  0.00      SOLV
ATOM   6638  OH2 TIP3 1191     -44.798 -18.802 -35.559  1.00  0.00      SOLV
ATOM   6639  H1  TIP3 1191     -43.866 -19.053 -35.735  1.00  0.00      SOLV
ATOM   6640  H2  TIP3 1191     -44.670 -18.023 -34.990  1.00  0.00      SOLV
ATOM   6641  OH2 TIP3 1192     -26.659 -23.796 -29.040  1.00  0.00      SOLV
ATOM   6642  H1  TIP3 1192     -27.560 -23.436 -29.169  1.00  0.00      SOLV
ATOM   6643  H2  TIP3 1192     -26.764 -24.630 -29.545  1.00  0.00      SOLV
ATOM   6644  OH2 TIP3 1193     -27.302 -24.007 -43.536  1.00  0.00      SOLV
ATOM   6645  H1  TIP3 1193     -26.638 -24.471 -44.084  1.00  0.00      SOLV
ATOM   6646  H2  TIP3 1193     -26.773 -23.252 -43.199  1.00  0.00      SOLV
ATOM   6647  OH2 TIP3 1194     -43.690 -22.250 -39.741  1.00  0.00      SOLV
ATOM   6648  H1  TIP3 1194     -44.276 -23.028 -39.850  1.00  0.00      SOLV
ATOM   6649  H2  TIP3 1194     -43.732 -21.873 -40.644  1.00  0.00      SOLV
ATOM   6650  OH2 TIP3 1195     -29.956  -7.717 -37.419  1.00  0.00      SOLV
ATOM   6651  H1  TIP3 1195     -29.250  -7.702 -38.101  1.00  0.00      SOLV
ATOM   6652  H2  TIP3 1195     -29.577  -7.140 -36.737  1.00  0.00      SOLV
ATOM   6653  OH2 TIP3 1196      46.211 -23.754 -32.586  1.00  0.00      SOLV
ATOM   6654  H1  TIP3 1196      45.267 -24.014 -32.667  1.00  0.00      SOLV
ATOM   6655  H2  TIP3 1196      46.408 -23.458 -33.498  1.00  0.00      SOLV
ATOM   6656  OH2 TIP3 1197     -43.425  -9.978 -28.052  1.00  0.00      SOLV
ATOM   6657  H1  TIP3 1197     -44.212 -10.489 -28.316  1.00  0.00      SOLV
ATOM   6658  H2  TIP3 1197     -43.132 -10.452 -27.248  1.00  0.00      SOLV
ATOM   6659  OH2 TIP3 1198     -38.525 -10.117 -31.362  1.00  0.00      SOLV
ATOM   6660  H1  TIP3 1198     -38.869  -9.208 -31.508  1.00  0.00      SOLV
ATOM   6661  H2  TIP3 1198     -37.616 -10.025 -31.696  1.00  0.00      SOLV
ATOM   6662  OH2 TIP3 1199     -35.878  -8.922 -28.080  1.00  0.00      SOLV
ATOM   6663  H1  TIP3 1199     -35.708  -9.330 -27.202  1.00  0.00      SOLV
ATOM   6664  H2  TIP3 1199     -35.109  -8.313 -28.151  1.00  0.00      SOLV
ATOM   6665  OH2 TIP3 1200     -33.645  -7.345 -28.347  1.00  0.00      SOLV
ATOM   6666  H1  TIP3 1200     -33.086  -7.679 -29.081  1.00  0.00      SOLV
ATOM   6667  H2  TIP3 1200     -32.982  -7.265 -27.626  1.00  0.00      SOLV
ATOM   6668  OH2 TIP3 1201     -27.389 -26.119 -30.313  1.00  0.00      SOLV
ATOM   6669  H1  TIP3 1201     -28.333 -26.194 -30.544  1.00  0.00      SOLV
ATOM   6670  H2  TIP3 1201     -27.136 -27.068 -30.282  1.00  0.00      SOLV
ATOM   6671  OH2 TIP3 1202     -41.882  -6.482 -31.288  1.00  0.00      SOLV
ATOM   6672  H1  TIP3 1202     -42.488  -5.914 -31.812  1.00  0.00      SOLV
ATOM   6673  H2  TIP3 1202     -41.983  -6.089 -30.400  1.00  0.00      SOLV
ATOM   6674  OH2 TIP3 1203     -39.270  -7.441 -31.713  1.00  0.00      SOLV
ATOM   6675  H1  TIP3 1203     -40.196  -7.160 -31.554  1.00  0.00      SOLV
ATOM   6676  H2  TIP3 1203     -39.123  -7.074 -32.610  1.00  0.00      SOLV
ATOM   6677  OH2 TIP3 1204     -34.559  -7.596 -32.310  1.00  0.00      SOLV
ATOM   6678  H1  TIP3 1204     -34.968  -7.306 -33.145  1.00  0.00      SOLV
ATOM   6679  H2  TIP3 1204     -34.667  -6.804 -31.743  1.00  0.00      SOLV
ATOM   6680  OH2 TIP3 1205     -32.360  -8.163 -30.633  1.00  0.00      SOLV
ATOM   6681  H1  TIP3 1205     -33.017  -8.023 -31.346  1.00  0.00      SOLV
ATOM   6682  H2  TIP3 1205     -31.567  -7.715 -31.004  1.00  0.00      SOLV
ATOM   6683  OH2 TIP3 1206     -29.977  -7.214 -31.615  1.00  0.00      SOLV
ATOM   6684  H1  TIP3 1206     -29.627  -6.363 -31.956  1.00  0.00      SOLV
ATOM   6685  H2  TIP3 1206     -29.873  -7.775 -32.414  1.00  0.00      SOLV
ATOM   6686  OH2 TIP3 1207     -41.805  -8.619 -34.689  1.00  0.00      SOLV
ATOM   6687  H1  TIP3 1207     -41.955  -8.860 -33.747  1.00  0.00      SOLV
ATOM   6688  H2  TIP3 1207     -41.049  -9.204 -34.919  1.00  0.00      SOLV
ATOM   6689  OH2 TIP3 1208     -39.697 -10.117 -35.546  1.00  0.00      SOLV
ATOM   6690  H1  TIP3 1208     -39.606 -11.085 -35.693  1.00  0.00      SOLV
ATOM   6691  H2  TIP3 1208     -38.807  -9.906 -35.196  1.00  0.00      SOLV
ATOM   6692  OH2 TIP3 1209     -37.070  -9.887 -34.546  1.00  0.00      SOLV
ATOM   6693  H1  TIP3 1209     -36.824 -10.741 -34.965  1.00  0.00      SOLV
ATOM   6694  H2  TIP3 1209     -36.609  -9.994 -33.690  1.00  0.00      SOLV
ATOM   6695  OH2 TIP3 1210     -34.551 -24.043 -35.416  1.00  0.00      SOLV
ATOM   6696  H1  TIP3 1210     -35.205 -24.734 -35.190  1.00  0.00      SOLV
ATOM   6697  H2  TIP3 1210     -33.797 -24.603 -35.725  1.00  0.00      SOLV
ATOM   6698  OH2 TIP3 1211     -29.031 -24.820 -35.149  1.00  0.00      SOLV
ATOM   6699  H1  TIP3 1211     -28.323 -24.561 -35.785  1.00  0.00      SOLV
ATOM   6700  H2  TIP3 1211     -29.638 -24.048 -35.239  1.00  0.00      SOLV
ATOM   6701  OH2 TIP3 1212     -27.284 -24.327 -37.162  1.00  0.00      SOLV
ATOM   6702  H1  TIP3 1212     -26.677 -25.082 -37.324  1.00  0.00      SOLV
ATOM   6703  H2  TIP3 1212     -26.632 -23.585 -37.131  1.00  0.00      SOLV
ATOM   6704  OH2 TIP3 1213     -41.191 -25.693 -38.372  1.00  0.00      SOLV
ATOM   6705  H1  TIP3 1213     -41.854 -25.704 -39.094  1.00  0.00      SOLV
ATOM   6706  H2  TIP3 1213     -40.954 -26.648 -38.337  1.00  0.00      SOLV
ATOM   6707  OH2 TIP3 1214     -42.903 -25.570 -40.524  1.00  0.00      SOLV
ATOM   6708  H1  TIP3 1214     -42.589 -24.925 -41.194  1.00  0.00      SOLV
ATOM   6709  H2  TIP3 1214     -43.765 -25.164 -40.296  1.00  0.00      SOLV
ATOM   6710  OH2 TIP3 1215     -36.842 -26.288 -37.757  1.00  0.00      SOLV
ATOM   6711  H1  TIP3 1215     -36.214 -25.731 -38.251  1.00  0.00      SOLV
ATOM   6712  H2  TIP3 1215     -36.580 -26.138 -36.836  1.00  0.00      SOLV
ATOM   6713  OH2 TIP3 1216     -32.539 -25.713 -36.159  1.00  0.00      SOLV
ATOM   6714  H1  TIP3 1216     -31.735 -25.881 -36.678  1.00  0.00      SOLV
ATOM   6715  H2  TIP3 1216     -32.645 -26.584 -35.716  1.00  0.00      SOLV
ATOM   6716  OH2 TIP3 1217     -30.408 -24.879 -40.246  1.00  0.00      SOLV
ATOM   6717  H1  TIP3 1217     -31.260 -24.414 -40.115  1.00  0.00      SOLV
ATOM   6718  H2  TIP3 1217     -30.712 -25.809 -40.143  1.00  0.00      SOLV
ATOM   6719  OH2 TIP3 1218     -43.140  -9.121 -41.392  1.00  0.00      SOLV
ATOM   6720  H1  TIP3 1218     -42.474  -9.105 -42.089  1.00  0.00      SOLV
ATOM   6721  H2  TIP3 1218     -43.011  -8.239 -40.976  1.00  0.00      SOLV
ATOM   6722  OH2 TIP3 1219     -42.252 -23.738 -42.448  1.00  0.00      SOLV
ATOM   6723  H1  TIP3 1219     -42.817 -22.938 -42.531  1.00  0.00      SOLV
ATOM   6724  H2  TIP3 1219     -41.374 -23.340 -42.347  1.00  0.00      SOLV
ATOM   6725  OH2 TIP3 1220     -36.233 -23.116 -41.386  1.00  0.00      SOLV
ATOM   6726  H1  TIP3 1220     -35.910 -23.848 -40.828  1.00  0.00      SOLV
ATOM   6727  H2  TIP3 1220     -35.991 -22.350 -40.821  1.00  0.00      SOLV
ATOM   6728  OH2 TIP3 1221     -34.069  -7.807 -43.105  1.00  0.00      SOLV
ATOM   6729  H1  TIP3 1221     -33.091  -7.958 -43.077  1.00  0.00      SOLV
ATOM   6730  H2  TIP3 1221     -34.302  -8.608 -43.630  1.00  0.00      SOLV
ATOM   6731  OH2 TIP3 1222     -27.937  -8.030 -39.355  1.00  0.00      SOLV
ATOM   6732  H1  TIP3 1222     -28.064  -8.993 -39.535  1.00  0.00      SOLV
ATOM   6733  H2  TIP3 1222     -27.995  -7.677 -40.264  1.00  0.00      SOLV
ATOM   6734  OH2 TIP3 1223     -42.324 -24.005 -28.759  1.00  0.00      SOLV
ATOM   6735  H1  TIP3 1223     -43.068 -24.590 -28.488  1.00  0.00      SOLV
ATOM   6736  H2  TIP3 1223     -41.585 -24.448 -28.283  1.00  0.00      SOLV
ATOM   6737  OH2 TIP3 1224     -40.514 -25.438 -27.273  1.00  0.00      SOLV
ATOM   6738  H1  TIP3 1224     -39.581 -25.653 -27.506  1.00  0.00      SOLV
ATOM   6739  H2  TIP3 1224     -40.899 -26.333 -27.234  1.00  0.00      SOLV
ATOM   6740  OH2 TIP3 1225     -43.137  -6.767 -43.711  1.00  0.00      SOLV
ATOM   6741  H1  TIP3 1225     -44.018  -7.007 -43.371  1.00  0.00      SOLV
ATOM   6742  H2  TIP3 1225     -42.863  -6.041 -43.117  1.00  0.00      SOLV
ATOM   6743  OH2 TIP3 1226     -31.870 -25.846 -26.807  1.00  0.00      SOLV
ATOM   6744  H1  TIP3 1226     -31.852 -26.360 -25.970  1.00  0.00      SOLV
ATOM   6745  H2  TIP3 1226     -30.925 -25.855 -27.074  1.00  0.00      SOLV
ATOM   6746  OH2 TIP3 1227     -29.120 -10.141 -27.634  1.00  0.00      SOLV
ATOM   6747  H1  TIP3 1227     -29.757 -10.217 -28.378  1.00  0.00      SOLV
ATOM   6748  H2  TIP3 1227     -29.106  -9.169 -27.499  1.00  0.00      SOLV
ATOM   6749  OH2 TIP3 1228     -13.076 -16.062 -39.286  1.00  0.00      SOLV
ATOM   6750  H1  TIP3 1228     -13.211 -15.097 -39.187  1.00  0.00      SOLV
ATOM   6751  H2  TIP3 1228     -13.845 -16.321 -39.827  1.00  0.00      SOLV
ATOM   6752  OH2 TIP3 1229     -14.440 -16.516 -34.177  1.00  0.00      SOLV
ATOM   6753  H1  TIP3 1229     -14.221 -16.802 -33.275  1.00  0.00      SOLV
ATOM   6754  H2  TIP3 1229     -14.645 -17.376 -34.587  1.00  0.00      SOLV
ATOM   6755  OH2 TIP3 1230     -22.977 -16.804 -33.724  1.00  0.00      SOLV
ATOM   6756  H1  TIP3 1230     -22.768 -17.505 -33.075  1.00  0.00      SOLV
ATOM   6757  H2  TIP3 1230     -22.096 -16.613 -34.090  1.00  0.00      SOLV
ATOM   6758  OH2 TIP3 1231     -11.109 -13.021 -35.907  1.00  0.00      SOLV
ATOM   6759  H1  TIP3 1231     -11.455 -13.873 -35.577  1.00  0.00      SOLV
ATOM   6760  H2  TIP3 1231     -11.250 -12.420 -35.152  1.00  0.00      SOLV
ATOM   6761  OH2 TIP3 1232     -20.466 -13.022 -35.942  1.00  0.00      SOLV
ATOM   6762  H1  TIP3 1232     -21.134 -13.655 -36.268  1.00  0.00      SOLV
ATOM   6763  H2  TIP3 1232     -20.028 -13.539 -35.242  1.00  0.00      SOLV
ATOM   6764  OH2 TIP3 1233     -25.235 -19.544 -40.187  1.00  0.00      SOLV
ATOM   6765  H1  TIP3 1233     -25.378 -18.643 -39.833  1.00  0.00      SOLV
ATOM   6766  H2  TIP3 1233     -25.903 -19.570 -40.891  1.00  0.00      SOLV
ATOM   6767  OH2 TIP3 1234     -24.346 -16.790 -36.866  1.00  0.00      SOLV
ATOM   6768  H1  TIP3 1234     -23.993 -17.673 -36.626  1.00  0.00      SOLV
ATOM   6769  H2  TIP3 1234     -23.532 -16.244 -36.896  1.00  0.00      SOLV
ATOM   6770  OH2 TIP3 1235     -13.868  -9.463 -35.421  1.00  0.00      SOLV
ATOM   6771  H1  TIP3 1235     -13.468  -9.881 -36.206  1.00  0.00      SOLV
ATOM   6772  H2  TIP3 1235     -14.122 -10.225 -34.874  1.00  0.00      SOLV
ATOM   6773  OH2 TIP3 1236     -16.265 -14.315 -34.050  1.00  0.00      SOLV
ATOM   6774  H1  TIP3 1236     -15.759 -15.093 -34.356  1.00  0.00      SOLV
ATOM   6775  H2  TIP3 1236     -15.685 -14.045 -33.309  1.00  0.00      SOLV
ATOM   6776  OH2 TIP3 1237      -7.455 -23.322 -32.894  1.00  0.00      SOLV
ATOM   6777  H1  TIP3 1237      -7.549 -22.466 -32.419  1.00  0.00      SOLV
ATOM   6778  H2  TIP3 1237      -6.829 -23.065 -33.604  1.00  0.00      SOLV
ATOM   6779  OH2 TIP3 1238     -14.663 -19.301 -34.791  1.00  0.00      SOLV
ATOM   6780  H1  TIP3 1238     -14.627 -20.258 -34.559  1.00  0.00      SOLV
ATOM   6781  H2  TIP3 1238     -14.239 -19.339 -35.679  1.00  0.00      SOLV
ATOM   6782  OH2 TIP3 1239     -20.297 -22.343 -37.281  1.00  0.00      SOLV
ATOM   6783  H1  TIP3 1239     -20.383 -21.444 -37.652  1.00  0.00      SOLV
ATOM   6784  H2  TIP3 1239     -20.874 -22.848 -37.885  1.00  0.00      SOLV
ATOM   6785  OH2 TIP3 1240     -12.141 -21.856 -37.959  1.00  0.00      SOLV
ATOM   6786  H1  TIP3 1240     -11.877 -22.151 -37.060  1.00  0.00      SOLV
ATOM   6787  H2  TIP3 1240     -11.295 -21.586 -38.357  1.00  0.00      SOLV
ATOM   6788  OH2 TIP3 1241     -23.775 -19.470 -36.217  1.00  0.00      SOLV
ATOM   6789  H1  TIP3 1241     -23.089 -19.948 -35.719  1.00  0.00      SOLV
ATOM   6790  H2  TIP3 1241     -23.720 -19.926 -37.082  1.00  0.00      SOLV
ATOM   6791  OH2 TIP3 1242     -19.271 -17.940 -37.014  1.00  0.00      SOLV
ATOM   6792  H1  TIP3 1242     -18.546 -18.471 -36.608  1.00  0.00      SOLV
ATOM   6793  H2  TIP3 1242     -19.840 -18.652 -37.378  1.00  0.00      SOLV
ATOM   6794  OH2 TIP3 1243      -7.689 -21.019 -31.452  1.00  0.00      SOLV
ATOM   6795  H1  TIP3 1243      -8.452 -20.475 -31.745  1.00  0.00      SOLV
ATOM   6796  H2  TIP3 1243      -7.686 -20.819 -30.504  1.00  0.00      SOLV
ATOM   6797  OH2 TIP3 1244     -21.632 -22.363 -32.592  1.00  0.00      SOLV
ATOM   6798  H1  TIP3 1244     -21.732 -21.871 -33.429  1.00  0.00      SOLV
ATOM   6799  H2  TIP3 1244     -22.386 -22.003 -32.075  1.00  0.00      SOLV
ATOM   6800  OH2 TIP3 1245     -13.376 -13.321 -39.498  1.00  0.00      SOLV
ATOM   6801  H1  TIP3 1245     -13.504 -13.322 -40.465  1.00  0.00      SOLV
ATOM   6802  H2  TIP3 1245     -13.948 -12.557 -39.251  1.00  0.00      SOLV
ATOM   6803  OH2 TIP3 1246     -19.071 -14.417 -33.801  1.00  0.00      SOLV
ATOM   6804  H1  TIP3 1246     -19.372 -13.736 -33.156  1.00  0.00      SOLV
ATOM   6805  H2  TIP3 1246     -18.111 -14.230 -33.884  1.00  0.00      SOLV
ATOM   6806  OH2 TIP3 1247     -11.808 -22.340 -35.252  1.00  0.00      SOLV
ATOM   6807  H1  TIP3 1247     -12.678 -22.183 -34.831  1.00  0.00      SOLV
ATOM   6808  H2  TIP3 1247     -11.289 -21.563 -34.947  1.00  0.00      SOLV
ATOM   6809  OH2 TIP3 1248     -21.720 -21.192 -35.116  1.00  0.00      SOLV
ATOM   6810  H1  TIP3 1248     -21.108 -20.494 -34.787  1.00  0.00      SOLV
ATOM   6811  H2  TIP3 1248     -21.150 -21.646 -35.775  1.00  0.00      SOLV
ATOM   6812  OH2 TIP3 1249     -20.209 -12.692 -31.924  1.00  0.00      SOLV
ATOM   6813  H1  TIP3 1249     -20.146 -11.727 -31.768  1.00  0.00      SOLV
ATOM   6814  H2  TIP3 1249     -21.159 -12.831 -31.725  1.00  0.00      SOLV
ATOM   6815  OH2 TIP3 1250     -24.245 -13.363 -40.598  1.00  0.00      SOLV
ATOM   6816  H1  TIP3 1250     -24.276 -12.656 -41.258  1.00  0.00      SOLV
ATOM   6817  H2  TIP3 1250     -23.994 -12.856 -39.799  1.00  0.00      SOLV
ATOM   6818  OH2 TIP3 1251     -11.598 -11.064 -33.908  1.00  0.00      SOLV
ATOM   6819  H1  TIP3 1251     -12.565 -11.029 -33.759  1.00  0.00      SOLV
ATOM   6820  H2  TIP3 1251     -11.387 -10.134 -34.136  1.00  0.00      SOLV
ATOM   6821  OH2 TIP3 1252      -9.837 -24.589 -32.158  1.00  0.00      SOLV
ATOM   6822  H1  TIP3 1252     -10.157 -24.671 -33.086  1.00  0.00      SOLV
ATOM   6823  H2  TIP3 1252      -8.997 -24.116 -32.350  1.00  0.00      SOLV
ATOM   6824  OH2 TIP3 1253     -18.075 -25.693 -34.119  1.00  0.00      SOLV
ATOM   6825  H1  TIP3 1253     -18.251 -26.599 -34.442  1.00  0.00      SOLV
ATOM   6826  H2  TIP3 1253     -18.988 -25.352 -34.006  1.00  0.00      SOLV
ATOM   6827  OH2 TIP3 1254     -12.447 -10.030 -37.767  1.00  0.00      SOLV
ATOM   6828  H1  TIP3 1254     -11.781 -10.731 -37.933  1.00  0.00      SOLV
ATOM   6829  H2  TIP3 1254     -11.883  -9.252 -37.547  1.00  0.00      SOLV
ATOM   6830  OH2 TIP3 1255     -10.986 -12.268 -38.516  1.00  0.00      SOLV
ATOM   6831  H1  TIP3 1255     -11.753 -12.772 -38.857  1.00  0.00      SOLV
ATOM   6832  H2  TIP3 1255     -10.916 -12.631 -37.602  1.00  0.00      SOLV
ATOM   6833  OH2 TIP3 1256     -10.171 -13.774 -30.686  1.00  0.00      SOLV
ATOM   6834  H1  TIP3 1256     -10.124 -14.256 -31.543  1.00  0.00      SOLV
ATOM   6835  H2  TIP3 1256     -10.091 -12.848 -31.006  1.00  0.00      SOLV
ATOM   6836  OH2 TIP3 1257     -14.952 -17.015 -41.130  1.00  0.00      SOLV
ATOM   6837  H1  TIP3 1257     -15.583 -16.348 -41.464  1.00  0.00      SOLV
ATOM   6838  H2  TIP3 1257     -14.587 -17.388 -41.959  1.00  0.00      SOLV
ATOM   6839  OH2 TIP3 1258     -15.703 -19.613 -44.680  1.00  0.00      SOLV
ATOM   6840  H1  TIP3 1258     -15.017 -19.197 -44.115  1.00  0.00      SOLV
ATOM   6841  H2  TIP3 1258     -15.733 -20.516 -44.288  1.00  0.00      SOLV
ATOM   6842  OH2 TIP3 1259      -8.484 -17.055 -32.320  1.00  0.00      SOLV
ATOM   6843  H1  TIP3 1259      -9.079 -16.301 -32.523  1.00  0.00      SOLV
ATOM   6844  H2  TIP3 1259      -7.876 -17.003 -33.093  1.00  0.00      SOLV
ATOM   6845  OH2 TIP3 1260     -10.883 -17.118 -40.420  1.00  0.00      SOLV
ATOM   6846  H1  TIP3 1260     -11.637 -16.694 -39.943  1.00  0.00      SOLV
ATOM   6847  H2  TIP3 1260     -10.314 -17.367 -39.662  1.00  0.00      SOLV
ATOM   6848  OH2 TIP3 1261     -12.054 -19.129 -30.169  1.00  0.00      SOLV
ATOM   6849  H1  TIP3 1261     -12.042 -18.303 -29.636  1.00  0.00      SOLV
ATOM   6850  H2  TIP3 1261     -12.693 -18.875 -30.875  1.00  0.00      SOLV
ATOM   6851  OH2 TIP3 1262     -19.935 -15.874 -38.821  1.00  0.00      SOLV
ATOM   6852  H1  TIP3 1262     -20.219 -16.282 -39.668  1.00  0.00      SOLV
ATOM   6853  H2  TIP3 1262     -19.563 -16.636 -38.331  1.00  0.00      SOLV
ATOM   6854  OH2 TIP3 1263     -17.166 -11.959 -35.315  1.00  0.00      SOLV
ATOM   6855  H1  TIP3 1263     -17.356 -12.121 -36.260  1.00  0.00      SOLV
ATOM   6856  H2  TIP3 1263     -16.752 -12.800 -35.045  1.00  0.00      SOLV
ATOM   6857  OH2 TIP3 1264     -20.359 -16.624 -34.851  1.00  0.00      SOLV
ATOM   6858  H1  TIP3 1264     -19.783 -16.966 -35.572  1.00  0.00      SOLV
ATOM   6859  H2  TIP3 1264     -19.811 -15.900 -34.470  1.00  0.00      SOLV
ATOM   6860  OH2 TIP3 1265     -14.343 -11.379 -33.387  1.00  0.00      SOLV
ATOM   6861  H1  TIP3 1265     -15.267 -11.114 -33.297  1.00  0.00      SOLV
ATOM   6862  H2  TIP3 1265     -14.341 -12.217 -32.881  1.00  0.00      SOLV
ATOM   6863  OH2 TIP3 1266     -19.167 -12.824 -29.311  1.00  0.00      SOLV
ATOM   6864  H1  TIP3 1266     -19.924 -12.304 -28.963  1.00  0.00      SOLV
ATOM   6865  H2  TIP3 1266     -19.482 -13.006 -30.218  1.00  0.00      SOLV
ATOM   6866  OH2 TIP3 1267     -13.683 -18.398 -43.229  1.00  0.00      SOLV
ATOM   6867  H1  TIP3 1267     -12.984 -18.789 -42.673  1.00  0.00      SOLV
ATOM   6868  H2  TIP3 1267     -13.182 -18.144 -44.032  1.00  0.00      SOLV
ATOM   6869  OH2 TIP3 1268     -22.473 -16.886 -29.937  1.00  0.00      SOLV
ATOM   6870  H1  TIP3 1268     -22.381 -16.013 -29.499  1.00  0.00      SOLV
ATOM   6871  H2  TIP3 1268     -23.443 -16.906 -30.087  1.00  0.00      SOLV
ATOM   6872  OH2 TIP3 1269     -14.696 -10.969 -39.034  1.00  0.00      SOLV
ATOM   6873  H1  TIP3 1269     -14.008 -10.554 -38.481  1.00  0.00      SOLV
ATOM   6874  H2  TIP3 1269     -15.099 -10.193 -39.462  1.00  0.00      SOLV
ATOM   6875  OH2 TIP3 1270     -21.221 -11.075 -28.662  1.00  0.00      SOLV
ATOM   6876  H1  TIP3 1270     -21.006 -10.588 -29.480  1.00  0.00      SOLV
ATOM   6877  H2  TIP3 1270     -22.179 -10.910 -28.556  1.00  0.00      SOLV
ATOM   6878  OH2 TIP3 1271      -9.495 -26.088 -42.124  1.00  0.00      SOLV
ATOM   6879  H1  TIP3 1271     -10.306 -25.721 -41.718  1.00  0.00      SOLV
ATOM   6880  H2  TIP3 1271      -9.218 -25.333 -42.686  1.00  0.00      SOLV
ATOM   6881  OH2 TIP3 1272     -20.746 -16.796 -41.317  1.00  0.00      SOLV
ATOM   6882  H1  TIP3 1272     -21.634 -16.471 -41.576  1.00  0.00      SOLV
ATOM   6883  H2  TIP3 1272     -20.719 -17.683 -41.735  1.00  0.00      SOLV
ATOM   6884  OH2 TIP3 1273      -7.390 -11.091 -42.025  1.00  0.00      SOLV
ATOM   6885  H1  TIP3 1273      -7.698 -10.381 -42.615  1.00  0.00      SOLV
ATOM   6886  H2  TIP3 1273      -6.703 -11.520 -42.570  1.00  0.00      SOLV
ATOM   6887  OH2 TIP3 1274     -25.005 -14.376 -31.468  1.00  0.00      SOLV
ATOM   6888  H1  TIP3 1274     -25.463 -14.222 -32.322  1.00  0.00      SOLV
ATOM   6889  H2  TIP3 1274     -24.862 -15.338 -31.481  1.00  0.00      SOLV
ATOM   6890  OH2 TIP3 1275     -25.509 -11.075 -33.846  1.00  0.00      SOLV
ATOM   6891  H1  TIP3 1275     -24.750 -10.897 -33.251  1.00  0.00      SOLV
ATOM   6892  H2  TIP3 1275     -26.083 -10.315 -33.611  1.00  0.00      SOLV
ATOM   6893  OH2 TIP3 1276      -7.688 -11.396 -28.527  1.00  0.00      SOLV
ATOM   6894  H1  TIP3 1276      -7.802 -12.369 -28.533  1.00  0.00      SOLV
ATOM   6895  H2  TIP3 1276      -8.530 -11.108 -28.112  1.00  0.00      SOLV
ATOM   6896  OH2 TIP3 1277     -16.742 -11.547 -29.397  1.00  0.00      SOLV
ATOM   6897  H1  TIP3 1277     -16.814 -10.699 -28.901  1.00  0.00      SOLV
ATOM   6898  H2  TIP3 1277     -17.654 -11.898 -29.287  1.00  0.00      SOLV
ATOM   6899  OH2 TIP3 1278     -15.235  -8.377 -40.204  1.00  0.00      SOLV
ATOM   6900  H1  TIP3 1278     -15.364  -8.160 -41.144  1.00  0.00      SOLV
ATOM   6901  H2  TIP3 1278     -15.694  -7.635 -39.766  1.00  0.00      SOLV
ATOM   6902  OH2 TIP3 1279     -21.815  -9.351 -37.897  1.00  0.00      SOLV
ATOM   6903  H1  TIP3 1279     -21.512  -9.683 -37.027  1.00  0.00      SOLV
ATOM   6904  H2  TIP3 1279     -22.364 -10.096 -38.212  1.00  0.00      SOLV
ATOM   6905  OH2 TIP3 1280     -12.612  -8.824 -43.077  1.00  0.00      SOLV
ATOM   6906  H1  TIP3 1280     -12.101  -9.538 -43.516  1.00  0.00      SOLV
ATOM   6907  H2  TIP3 1280     -12.315  -8.907 -42.152  1.00  0.00      SOLV
ATOM   6908  OH2 TIP3 1281     -12.510  -8.679 -40.285  1.00  0.00      SOLV
ATOM   6909  H1  TIP3 1281     -13.486  -8.602 -40.237  1.00  0.00      SOLV
ATOM   6910  H2  TIP3 1281     -12.340  -9.260 -39.525  1.00  0.00      SOLV
ATOM   6911  OH2 TIP3 1282      -9.869 -20.238 -28.506  1.00  0.00      SOLV
ATOM   6912  H1  TIP3 1282     -10.677 -20.027 -28.997  1.00  0.00      SOLV
ATOM   6913  H2  TIP3 1282     -10.203 -20.811 -27.785  1.00  0.00      SOLV
ATOM   6914  OH2 TIP3 1283     -22.794 -12.785 -30.890  1.00  0.00      SOLV
ATOM   6915  H1  TIP3 1283     -22.568 -13.240 -30.051  1.00  0.00      SOLV
ATOM   6916  H2  TIP3 1283     -23.592 -13.297 -31.142  1.00  0.00      SOLV
ATOM   6917  OH2 TIP3 1284     -20.646 -24.733 -33.655  1.00  0.00      SOLV
ATOM   6918  H1  TIP3 1284     -21.364 -24.882 -34.307  1.00  0.00      SOLV
ATOM   6919  H2  TIP3 1284     -20.940 -23.884 -33.264  1.00  0.00      SOLV
ATOM   6920  OH2 TIP3 1285     -16.070 -24.345 -30.242  1.00  0.00      SOLV
ATOM   6921  H1  TIP3 1285     -15.662 -24.942 -29.577  1.00  0.00      SOLV
ATOM   6922  H2  TIP3 1285     -17.018 -24.403 -29.996  1.00  0.00      SOLV
ATOM   6923  OH2 TIP3 1286     -12.654 -21.831 -29.732  1.00  0.00      SOLV
ATOM   6924  H1  TIP3 1286     -13.263 -21.747 -28.966  1.00  0.00      SOLV
ATOM   6925  H2  TIP3 1286     -12.457 -20.894 -29.931  1.00  0.00      SOLV
ATOM   6926  OH2 TIP3 1287     -12.697 -14.969 -46.136  1.00  0.00      SOLV
ATOM   6927  H1  TIP3 1287     -12.004 -14.815 -46.813  1.00  0.00      SOLV
ATOM   6928  H2  TIP3 1287     -12.338 -14.486 -45.359  1.00  0.00      SOLV
ATOM   6929  OH2 TIP3 1288     -15.722 -22.049 -43.426  1.00  0.00      SOLV
ATOM   6930  H1  TIP3 1288     -16.392 -22.384 -42.796  1.00  0.00      SOLV
ATOM   6931  H2  TIP3 1288     -15.565 -22.864 -43.950  1.00  0.00      SOLV
ATOM   6932  OH2 TIP3 1289     -20.352 -19.196 -33.785  1.00  0.00      SOLV
ATOM   6933  H1  TIP3 1289     -20.997 -19.066 -33.052  1.00  0.00      SOLV
ATOM   6934  H2  TIP3 1289     -20.316 -18.291 -34.152  1.00  0.00      SOLV
ATOM   6935  OH2 TIP3 1290     -20.912 -19.828 -38.206  1.00  0.00      SOLV
ATOM   6936  H1  TIP3 1290     -21.856 -20.019 -38.372  1.00  0.00      SOLV
ATOM   6937  H2  TIP3 1290     -20.518 -20.030 -39.085  1.00  0.00      SOLV
ATOM   6938  OH2 TIP3 1291     -14.722 -19.335 -39.653  1.00  0.00      SOLV
ATOM   6939  H1  TIP3 1291     -14.953 -18.468 -40.048  1.00  0.00      SOLV
ATOM   6940  H2  TIP3 1291     -13.905 -19.529 -40.151  1.00  0.00      SOLV
ATOM   6941  OH2 TIP3 1292     -16.174 -19.118 -28.642  1.00  0.00      SOLV
ATOM   6942  H1  TIP3 1292     -16.545 -19.899 -28.177  1.00  0.00      SOLV
ATOM   6943  H2  TIP3 1292     -15.322 -19.018 -28.173  1.00  0.00      SOLV
ATOM   6944  OH2 TIP3 1293     -13.478 -19.581 -37.208  1.00  0.00      SOLV
ATOM   6945  H1  TIP3 1293     -14.009 -19.363 -38.004  1.00  0.00      SOLV
ATOM   6946  H2  TIP3 1293     -13.092 -20.436 -37.496  1.00  0.00      SOLV
ATOM   6947  OH2 TIP3 1294     -22.273 -18.775 -31.938  1.00  0.00      SOLV
ATOM   6948  H1  TIP3 1294     -22.317 -18.199 -31.146  1.00  0.00      SOLV
ATOM   6949  H2  TIP3 1294     -22.758 -19.570 -31.629  1.00  0.00      SOLV
ATOM   6950  OH2 TIP3 1295     -20.723 -21.243 -44.179  1.00  0.00      SOLV
ATOM   6951  H1  TIP3 1295     -20.704 -21.850 -43.410  1.00  0.00      SOLV
ATOM   6952  H2  TIP3 1295     -20.151 -21.746 -44.792  1.00  0.00      SOLV
ATOM   6953  OH2 TIP3 1296     -25.477 -22.344 -37.070  1.00  0.00      SOLV
ATOM   6954  H1  TIP3 1296     -25.019 -22.396 -36.207  1.00  0.00      SOLV
ATOM   6955  H2  TIP3 1296     -24.853 -21.825 -37.600  1.00  0.00      SOLV
ATOM   6956  OH2 TIP3 1297     -25.917 -21.775 -42.721  1.00  0.00      SOLV
ATOM   6957  H1  TIP3 1297     -25.277 -21.361 -43.335  1.00  0.00      SOLV
ATOM   6958  H2  TIP3 1297     -26.446 -20.988 -42.482  1.00  0.00      SOLV
ATOM   6959  OH2 TIP3 1298     -13.921 -18.545 -32.165  1.00  0.00      SOLV
ATOM   6960  H1  TIP3 1298     -13.974 -18.891 -33.075  1.00  0.00      SOLV
ATOM   6961  H2  TIP3 1298     -14.793 -18.841 -31.827  1.00  0.00      SOLV
ATOM   6962  OH2 TIP3 1299     -17.423 -22.747 -37.539  1.00  0.00      SOLV
ATOM   6963  H1  TIP3 1299     -18.381 -22.693 -37.348  1.00  0.00      SOLV
ATOM   6964  H2  TIP3 1299     -17.068 -22.976 -36.654  1.00  0.00      SOLV
ATOM   6965  OH2 TIP3 1300     -23.493 -20.885 -38.550  1.00  0.00      SOLV
ATOM   6966  H1  TIP3 1300     -24.081 -20.523 -39.259  1.00  0.00      SOLV
ATOM   6967  H2  TIP3 1300     -23.192 -21.738 -38.939  1.00  0.00      SOLV
ATOM   6968  OH2 TIP3 1301     -19.607 -20.603 -40.446  1.00  0.00      SOLV
ATOM   6969  H1  TIP3 1301     -18.647 -20.647 -40.241  1.00  0.00      SOLV
ATOM   6970  H2  TIP3 1301     -19.631 -19.975 -41.199  1.00  0.00      SOLV
ATOM   6971  OH2 TIP3 1302     -14.448 -21.955 -34.157  1.00  0.00      SOLV
ATOM   6972  H1  TIP3 1302     -14.612 -22.078 -33.196  1.00  0.00      SOLV
ATOM   6973  H2  TIP3 1302     -15.112 -22.575 -34.531  1.00  0.00      SOLV
ATOM   6974  OH2 TIP3 1303     -20.012 -19.073 -42.684  1.00  0.00      SOLV
ATOM   6975  H1  TIP3 1303     -20.432 -19.775 -43.225  1.00  0.00      SOLV
ATOM   6976  H2  TIP3 1303     -19.282 -18.817 -43.289  1.00  0.00      SOLV
ATOM   6977  OH2 TIP3 1304     -10.009  -7.553 -27.514  1.00  0.00      SOLV
ATOM   6978  H1  TIP3 1304      -9.704  -7.267 -28.394  1.00  0.00      SOLV
ATOM   6979  H2  TIP3 1304      -9.249  -7.268 -26.968  1.00  0.00      SOLV
ATOM   6980  OH2 TIP3 1305     -22.355 -14.421 -28.622  1.00  0.00      SOLV
ATOM   6981  H1  TIP3 1305     -21.734 -14.522 -27.869  1.00  0.00      SOLV
ATOM   6982  H2  TIP3 1305     -23.196 -14.336 -28.125  1.00  0.00      SOLV
ATOM   6983  OH2 TIP3 1306     -17.427 -19.418 -35.591  1.00  0.00      SOLV
ATOM   6984  H1  TIP3 1306     -16.489 -19.277 -35.378  1.00  0.00      SOLV
ATOM   6985  H2  TIP3 1306     -17.679 -20.052 -34.894  1.00  0.00      SOLV
ATOM   6986  OH2 TIP3 1307     -22.351 -23.351 -39.174  1.00  0.00      SOLV
ATOM   6987  H1  TIP3 1307     -22.636 -24.153 -38.680  1.00  0.00      SOLV
ATOM   6988  H2  TIP3 1307     -22.420 -23.691 -40.087  1.00  0.00      SOLV
ATOM   6989  OH2 TIP3 1308     -18.123 -20.659 -33.140  1.00  0.00      SOLV
ATOM   6990  H1  TIP3 1308     -18.873 -20.040 -33.267  1.00  0.00      SOLV
ATOM   6991  H2  TIP3 1308     -17.520 -20.166 -32.545  1.00  0.00      SOLV
ATOM   6992  OH2 TIP3 1309     -16.632 -14.937 -41.958  1.00  0.00      SOLV
ATOM   6993  H1  TIP3 1309     -17.440 -15.288 -42.397  1.00  0.00      SOLV
ATOM   6994  H2  TIP3 1309     -17.070 -14.473 -41.207  1.00  0.00      SOLV
ATOM   6995  OH2 TIP3 1310      -9.935 -14.901 -33.130  1.00  0.00      SOLV
ATOM   6996  H1  TIP3 1310      -9.214 -14.408 -33.576  1.00  0.00      SOLV
ATOM   6997  H2  TIP3 1310     -10.576 -15.061 -33.857  1.00  0.00      SOLV
ATOM   6998  OH2 TIP3 1311     -13.702 -21.830 -41.521  1.00  0.00      SOLV
ATOM   6999  H1  TIP3 1311     -14.326 -21.807 -42.273  1.00  0.00      SOLV
ATOM   7000  H2  TIP3 1311     -13.193 -21.011 -41.634  1.00  0.00      SOLV
ATOM   7001  OH2 TIP3 1312     -16.426 -14.447 -29.905  1.00  0.00      SOLV
ATOM   7002  H1  TIP3 1312     -16.004 -14.880 -29.129  1.00  0.00      SOLV
ATOM   7003  H2  TIP3 1312     -16.593 -13.555 -29.557  1.00  0.00      SOLV
ATOM   7004  OH2 TIP3 1313     -12.215 -19.468 -40.998  1.00  0.00      SOLV
ATOM   7005  H1  TIP3 1313     -11.562 -20.037 -40.543  1.00  0.00      SOLV
ATOM   7006  H2  TIP3 1313     -11.767 -18.599 -40.896  1.00  0.00      SOLV
ATOM   7007  OH2 TIP3 1314     -21.866 -15.405 -36.858  1.00  0.00      SOLV
ATOM   7008  H1  TIP3 1314     -21.273 -15.476 -37.635  1.00  0.00      SOLV
ATOM   7009  H2  TIP3 1314     -21.387 -15.928 -36.190  1.00  0.00      SOLV
ATOM   7010  OH2 TIP3 1315     -14.207 -13.506 -42.145  1.00  0.00      SOLV
ATOM   7011  H1  TIP3 1315     -14.690 -12.645 -42.065  1.00  0.00      SOLV
ATOM   7012  H2  TIP3 1315     -14.941 -14.113 -41.933  1.00  0.00      SOLV
ATOM   7013  OH2 TIP3 1316     -25.148 -17.215 -30.588  1.00  0.00      SOLV
ATOM   7014  H1  TIP3 1316     -25.405 -17.976 -30.030  1.00  0.00      SOLV
ATOM   7015  H2  TIP3 1316     -25.917 -17.191 -31.196  1.00  0.00      SOLV
ATOM   7016  OH2 TIP3 1317     -17.972 -17.109 -28.063  1.00  0.00      SOLV
ATOM   7017  H1  TIP3 1317     -18.706 -17.365 -28.659  1.00  0.00      SOLV
ATOM   7018  H2  TIP3 1317     -17.277 -17.724 -28.381  1.00  0.00      SOLV
ATOM   7019  OH2 TIP3 1318     -14.051 -12.112 -29.045  1.00  0.00      SOLV
ATOM   7020  H1  TIP3 1318     -14.986 -11.925 -29.270  1.00  0.00      SOLV
ATOM   7021  H2  TIP3 1318     -14.075 -11.961 -28.073  1.00  0.00      SOLV
ATOM   7022  OH2 TIP3 1319      -8.649 -19.638 -41.884  1.00  0.00      SOLV
ATOM   7023  H1  TIP3 1319      -9.363 -19.811 -42.545  1.00  0.00      SOLV
ATOM   7024  H2  TIP3 1319      -8.438 -18.710 -42.133  1.00  0.00      SOLV
ATOM   7025  OH2 TIP3 1320      -7.954 -14.099 -29.144  1.00  0.00      SOLV
ATOM   7026  H1  TIP3 1320      -8.778 -13.986 -29.667  1.00  0.00      SOLV
ATOM   7027  H2  TIP3 1320      -7.270 -14.083 -29.844  1.00  0.00      SOLV
ATOM   7028  OH2 TIP3 1321      -9.296 -10.617 -39.945  1.00  0.00      SOLV
ATOM   7029  H1  TIP3 1321      -9.826 -11.317 -39.509  1.00  0.00      SOLV
ATOM   7030  H2  TIP3 1321      -8.777 -11.111 -40.602  1.00  0.00      SOLV
ATOM   7031  OH2 TIP3 1322     -11.877 -15.552 -35.000  1.00  0.00      SOLV
ATOM   7032  H1  TIP3 1322     -12.808 -15.747 -34.777  1.00  0.00      SOLV
ATOM   7033  H2  TIP3 1322     -11.644 -16.363 -35.501  1.00  0.00      SOLV
ATOM   7034  OH2 TIP3 1323     -18.503 -12.256 -37.819  1.00  0.00      SOLV
ATOM   7035  H1  TIP3 1323     -18.690 -11.346 -38.137  1.00  0.00      SOLV
ATOM   7036  H2  TIP3 1323     -19.278 -12.442 -37.255  1.00  0.00      SOLV
ATOM   7037  OH2 TIP3 1324     -24.559 -17.465 -43.773  1.00  0.00      SOLV
ATOM   7038  H1  TIP3 1324     -24.002 -16.848 -43.262  1.00  0.00      SOLV
ATOM   7039  H2  TIP3 1324     -25.453 -17.215 -43.467  1.00  0.00      SOLV
ATOM   7040  OH2 TIP3 1325     -18.364 -13.889 -40.063  1.00  0.00      SOLV
ATOM   7041  H1  TIP3 1325     -18.231 -13.269 -39.312  1.00  0.00      SOLV
ATOM   7042  H2  TIP3 1325     -18.932 -14.553 -39.620  1.00  0.00      SOLV
ATOM   7043  OH2 TIP3 1326     -17.259 -10.046 -31.753  1.00  0.00      SOLV
ATOM   7044  H1  TIP3 1326     -16.682  -9.252 -31.790  1.00  0.00      SOLV
ATOM   7045  H2  TIP3 1326     -16.874 -10.544 -31.007  1.00  0.00      SOLV
ATOM   7046  OH2 TIP3 1327     -19.150  -9.689 -38.687  1.00  0.00      SOLV
ATOM   7047  H1  TIP3 1327     -20.080  -9.427 -38.538  1.00  0.00      SOLV
ATOM   7048  H2  TIP3 1327     -18.678  -8.958 -38.223  1.00  0.00      SOLV
ATOM   7049  OH2 TIP3 1328     -14.653 -13.743 -31.888  1.00  0.00      SOLV
ATOM   7050  H1  TIP3 1328     -15.330 -14.003 -31.226  1.00  0.00      SOLV
ATOM   7051  H2  TIP3 1328     -13.855 -14.062 -31.425  1.00  0.00      SOLV
ATOM   7052  OH2 TIP3 1329     -11.908 -13.702 -43.774  1.00  0.00      SOLV
ATOM   7053  H1  TIP3 1329     -11.229 -14.182 -43.247  1.00  0.00      SOLV
ATOM   7054  H2  TIP3 1329     -12.632 -13.630 -43.120  1.00  0.00      SOLV
ATOM   7055  OH2 TIP3 1330     -12.072 -10.400 -29.838  1.00  0.00      SOLV
ATOM   7056  H1  TIP3 1330     -12.784 -11.029 -29.587  1.00  0.00      SOLV
ATOM   7057  H2  TIP3 1330     -12.609  -9.632 -30.136  1.00  0.00      SOLV
ATOM   7058  OH2 TIP3 1331      -7.598  -8.607 -43.291  1.00  0.00      SOLV
ATOM   7059  H1  TIP3 1331      -6.967  -8.031 -42.798  1.00  0.00      SOLV
ATOM   7060  H2  TIP3 1331      -8.426  -8.233 -42.913  1.00  0.00      SOLV
ATOM   7061  OH2 TIP3 1332     -23.660 -21.051 -31.241  1.00  0.00      SOLV
ATOM   7062  H1  TIP3 1332     -24.550 -20.900 -31.622  1.00  0.00      SOLV
ATOM   7063  H2  TIP3 1332     -23.927 -21.329 -30.339  1.00  0.00      SOLV
ATOM   7064  OH2 TIP3 1333     -10.130 -15.139 -42.197  1.00  0.00      SOLV
ATOM   7065  H1  TIP3 1333     -10.468 -15.827 -41.585  1.00  0.00      SOLV
ATOM   7066  H2  TIP3 1333      -9.334 -14.844 -41.714  1.00  0.00      SOLV
ATOM   7067  OH2 TIP3 1334     -23.447 -10.273 -32.147  1.00  0.00      SOLV
ATOM   7068  H1  TIP3 1334     -23.160 -11.048 -31.623  1.00  0.00      SOLV
ATOM   7069  H2  TIP3 1334     -23.331  -9.539 -31.511  1.00  0.00      SOLV
ATOM   7070  OH2 TIP3 1335     -17.775 -11.998 -44.724  1.00  0.00      SOLV
ATOM   7071  H1  TIP3 1335     -17.154 -12.754 -44.670  1.00  0.00      SOLV
ATOM   7072  H2  TIP3 1335     -18.347 -12.172 -43.946  1.00  0.00      SOLV
ATOM   7073  OH2 TIP3 1336     -19.194 -12.425 -42.316  1.00  0.00      SOLV
ATOM   7074  H1  TIP3 1336     -18.933 -12.987 -41.558  1.00  0.00      SOLV
ATOM   7075  H2  TIP3 1336     -18.923 -11.545 -41.971  1.00  0.00      SOLV
ATOM   7076  OH2 TIP3 1337     -23.080 -15.465 -42.177  1.00  0.00      SOLV
ATOM   7077  H1  TIP3 1337     -23.559 -14.953 -41.497  1.00  0.00      SOLV
ATOM   7078  H2  TIP3 1337     -22.604 -14.733 -42.619  1.00  0.00      SOLV
ATOM   7079  OH2 TIP3 1338     -14.865 -22.188 -31.410  1.00  0.00      SOLV
ATOM   7080  H1  TIP3 1338     -14.033 -22.212 -30.897  1.00  0.00      SOLV
ATOM   7081  H2  TIP3 1338     -15.333 -22.967 -31.030  1.00  0.00      SOLV
ATOM   7082  OH2 TIP3 1339     -13.670 -23.580 -39.477  1.00  0.00      SOLV
ATOM   7083  H1  TIP3 1339     -13.705 -22.981 -40.261  1.00  0.00      SOLV
ATOM   7084  H2  TIP3 1339     -13.177 -23.004 -38.855  1.00  0.00      SOLV
ATOM   7085  OH2 TIP3 1340     -15.885 -11.426 -42.051  1.00  0.00      SOLV
ATOM   7086  H1  TIP3 1340     -16.643 -11.009 -41.594  1.00  0.00      SOLV
ATOM   7087  H2  TIP3 1340     -15.785 -10.831 -42.818  1.00  0.00      SOLV
ATOM   7088  OH2 TIP3 1341     -16.978 -21.031 -39.708  1.00  0.00      SOLV
ATOM   7089  H1  TIP3 1341     -16.179 -20.467 -39.629  1.00  0.00      SOLV
ATOM   7090  H2  TIP3 1341     -17.006 -21.466 -38.830  1.00  0.00      SOLV
ATOM   7091  OH2 TIP3 1342     -16.228 -19.773 -31.331  1.00  0.00      SOLV
ATOM   7092  H1  TIP3 1342     -16.297 -19.534 -30.382  1.00  0.00      SOLV
ATOM   7093  H2  TIP3 1342     -15.822 -20.666 -31.289  1.00  0.00      SOLV
ATOM   7094  OH2 TIP3 1343     -16.218 -24.562 -39.284  1.00  0.00      SOLV
ATOM   7095  H1  TIP3 1343     -16.619 -23.914 -38.665  1.00  0.00      SOLV
ATOM   7096  H2  TIP3 1343     -15.289 -24.234 -39.314  1.00  0.00      SOLV
ATOM   7097  OH2 TIP3 1344     -18.205 -10.082 -41.267  1.00  0.00      SOLV
ATOM   7098  H1  TIP3 1344     -18.188  -9.169 -41.625  1.00  0.00      SOLV
ATOM   7099  H2  TIP3 1344     -18.511  -9.920 -40.347  1.00  0.00      SOLV
ATOM   7100  OH2 TIP3 1345     -20.162 -22.848 -41.992  1.00  0.00      SOLV
ATOM   7101  H1  TIP3 1345     -20.138 -22.152 -41.304  1.00  0.00      SOLV
ATOM   7102  H2  TIP3 1345     -19.230 -23.148 -41.946  1.00  0.00      SOLV
ATOM   7103  OH2 TIP3 1346     -10.573 -23.706 -29.533  1.00  0.00      SOLV
ATOM   7104  H1  TIP3 1346     -11.318 -23.068 -29.560  1.00  0.00      SOLV
ATOM   7105  H2  TIP3 1346     -10.449 -23.887 -30.484  1.00  0.00      SOLV
ATOM   7106  OH2 TIP3 1347     -11.400 -18.095 -36.124  1.00  0.00      SOLV
ATOM   7107  H1  TIP3 1347     -12.182 -18.531 -36.521  1.00  0.00      SOLV
ATOM   7108  H2  TIP3 1347     -11.063 -18.799 -35.530  1.00  0.00      SOLV
ATOM   7109  OH2 TIP3 1348     -21.703 -13.273 -43.250  1.00  0.00      SOLV
ATOM   7110  H1  TIP3 1348     -20.928 -12.866 -42.808  1.00  0.00      SOLV
ATOM   7111  H2  TIP3 1348     -21.243 -13.698 -44.005  1.00  0.00      SOLV
ATOM   7112  OH2 TIP3 1349     -24.758 -20.089 -44.629  1.00  0.00      SOLV
ATOM   7113  H1  TIP3 1349     -24.770 -19.146 -44.346  1.00  0.00      SOLV
ATOM   7114  H2  TIP3 1349     -25.577 -20.173 -45.160  1.00  0.00      SOLV
ATOM   7115  OH2 TIP3 1350     -10.417  -8.469 -34.049  1.00  0.00      SOLV
ATOM   7116  H1  TIP3 1350     -10.430  -7.680 -34.626  1.00  0.00      SOLV
ATOM   7117  H2  TIP3 1350      -9.455  -8.617 -33.932  1.00  0.00      SOLV
ATOM   7118  OH2 TIP3 1351     -22.848 -25.130 -35.238  1.00  0.00      SOLV
ATOM   7119  H1  TIP3 1351     -22.890 -25.251 -36.211  1.00  0.00      SOLV
ATOM   7120  H2  TIP3 1351     -23.024 -26.051 -34.944  1.00  0.00      SOLV
ATOM   7121  OH2 TIP3 1352     -23.753 -11.298 -38.605  1.00  0.00      SOLV
ATOM   7122  H1  TIP3 1352     -24.196 -11.039 -37.772  1.00  0.00      SOLV
ATOM   7123  H2  TIP3 1352     -24.165 -10.647 -39.220  1.00  0.00      SOLV
ATOM   7124  OH2 TIP3 1353     -24.407  -8.280 -26.465  1.00  0.00      SOLV
ATOM   7125  H1  TIP3 1353     -23.710  -8.444 -25.786  1.00  0.00      SOLV
ATOM   7126  H2  TIP3 1353     -24.321  -9.113 -26.978  1.00  0.00      SOLV
ATOM   7127  OH2 TIP3 1354     -20.476 -10.528 -26.056  1.00  0.00      SOLV
ATOM   7128  H1  TIP3 1354     -19.629 -10.991 -25.915  1.00  0.00      SOLV
ATOM   7129  H2  TIP3 1354     -20.673 -10.762 -26.984  1.00  0.00      SOLV
ATOM   7130  OH2 TIP3 1355     -15.853 -10.051 -44.414  1.00  0.00      SOLV
ATOM   7131  H1  TIP3 1355     -16.564 -10.688 -44.633  1.00  0.00      SOLV
ATOM   7132  H2  TIP3 1355     -15.356 -10.005 -45.261  1.00  0.00      SOLV
ATOM   7133  OH2 TIP3 1356     -14.037 -11.694 -26.357  1.00  0.00      SOLV
ATOM   7134  H1  TIP3 1356     -13.899 -12.609 -26.035  1.00  0.00      SOLV
ATOM   7135  H2  TIP3 1356     -13.214 -11.265 -26.038  1.00  0.00      SOLV
ATOM   7136  OH2 TIP3 1357     -11.214 -10.963 -44.233  1.00  0.00      SOLV
ATOM   7137  H1  TIP3 1357     -11.430 -11.900 -44.074  1.00  0.00      SOLV
ATOM   7138  H2  TIP3 1357     -10.647 -11.024 -45.022  1.00  0.00      SOLV
ATOM   7139  OH2 TIP3 1358     -24.708 -14.423 -27.230  1.00  0.00      SOLV
ATOM   7140  H1  TIP3 1358     -24.713 -15.388 -27.030  1.00  0.00      SOLV
ATOM   7141  H2  TIP3 1358     -25.464 -14.369 -27.854  1.00  0.00      SOLV
ATOM   7142  OH2 TIP3 1359     -20.190 -14.545 -45.142  1.00  0.00      SOLV
ATOM   7143  H1  TIP3 1359     -19.658 -14.965 -44.431  1.00  0.00      SOLV
ATOM   7144  H2  TIP3 1359     -19.787 -14.936 -45.935  1.00  0.00      SOLV
ATOM   7145  OH2 TIP3 1360     -18.254 -14.446 -27.286  1.00  0.00      SOLV
ATOM   7146  H1  TIP3 1360     -18.496 -13.996 -28.123  1.00  0.00      SOLV
ATOM   7147  H2  TIP3 1360     -18.017 -15.346 -27.597  1.00  0.00      SOLV
ATOM   7148  OH2 TIP3 1361     -15.818 -13.916 -44.477  1.00  0.00      SOLV
ATOM   7149  H1  TIP3 1361     -14.992 -13.604 -44.071  1.00  0.00      SOLV
ATOM   7150  H2  TIP3 1361     -16.178 -14.433 -43.734  1.00  0.00      SOLV
ATOM   7151  OH2 TIP3 1362     -12.710 -14.414 -29.889  1.00  0.00      SOLV
ATOM   7152  H1  TIP3 1362     -11.806 -14.095 -30.100  1.00  0.00      SOLV
ATOM   7153  H2  TIP3 1362     -13.119 -13.616 -29.490  1.00  0.00      SOLV
ATOM   7154  OH2 TIP3 1363     -24.655 -17.109 -26.777  1.00  0.00      SOLV
ATOM   7155  H1  TIP3 1363     -24.591 -18.011 -27.106  1.00  0.00      SOLV
ATOM   7156  H2  TIP3 1363     -24.429 -17.231 -25.833  1.00  0.00      SOLV
ATOM   7157  OH2 TIP3 1364     -18.845 -15.942 -43.177  1.00  0.00      SOLV
ATOM   7158  H1  TIP3 1364     -19.484 -16.202 -42.479  1.00  0.00      SOLV
ATOM   7159  H2  TIP3 1364     -18.587 -16.813 -43.551  1.00  0.00      SOLV
ATOM   7160  OH2 TIP3 1365     -19.882 -17.923 -29.863  1.00  0.00      SOLV
ATOM   7161  H1  TIP3 1365     -20.792 -17.561 -29.845  1.00  0.00      SOLV
ATOM   7162  H2  TIP3 1365     -19.440 -17.270 -30.455  1.00  0.00      SOLV
ATOM   7163  OH2 TIP3 1366     -18.083 -18.273 -44.416  1.00  0.00      SOLV
ATOM   7164  H1  TIP3 1366     -18.274 -18.138 -45.370  1.00  0.00      SOLV
ATOM   7165  H2  TIP3 1366     -17.227 -18.753 -44.479  1.00  0.00      SOLV
ATOM   7166  OH2 TIP3 1367     -15.118 -15.679 -27.740  1.00  0.00      SOLV
ATOM   7167  H1  TIP3 1367     -14.431 -16.251 -28.107  1.00  0.00      SOLV
ATOM   7168  H2  TIP3 1367     -15.519 -16.253 -27.057  1.00  0.00      SOLV
ATOM   7169  OH2 TIP3 1368     -19.585 -20.534 -28.891  1.00  0.00      SOLV
ATOM   7170  H1  TIP3 1368     -19.524 -21.103 -29.688  1.00  0.00      SOLV
ATOM   7171  H2  TIP3 1368     -19.667 -19.642 -29.293  1.00  0.00      SOLV
ATOM   7172  OH2 TIP3 1369     -19.340 -22.175 -31.131  1.00  0.00      SOLV
ATOM   7173  H1  TIP3 1369     -18.776 -21.814 -31.847  1.00  0.00      SOLV
ATOM   7174  H2  TIP3 1369     -20.186 -22.279 -31.618  1.00  0.00      SOLV
ATOM   7175  OH2 TIP3 1370     -18.542 -15.921 -31.165  1.00  0.00      SOLV
ATOM   7176  H1  TIP3 1370     -17.791 -15.443 -30.761  1.00  0.00      SOLV
ATOM   7177  H2  TIP3 1370     -18.650 -15.466 -32.010  1.00  0.00      SOLV
ATOM   7178  OH2 TIP3 1371     -13.889 -18.958 -27.061  1.00  0.00      SOLV
ATOM   7179  H1  TIP3 1371     -13.885 -19.935 -27.173  1.00  0.00      SOLV
ATOM   7180  H2  TIP3 1371     -12.978 -18.773 -26.778  1.00  0.00      SOLV
ATOM   7181  OH2 TIP3 1372     -11.780 -16.771 -28.718  1.00  0.00      SOLV
ATOM   7182  H1  TIP3 1372     -12.115 -15.949 -29.139  1.00  0.00      SOLV
ATOM   7183  H2  TIP3 1372     -10.806 -16.627 -28.761  1.00  0.00      SOLV
ATOM   7184  OH2 TIP3 1373     -21.257 -20.815 -26.677  1.00  0.00      SOLV
ATOM   7185  H1  TIP3 1373     -21.945 -21.450 -26.971  1.00  0.00      SOLV
ATOM   7186  H2  TIP3 1373     -20.779 -20.643 -27.518  1.00  0.00      SOLV
ATOM   7187  OH2 TIP3 1374     -18.788 -24.640 -29.959  1.00  0.00      SOLV
ATOM   7188  H1  TIP3 1374     -19.021 -23.751 -30.303  1.00  0.00      SOLV
ATOM   7189  H2  TIP3 1374     -19.389 -25.211 -30.488  1.00  0.00      SOLV
ATOM   7190  OH2 TIP3 1375     -17.293 -21.343 -27.464  1.00  0.00      SOLV
ATOM   7191  H1  TIP3 1375     -17.707 -21.797 -26.702  1.00  0.00      SOLV
ATOM   7192  H2  TIP3 1375     -18.101 -21.144 -27.981  1.00  0.00      SOLV
ATOM   7193  OH2 TIP3 1376     -14.430 -21.571 -27.634  1.00  0.00      SOLV
ATOM   7194  H1  TIP3 1376     -15.397 -21.707 -27.551  1.00  0.00      SOLV
ATOM   7195  H2  TIP3 1376     -14.083 -22.248 -27.009  1.00  0.00      SOLV
ATOM   7196  OH2 TIP3 1377     -13.144 -23.266 -25.945  1.00  0.00      SOLV
ATOM   7197  H1  TIP3 1377     -13.194 -24.231 -26.113  1.00  0.00      SOLV
ATOM   7198  H2  TIP3 1377     -13.357 -23.215 -24.988  1.00  0.00      SOLV
ATOM   7199  OH2 TIP3 1378     -23.092 -22.871 -27.181  1.00  0.00      SOLV
ATOM   7200  H1  TIP3 1378     -23.112 -23.731 -27.646  1.00  0.00      SOLV
ATOM   7201  H2  TIP3 1378     -23.003 -23.174 -26.250  1.00  0.00      SOLV
ATOM   7202  OH2 TIP3 1379     -19.023 -26.227 -27.727  1.00  0.00      SOLV
ATOM   7203  H1  TIP3 1379     -18.444 -26.959 -28.025  1.00  0.00      SOLV
ATOM   7204  H2  TIP3 1379     -18.963 -25.624 -28.500  1.00  0.00      SOLV
ATOM   7205  OH2 TIP3 1380     -18.196 -24.970 -25.442  1.00  0.00      SOLV
ATOM   7206  H1  TIP3 1380     -18.428 -25.493 -26.237  1.00  0.00      SOLV
ATOM   7207  H2  TIP3 1380     -18.625 -24.116 -25.659  1.00  0.00      SOLV
ATOM   7208  OH2 TIP3 1381     -17.817  -7.578 -42.471  1.00  0.00      SOLV
ATOM   7209  H1  TIP3 1381     -16.864  -7.603 -42.670  1.00  0.00      SOLV
ATOM   7210  H2  TIP3 1381     -18.162  -7.103 -43.242  1.00  0.00      SOLV
ATOM   7211  OH2 TIP3 1382     -24.159 -12.000 -43.442  1.00  0.00      SOLV
ATOM   7212  H1  TIP3 1382     -23.261 -12.392 -43.354  1.00  0.00      SOLV
ATOM   7213  H2  TIP3 1382     -24.523 -12.574 -44.158  1.00  0.00      SOLV
ATOM   7214  OH2 TIP3 1383     -25.745  -7.797 -37.682  1.00  0.00      SOLV
ATOM   7215  H1  TIP3 1383     -26.404  -8.031 -38.372  1.00  0.00      SOLV
ATOM   7216  H2  TIP3 1383     -25.545  -8.677 -37.303  1.00  0.00      SOLV
ATOM   7217  OH2 TIP3 1384     -24.773 -10.054 -36.329  1.00  0.00      SOLV
ATOM   7218  H1  TIP3 1384     -25.186 -10.569 -35.609  1.00  0.00      SOLV
ATOM   7219  H2  TIP3 1384     -24.126  -9.539 -35.806  1.00  0.00      SOLV
ATOM   7220  OH2 TIP3 1385      -7.778  -8.731 -33.165  1.00  0.00      SOLV
ATOM   7221  H1  TIP3 1385      -7.870  -9.091 -32.257  1.00  0.00      SOLV
ATOM   7222  H2  TIP3 1385      -7.204  -7.964 -32.978  1.00  0.00      SOLV
ATOM   7223  OH2 TIP3 1386      -8.140  -9.725 -30.651  1.00  0.00      SOLV
ATOM   7224  H1  TIP3 1386      -8.827 -10.339 -31.000  1.00  0.00      SOLV
ATOM   7225  H2  TIP3 1386      -7.793 -10.273 -29.914  1.00  0.00      SOLV
ATOM   7226  OH2 TIP3 1387      -8.533 -13.316 -25.784  1.00  0.00      SOLV
ATOM   7227  H1  TIP3 1387      -9.514 -13.315 -25.756  1.00  0.00      SOLV
ATOM   7228  H2  TIP3 1387      -8.365 -12.699 -25.039  1.00  0.00      SOLV
ATOM   7229  OH2 TIP3 1388      -7.587 -15.110 -40.903  1.00  0.00      SOLV
ATOM   7230  H1  TIP3 1388      -6.880 -14.442 -40.782  1.00  0.00      SOLV
ATOM   7231  H2  TIP3 1388      -7.429 -15.685 -40.121  1.00  0.00      SOLV
ATOM   7232  OH2 TIP3 1389      -7.195 -16.969 -38.933  1.00  0.00      SOLV
ATOM   7233  H1  TIP3 1389      -8.020 -17.327 -38.538  1.00  0.00      SOLV
ATOM   7234  H2  TIP3 1389      -6.629 -16.838 -38.141  1.00  0.00      SOLV
ATOM   7235  OH2 TIP3 1390      -7.455 -13.747 -33.731  1.00  0.00      SOLV
ATOM   7236  H1  TIP3 1390      -7.003 -14.122 -34.496  1.00  0.00      SOLV
ATOM   7237  H2  TIP3 1390      -7.237 -12.791 -33.821  1.00  0.00      SOLV
ATOM   7238  OH2 TIP3 1391     -10.172 -11.231 -31.593  1.00  0.00      SOLV
ATOM   7239  H1  TIP3 1391     -10.899 -10.887 -31.027  1.00  0.00      SOLV
ATOM   7240  H2  TIP3 1391     -10.595 -11.206 -32.481  1.00  0.00      SOLV
ATOM   7241  OH2 TIP3 1392      -8.058 -17.069 -42.732  1.00  0.00      SOLV
ATOM   7242  H1  TIP3 1392      -8.850 -16.623 -43.077  1.00  0.00      SOLV
ATOM   7243  H2  TIP3 1392      -7.802 -16.411 -42.047  1.00  0.00      SOLV
ATOM   7244  OH2 TIP3 1393     -10.440 -20.065 -43.907  1.00  0.00      SOLV
ATOM   7245  H1  TIP3 1393     -10.458 -19.572 -44.746  1.00  0.00      SOLV
ATOM   7246  H2  TIP3 1393     -10.562 -20.979 -44.236  1.00  0.00      SOLV
ATOM   7247  OH2 TIP3 1394      -9.581 -18.167 -38.230  1.00  0.00      SOLV
ATOM   7248  H1  TIP3 1394      -9.669 -19.121 -38.397  1.00  0.00      SOLV
ATOM   7249  H2  TIP3 1394     -10.142 -18.048 -37.435  1.00  0.00      SOLV
ATOM   7250  OH2 TIP3 1395     -25.593 -16.874 -34.418  1.00  0.00      SOLV
ATOM   7251  H1  TIP3 1395     -25.398 -16.710 -35.364  1.00  0.00      SOLV
ATOM   7252  H2  TIP3 1395     -24.670 -16.822 -34.073  1.00  0.00      SOLV
ATOM   7253  OH2 TIP3 1396      -9.016 -16.594 -28.563  1.00  0.00      SOLV
ATOM   7254  H1  TIP3 1396      -8.391 -17.326 -28.728  1.00  0.00      SOLV
ATOM   7255  H2  TIP3 1396      -8.473 -15.808 -28.789  1.00  0.00      SOLV
ATOM   7256  OH2 TIP3 1397      -7.497 -18.998 -28.972  1.00  0.00      SOLV
ATOM   7257  H1  TIP3 1397      -8.361 -19.408 -28.733  1.00  0.00      SOLV
ATOM   7258  H2  TIP3 1397      -6.895 -19.728 -28.718  1.00  0.00      SOLV
ATOM   7259  OH2 TIP3 1398     -10.228 -22.517 -45.208  1.00  0.00      SOLV
ATOM   7260  H1  TIP3 1398      -9.787 -23.159 -44.610  1.00  0.00      SOLV
ATOM   7261  H2  TIP3 1398     -10.509 -23.111 -45.932  1.00  0.00      SOLV
ATOM   7262  OH2 TIP3 1399     -10.035 -20.730 -39.660  1.00  0.00      SOLV
ATOM   7263  H1  TIP3 1399      -9.744 -21.670 -39.657  1.00  0.00      SOLV
ATOM   7264  H2  TIP3 1399      -9.454 -20.365 -40.357  1.00  0.00      SOLV
ATOM   7265  OH2 TIP3 1400     -10.272 -20.115 -34.598  1.00  0.00      SOLV
ATOM   7266  H1  TIP3 1400      -9.338 -19.970 -34.883  1.00  0.00      SOLV
ATOM   7267  H2  TIP3 1400     -10.172 -19.934 -33.639  1.00  0.00      SOLV
ATOM   7268  OH2 TIP3 1401      -9.847 -19.410 -31.968  1.00  0.00      SOLV
ATOM   7269  H1  TIP3 1401     -10.556 -19.254 -31.316  1.00  0.00      SOLV
ATOM   7270  H2  TIP3 1401      -9.409 -18.530 -32.015  1.00  0.00      SOLV
ATOM   7271  OH2 TIP3 1402     -24.900 -21.661 -28.838  1.00  0.00      SOLV
ATOM   7272  H1  TIP3 1402     -24.276 -21.996 -28.157  1.00  0.00      SOLV
ATOM   7273  H2  TIP3 1402     -25.507 -22.431 -28.912  1.00  0.00      SOLV
ATOM   7274  OH2 TIP3 1403      -7.699 -25.483 -26.592  1.00  0.00      SOLV
ATOM   7275  H1  TIP3 1403      -6.990 -26.141 -26.774  1.00  0.00      SOLV
ATOM   7276  H2  TIP3 1403      -7.513 -24.812 -27.279  1.00  0.00      SOLV
ATOM   7277  OH2 TIP3 1404      -9.496 -23.438 -39.545  1.00  0.00      SOLV
ATOM   7278  H1  TIP3 1404      -9.335 -23.894 -38.695  1.00  0.00      SOLV
ATOM   7279  H2  TIP3 1404     -10.189 -24.021 -39.928  1.00  0.00      SOLV
ATOM   7280  OH2 TIP3 1405     -24.040 -22.706 -34.759  1.00  0.00      SOLV
ATOM   7281  H1  TIP3 1405     -23.661 -23.610 -34.861  1.00  0.00      SOLV
ATOM   7282  H2  TIP3 1405     -23.237 -22.161 -34.866  1.00  0.00      SOLV
ATOM   7283  OH2 TIP3 1406     -26.424 -19.465 -35.040  1.00  0.00      SOLV
ATOM   7284  H1  TIP3 1406     -25.601 -19.683 -35.510  1.00  0.00      SOLV
ATOM   7285  H2  TIP3 1406     -26.213 -18.564 -34.738  1.00  0.00      SOLV
ATOM   7286  OH2 TIP3 1407      -7.921 -23.635 -28.675  1.00  0.00      SOLV
ATOM   7287  H1  TIP3 1407      -8.854 -23.386 -28.829  1.00  0.00      SOLV
ATOM   7288  H2  TIP3 1407      -7.866 -24.411 -29.274  1.00  0.00      SOLV
ATOM   7289  OH2 TIP3 1408      -8.518 -24.059 -43.695  1.00  0.00      SOLV
ATOM   7290  H1  TIP3 1408      -7.865 -24.493 -44.282  1.00  0.00      SOLV
ATOM   7291  H2  TIP3 1408      -7.988 -23.319 -43.327  1.00  0.00      SOLV
ATOM   7292  OH2 TIP3 1409     -26.050 -23.556 -40.588  1.00  0.00      SOLV
ATOM   7293  H1  TIP3 1409     -26.843 -23.256 -40.118  1.00  0.00      SOLV
ATOM   7294  H2  TIP3 1409     -25.911 -22.847 -41.245  1.00  0.00      SOLV
ATOM   7295  OH2 TIP3 1410     -11.093  -7.707 -37.421  1.00  0.00      SOLV
ATOM   7296  H1  TIP3 1410     -10.375  -7.684 -38.090  1.00  0.00      SOLV
ATOM   7297  H2  TIP3 1410     -10.767  -7.077 -36.760  1.00  0.00      SOLV
ATOM   7298  OH2 TIP3 1411     -25.335 -25.496 -32.014  1.00  0.00      SOLV
ATOM   7299  H1  TIP3 1411     -26.093 -25.594 -31.403  1.00  0.00      SOLV
ATOM   7300  H2  TIP3 1411     -25.515 -24.607 -32.387  1.00  0.00      SOLV
ATOM   7301  OH2 TIP3 1412     -24.006 -10.680 -27.787  1.00  0.00      SOLV
ATOM   7302  H1  TIP3 1412     -24.911 -10.934 -28.062  1.00  0.00      SOLV
ATOM   7303  H2  TIP3 1412     -23.935 -11.220 -26.971  1.00  0.00      SOLV
ATOM   7304  OH2 TIP3 1413     -19.960 -10.077 -31.035  1.00  0.00      SOLV
ATOM   7305  H1  TIP3 1413     -20.183  -9.129 -31.151  1.00  0.00      SOLV
ATOM   7306  H2  TIP3 1413     -19.003 -10.047 -31.237  1.00  0.00      SOLV
ATOM   7307  OH2 TIP3 1414     -16.768  -9.095 -28.175  1.00  0.00      SOLV
ATOM   7308  H1  TIP3 1414     -16.605  -9.390 -27.249  1.00  0.00      SOLV
ATOM   7309  H2  TIP3 1414     -16.048  -8.435 -28.282  1.00  0.00      SOLV
ATOM   7310  OH2 TIP3 1415     -14.720  -7.302 -28.528  1.00  0.00      SOLV
ATOM   7311  H1  TIP3 1415     -14.174  -7.673 -29.255  1.00  0.00      SOLV
ATOM   7312  H2  TIP3 1415     -14.031  -7.130 -27.848  1.00  0.00      SOLV
ATOM   7313  OH2 TIP3 1416      -8.201 -25.844 -30.229  1.00  0.00      SOLV
ATOM   7314  H1  TIP3 1416      -8.954 -25.659 -30.822  1.00  0.00      SOLV
ATOM   7315  H2  TIP3 1416      -8.208 -26.827 -30.195  1.00  0.00      SOLV
ATOM   7316  OH2 TIP3 1417     -23.188  -7.756 -30.766  1.00  0.00      SOLV
ATOM   7317  H1  TIP3 1417     -24.010  -7.364 -31.133  1.00  0.00      SOLV
ATOM   7318  H2  TIP3 1417     -23.167  -7.334 -29.881  1.00  0.00      SOLV
ATOM   7319  OH2 TIP3 1418     -20.518  -7.415 -31.402  1.00  0.00      SOLV
ATOM   7320  H1  TIP3 1418     -21.485  -7.472 -31.240  1.00  0.00      SOLV
ATOM   7321  H2  TIP3 1418     -20.489  -6.978 -32.280  1.00  0.00      SOLV
ATOM   7322  OH2 TIP3 1419     -15.860  -7.705 -32.244  1.00  0.00      SOLV
ATOM   7323  H1  TIP3 1419     -16.319  -7.412 -33.052  1.00  0.00      SOLV
ATOM   7324  H2  TIP3 1419     -15.903  -6.897 -31.692  1.00  0.00      SOLV
ATOM   7325  OH2 TIP3 1420     -13.484  -8.262 -30.777  1.00  0.00      SOLV
ATOM   7326  H1  TIP3 1420     -14.162  -8.132 -31.470  1.00  0.00      SOLV
ATOM   7327  H2  TIP3 1420     -12.706  -7.797 -31.157  1.00  0.00      SOLV
ATOM   7328  OH2 TIP3 1421     -11.108  -7.234 -31.717  1.00  0.00      SOLV
ATOM   7329  H1  TIP3 1421     -10.786  -6.365 -32.038  1.00  0.00      SOLV
ATOM   7330  H2  TIP3 1421     -10.964  -7.781 -32.520  1.00  0.00      SOLV
ATOM   7331  OH2 TIP3 1422     -22.957  -8.926 -34.545  1.00  0.00      SOLV
ATOM   7332  H1  TIP3 1422     -23.114  -9.352 -33.677  1.00  0.00      SOLV
ATOM   7333  H2  TIP3 1422     -22.151  -9.407 -34.838  1.00  0.00      SOLV
ATOM   7334  OH2 TIP3 1423     -20.809 -10.310 -35.491  1.00  0.00      SOLV
ATOM   7335  H1  TIP3 1423     -20.694 -11.280 -35.597  1.00  0.00      SOLV
ATOM   7336  H2  TIP3 1423     -19.950 -10.060 -35.087  1.00  0.00      SOLV
ATOM   7337  OH2 TIP3 1424     -18.352  -9.741 -34.281  1.00  0.00      SOLV
ATOM   7338  H1  TIP3 1424     -17.880 -10.473 -34.742  1.00  0.00      SOLV
ATOM   7339  H2  TIP3 1424     -18.045  -9.901 -33.365  1.00  0.00      SOLV
ATOM   7340  OH2 TIP3 1425     -16.316 -23.804 -35.193  1.00  0.00      SOLV
ATOM   7341  H1  TIP3 1425     -17.001 -24.330 -34.730  1.00  0.00      SOLV
ATOM   7342  H2  TIP3 1425     -15.816 -24.542 -35.608  1.00  0.00      SOLV
ATOM   7343  OH2 TIP3 1426     -10.462 -24.746 -34.819  1.00  0.00      SOLV
ATOM   7344  H1  TIP3 1426      -9.868 -24.705 -35.596  1.00  0.00      SOLV
ATOM   7345  H2  TIP3 1426     -11.025 -23.960 -34.992  1.00  0.00      SOLV
ATOM   7346  OH2 TIP3 1427      -8.882 -24.735 -37.099  1.00  0.00      SOLV
ATOM   7347  H1  TIP3 1427      -8.217 -25.447 -37.252  1.00  0.00      SOLV
ATOM   7348  H2  TIP3 1427      -8.267 -23.973 -36.952  1.00  0.00      SOLV
ATOM   7349  OH2 TIP3 1428     -23.098 -25.686 -37.920  1.00  0.00      SOLV
ATOM   7350  H1  TIP3 1428     -24.033 -25.987 -37.943  1.00  0.00      SOLV
ATOM   7351  H2  TIP3 1428     -22.618 -26.535 -38.038  1.00  0.00      SOLV
ATOM   7352  OH2 TIP3 1429     -24.859 -25.833 -41.469  1.00  0.00      SOLV
ATOM   7353  H1  TIP3 1429     -23.972 -25.420 -41.499  1.00  0.00      SOLV
ATOM   7354  H2  TIP3 1429     -25.365 -25.083 -41.074  1.00  0.00      SOLV
ATOM   7355  OH2 TIP3 1430     -17.331 -26.613 -37.687  1.00  0.00      SOLV
ATOM   7356  H1  TIP3 1430     -17.121 -25.891 -38.299  1.00  0.00      SOLV
ATOM   7357  H2  TIP3 1430     -16.558 -26.546 -37.093  1.00  0.00      SOLV
ATOM   7358  OH2 TIP3 1431     -15.062 -25.968 -36.303  1.00  0.00      SOLV
ATOM   7359  H1  TIP3 1431     -14.258 -25.905 -36.831  1.00  0.00      SOLV
ATOM   7360  H2  TIP3 1431     -14.822 -26.704 -35.689  1.00  0.00      SOLV
ATOM   7361  OH2 TIP3 1432     -11.494 -25.106 -40.434  1.00  0.00      SOLV
ATOM   7362  H1  TIP3 1432     -12.322 -24.668 -40.157  1.00  0.00      SOLV
ATOM   7363  H2  TIP3 1432     -11.743 -26.051 -40.324  1.00  0.00      SOLV
ATOM   7364  OH2 TIP3 1433     -24.950  -9.526 -40.222  1.00  0.00      SOLV
ATOM   7365  H1  TIP3 1433     -25.588 -10.019 -40.773  1.00  0.00      SOLV
ATOM   7366  H2  TIP3 1433     -24.881  -8.675 -40.698  1.00  0.00      SOLV
ATOM   7367  OH2 TIP3 1434     -22.456 -24.407 -41.875  1.00  0.00      SOLV
ATOM   7368  H1  TIP3 1434     -22.576 -24.708 -42.793  1.00  0.00      SOLV
ATOM   7369  H2  TIP3 1434     -21.608 -23.919 -41.945  1.00  0.00      SOLV
ATOM   7370  OH2 TIP3 1435     -17.410 -23.105 -41.463  1.00  0.00      SOLV
ATOM   7371  H1  TIP3 1435     -17.107 -23.850 -40.911  1.00  0.00      SOLV
ATOM   7372  H2  TIP3 1435     -17.239 -22.354 -40.855  1.00  0.00      SOLV
ATOM   7373  OH2 TIP3 1436     -15.133  -7.841 -43.059  1.00  0.00      SOLV
ATOM   7374  H1  TIP3 1436     -14.160  -8.022 -43.039  1.00  0.00      SOLV
ATOM   7375  H2  TIP3 1436     -15.400  -8.642 -43.570  1.00  0.00      SOLV
ATOM   7376  OH2 TIP3 1437      -9.073  -8.015 -39.345  1.00  0.00      SOLV
ATOM   7377  H1  TIP3 1437      -9.171  -8.980 -39.539  1.00  0.00      SOLV
ATOM   7378  H2  TIP3 1437      -9.114  -7.657 -40.253  1.00  0.00      SOLV
ATOM   7379  OH2 TIP3 1438     -23.235 -25.504 -28.216  1.00  0.00      SOLV
ATOM   7380  H1  TIP3 1438     -23.830 -26.106 -27.727  1.00  0.00      SOLV
ATOM   7381  H2  TIP3 1438     -22.422 -25.625 -27.678  1.00  0.00      SOLV
ATOM   7382  OH2 TIP3 1439     -21.348 -25.942 -26.309  1.00  0.00      SOLV
ATOM   7383  H1  TIP3 1439     -20.489 -26.176 -26.726  1.00  0.00      SOLV
ATOM   7384  H2  TIP3 1439     -21.546 -26.744 -25.785  1.00  0.00      SOLV
ATOM   7385  OH2 TIP3 1440     -24.121  -9.408 -44.552  1.00  0.00      SOLV
ATOM   7386  H1  TIP3 1440     -24.988  -9.162 -44.174  1.00  0.00      SOLV
ATOM   7387  H2  TIP3 1440     -23.972 -10.268 -44.107  1.00  0.00      SOLV
ATOM   7388  OH2 TIP3 1441     -13.015 -25.956 -26.617  1.00  0.00      SOLV
ATOM   7389  H1  TIP3 1441     -12.996 -26.433 -25.759  1.00  0.00      SOLV
ATOM   7390  H2  TIP3 1441     -12.069 -25.974 -26.876  1.00  0.00      SOLV
ATOM   7391  OH2 TIP3 1442     -10.138 -10.289 -27.861  1.00  0.00      SOLV
ATOM   7392  H1  TIP3 1442     -10.805 -10.344 -28.579  1.00  0.00      SOLV
ATOM   7393  H2  TIP3 1442     -10.104  -9.321 -27.708  1.00  0.00      SOLV
ATOM   7394  OH2 TIP3 1443       5.446 -16.031 -39.170  1.00  0.00      SOLV
ATOM   7395  H1  TIP3 1443       5.273 -15.067 -39.140  1.00  0.00      SOLV
ATOM   7396  H2  TIP3 1443       4.611 -16.389 -39.508  1.00  0.00      SOLV
ATOM   7397  OH2 TIP3 1444       3.860 -16.770 -34.630  1.00  0.00      SOLV
ATOM   7398  H1  TIP3 1444       4.188 -17.423 -33.970  1.00  0.00      SOLV
ATOM   7399  H2  TIP3 1444       3.359 -17.352 -35.224  1.00  0.00      SOLV
ATOM   7400  OH2 TIP3 1445      -4.055 -17.087 -33.638  1.00  0.00      SOLV
ATOM   7401  H1  TIP3 1445      -3.847 -17.836 -33.043  1.00  0.00      SOLV
ATOM   7402  H2  TIP3 1445      -3.179 -16.878 -34.006  1.00  0.00      SOLV
ATOM   7403  OH2 TIP3 1446       7.283 -13.361 -35.769  1.00  0.00      SOLV
ATOM   7404  H1  TIP3 1446       7.013 -14.254 -35.474  1.00  0.00      SOLV
ATOM   7405  H2  TIP3 1446       7.209 -12.834 -34.950  1.00  0.00      SOLV
ATOM   7406  OH2 TIP3 1447      -1.889 -12.763 -36.111  1.00  0.00      SOLV
ATOM   7407  H1  TIP3 1447      -2.422 -13.564 -36.287  1.00  0.00      SOLV
ATOM   7408  H2  TIP3 1447      -1.179 -13.098 -35.540  1.00  0.00      SOLV
ATOM   7409  OH2 TIP3 1448      -6.421 -19.391 -40.061  1.00  0.00      SOLV
ATOM   7410  H1  TIP3 1448      -6.613 -18.492 -39.729  1.00  0.00      SOLV
ATOM   7411  H2  TIP3 1448      -7.144 -19.524 -40.692  1.00  0.00      SOLV
ATOM   7412  OH2 TIP3 1449      -5.457 -16.768 -36.791  1.00  0.00      SOLV
ATOM   7413  H1  TIP3 1449      -5.123 -17.662 -36.565  1.00  0.00      SOLV
ATOM   7414  H2  TIP3 1449      -4.633 -16.239 -36.814  1.00  0.00      SOLV
ATOM   7415  OH2 TIP3 1450       5.067  -9.357 -35.061  1.00  0.00      SOLV
ATOM   7416  H1  TIP3 1450       5.357  -9.766 -35.896  1.00  0.00      SOLV
ATOM   7417  H2  TIP3 1450       4.706 -10.110 -34.562  1.00  0.00      SOLV
ATOM   7418  OH2 TIP3 1451       2.421 -14.471 -33.872  1.00  0.00      SOLV
ATOM   7419  H1  TIP3 1451       2.944 -15.226 -34.219  1.00  0.00      SOLV
ATOM   7420  H2  TIP3 1451       2.988 -14.205 -33.116  1.00  0.00      SOLV
ATOM   7421  OH2 TIP3 1452      12.333 -23.441 -33.709  1.00  0.00      SOLV
ATOM   7422  H1  TIP3 1452      11.735 -22.706 -33.481  1.00  0.00      SOLV
ATOM   7423  H2  TIP3 1452      12.803 -23.110 -34.497  1.00  0.00      SOLV
ATOM   7424  OH2 TIP3 1453       5.504 -21.136 -33.978  1.00  0.00      SOLV
ATOM   7425  H1  TIP3 1453       6.300 -21.566 -33.599  1.00  0.00      SOLV
ATOM   7426  H2  TIP3 1453       5.226 -21.796 -34.619  1.00  0.00      SOLV
ATOM   7427  OH2 TIP3 1454      -1.163 -22.184 -36.847  1.00  0.00      SOLV
ATOM   7428  H1  TIP3 1454      -1.324 -21.347 -37.335  1.00  0.00      SOLV
ATOM   7429  H2  TIP3 1454      -1.383 -22.853 -37.507  1.00  0.00      SOLV
ATOM   7430  OH2 TIP3 1455       6.753 -21.546 -37.800  1.00  0.00      SOLV
ATOM   7431  H1  TIP3 1455       7.275 -21.500 -36.967  1.00  0.00      SOLV
ATOM   7432  H2  TIP3 1455       7.438 -21.287 -38.446  1.00  0.00      SOLV
ATOM   7433  OH2 TIP3 1456      -4.976 -19.469 -36.132  1.00  0.00      SOLV
ATOM   7434  H1  TIP3 1456      -4.354 -20.003 -35.609  1.00  0.00      SOLV
ATOM   7435  H2  TIP3 1456      -4.822 -19.843 -37.027  1.00  0.00      SOLV
ATOM   7436  OH2 TIP3 1457      -0.127 -17.848 -36.971  1.00  0.00      SOLV
ATOM   7437  H1  TIP3 1457       0.754 -18.239 -36.779  1.00  0.00      SOLV
ATOM   7438  H2  TIP3 1457      -0.628 -18.627 -37.296  1.00  0.00      SOLV
ATOM   7439  OH2 TIP3 1458      10.702 -21.406 -32.723  1.00  0.00      SOLV
ATOM   7440  H1  TIP3 1458      10.327 -20.649 -32.212  1.00  0.00      SOLV
ATOM   7441  H2  TIP3 1458       9.880 -21.945 -32.768  1.00  0.00      SOLV
ATOM   7442  OH2 TIP3 1459      -2.931 -22.722 -32.590  1.00  0.00      SOLV
ATOM   7443  H1  TIP3 1459      -2.979 -22.168 -33.392  1.00  0.00      SOLV
ATOM   7444  H2  TIP3 1459      -3.704 -22.381 -32.092  1.00  0.00      SOLV
ATOM   7445  OH2 TIP3 1460       5.115 -13.312 -39.570  1.00  0.00      SOLV
ATOM   7446  H1  TIP3 1460       5.043 -13.268 -40.536  1.00  0.00      SOLV
ATOM   7447  H2  TIP3 1460       4.625 -12.496 -39.311  1.00  0.00      SOLV
ATOM   7448  OH2 TIP3 1461      -0.164 -15.057 -33.035  1.00  0.00      SOLV
ATOM   7449  H1  TIP3 1461      -0.566 -14.236 -32.672  1.00  0.00      SOLV
ATOM   7450  H2  TIP3 1461       0.723 -14.737 -33.311  1.00  0.00      SOLV
ATOM   7451  OH2 TIP3 1462      -3.006 -21.301 -34.984  1.00  0.00      SOLV
ATOM   7452  H1  TIP3 1462      -2.383 -20.609 -34.665  1.00  0.00      SOLV
ATOM   7453  H2  TIP3 1462      -2.411 -21.756 -35.619  1.00  0.00      SOLV
ATOM   7454  OH2 TIP3 1463      -1.393 -12.836 -31.830  1.00  0.00      SOLV
ATOM   7455  H1  TIP3 1463      -1.251 -11.867 -31.813  1.00  0.00      SOLV
ATOM   7456  H2  TIP3 1463      -2.347 -12.872 -31.605  1.00  0.00      SOLV
ATOM   7457  OH2 TIP3 1464      -5.365 -13.401 -40.653  1.00  0.00      SOLV
ATOM   7458  H1  TIP3 1464      -5.389 -12.720 -41.340  1.00  0.00      SOLV
ATOM   7459  H2  TIP3 1464      -5.143 -12.860 -39.868  1.00  0.00      SOLV
ATOM   7460  OH2 TIP3 1465       7.000 -11.556 -33.603  1.00  0.00      SOLV
ATOM   7461  H1  TIP3 1465       6.041 -11.407 -33.479  1.00  0.00      SOLV
ATOM   7462  H2  TIP3 1465       7.317 -10.669 -33.877  1.00  0.00      SOLV
ATOM   7463  OH2 TIP3 1466       0.866 -26.014 -34.697  1.00  0.00      SOLV
ATOM   7464  H1  TIP3 1466       0.638 -26.966 -34.617  1.00  0.00      SOLV
ATOM   7465  H2  TIP3 1466       0.026 -25.597 -34.407  1.00  0.00      SOLV
ATOM   7466  OH2 TIP3 1467       6.331 -10.047 -37.518  1.00  0.00      SOLV
ATOM   7467  H1  TIP3 1467       6.806 -10.882 -37.726  1.00  0.00      SOLV
ATOM   7468  H2  TIP3 1467       7.071  -9.496 -37.178  1.00  0.00      SOLV
ATOM   7469  OH2 TIP3 1468       7.463 -12.422 -38.311  1.00  0.00      SOLV
ATOM   7470  H1  TIP3 1468       6.711 -12.894 -38.723  1.00  0.00      SOLV
ATOM   7471  H2  TIP3 1468       7.494 -12.857 -37.425  1.00  0.00      SOLV
ATOM   7472  OH2 TIP3 1469       8.801 -14.075 -30.534  1.00  0.00      SOLV
ATOM   7473  H1  TIP3 1469       8.715 -14.545 -31.394  1.00  0.00      SOLV
ATOM   7474  H2  TIP3 1469       8.853 -13.146 -30.852  1.00  0.00      SOLV
ATOM   7475  OH2 TIP3 1470       3.668 -17.313 -40.983  1.00  0.00      SOLV
ATOM   7476  H1  TIP3 1470       3.053 -16.583 -41.197  1.00  0.00      SOLV
ATOM   7477  H2  TIP3 1470       4.313 -17.240 -41.715  1.00  0.00      SOLV
ATOM   7478  OH2 TIP3 1471       3.898 -18.622 -44.545  1.00  0.00      SOLV
ATOM   7479  H1  TIP3 1471       4.558 -18.101 -44.046  1.00  0.00      SOLV
ATOM   7480  H2  TIP3 1471       4.179 -19.531 -44.290  1.00  0.00      SOLV
ATOM   7481  OH2 TIP3 1472      10.624 -16.820 -32.236  1.00  0.00      SOLV
ATOM   7482  H1  TIP3 1472       9.843 -16.270 -32.465  1.00  0.00      SOLV
ATOM   7483  H2  TIP3 1472      11.187 -16.639 -33.022  1.00  0.00      SOLV
ATOM   7484  OH2 TIP3 1473       7.455 -17.088 -40.602  1.00  0.00      SOLV
ATOM   7485  H1  TIP3 1473       6.747 -16.718 -40.021  1.00  0.00      SOLV
ATOM   7486  H2  TIP3 1473       8.019 -17.492 -39.909  1.00  0.00      SOLV
ATOM   7487  OH2 TIP3 1474       6.823 -18.573 -31.090  1.00  0.00      SOLV
ATOM   7488  H1  TIP3 1474       6.583 -17.836 -30.509  1.00  0.00      SOLV
ATOM   7489  H2  TIP3 1474       6.155 -18.499 -31.804  1.00  0.00      SOLV
ATOM   7490  OH2 TIP3 1475      -1.129 -15.910 -38.759  1.00  0.00      SOLV
ATOM   7491  H1  TIP3 1475      -1.353 -16.341 -39.612  1.00  0.00      SOLV
ATOM   7492  H2  TIP3 1475      -0.673 -16.626 -38.272  1.00  0.00      SOLV
ATOM   7493  OH2 TIP3 1476       0.902 -12.519 -35.219  1.00  0.00      SOLV
ATOM   7494  H1  TIP3 1476       1.077 -12.558 -36.176  1.00  0.00      SOLV
ATOM   7495  H2  TIP3 1476       1.538 -13.171 -34.857  1.00  0.00      SOLV
ATOM   7496  OH2 TIP3 1477      -1.456 -16.754 -34.799  1.00  0.00      SOLV
ATOM   7497  H1  TIP3 1477      -0.813 -16.997 -35.504  1.00  0.00      SOLV
ATOM   7498  H2  TIP3 1477      -0.928 -16.153 -34.224  1.00  0.00      SOLV
ATOM   7499  OH2 TIP3 1478       4.238 -11.389 -33.200  1.00  0.00      SOLV
ATOM   7500  H1  TIP3 1478       3.399 -10.975 -32.932  1.00  0.00      SOLV
ATOM   7501  H2  TIP3 1478       4.181 -12.235 -32.709  1.00  0.00      SOLV
ATOM   7502  OH2 TIP3 1479      -0.112 -12.754 -29.352  1.00  0.00      SOLV
ATOM   7503  H1  TIP3 1479      -0.830 -12.169 -29.026  1.00  0.00      SOLV
ATOM   7504  H2  TIP3 1479      -0.447 -12.951 -30.249  1.00  0.00      SOLV
ATOM   7505  OH2 TIP3 1480       5.712 -17.169 -42.846  1.00  0.00      SOLV
ATOM   7506  H1  TIP3 1480       6.356 -17.331 -42.124  1.00  0.00      SOLV
ATOM   7507  H2  TIP3 1480       6.165 -16.476 -43.342  1.00  0.00      SOLV
ATOM   7508  OH2 TIP3 1481      -4.002 -16.610 -29.170  1.00  0.00      SOLV
ATOM   7509  H1  TIP3 1481      -3.895 -15.649 -29.020  1.00  0.00      SOLV
ATOM   7510  H2  TIP3 1481      -4.820 -16.645 -29.707  1.00  0.00      SOLV
ATOM   7511  OH2 TIP3 1482       4.084 -10.856 -38.941  1.00  0.00      SOLV
ATOM   7512  H1  TIP3 1482       4.734 -10.474 -38.324  1.00  0.00      SOLV
ATOM   7513  H2  TIP3 1482       3.735 -10.063 -39.385  1.00  0.00      SOLV
ATOM   7514  OH2 TIP3 1483      -2.176 -11.011 -28.747  1.00  0.00      SOLV
ATOM   7515  H1  TIP3 1483      -2.008 -10.552 -29.589  1.00  0.00      SOLV
ATOM   7516  H2  TIP3 1483      -3.144 -10.931 -28.643  1.00  0.00      SOLV
ATOM   7517  OH2 TIP3 1484       9.389 -25.865 -41.611  1.00  0.00      SOLV
ATOM   7518  H1  TIP3 1484       8.531 -25.513 -41.298  1.00  0.00      SOLV
ATOM   7519  H2  TIP3 1484       9.679 -25.134 -42.197  1.00  0.00      SOLV
ATOM   7520  OH2 TIP3 1485      -1.751 -16.854 -41.309  1.00  0.00      SOLV
ATOM   7521  H1  TIP3 1485      -2.657 -16.589 -41.572  1.00  0.00      SOLV
ATOM   7522  H2  TIP3 1485      -1.664 -17.747 -41.707  1.00  0.00      SOLV
ATOM   7523  OH2 TIP3 1486      12.011 -11.193 -41.914  1.00  0.00      SOLV
ATOM   7524  H1  TIP3 1486      11.462 -10.544 -42.389  1.00  0.00      SOLV
ATOM   7525  H2  TIP3 1486      12.619 -11.475 -42.634  1.00  0.00      SOLV
ATOM   7526  OH2 TIP3 1487      -6.204 -14.262 -31.276  1.00  0.00      SOLV
ATOM   7527  H1  TIP3 1487      -6.656 -14.167 -32.141  1.00  0.00      SOLV
ATOM   7528  H2  TIP3 1487      -6.162 -15.234 -31.171  1.00  0.00      SOLV
ATOM   7529  OH2 TIP3 1488      -6.617 -11.126 -33.892  1.00  0.00      SOLV
ATOM   7530  H1  TIP3 1488      -5.880 -10.933 -33.276  1.00  0.00      SOLV
ATOM   7531  H2  TIP3 1488      -7.167 -10.328 -33.747  1.00  0.00      SOLV
ATOM   7532  OH2 TIP3 1489      11.163 -11.216 -28.202  1.00  0.00      SOLV
ATOM   7533  H1  TIP3 1489      11.052 -12.191 -28.204  1.00  0.00      SOLV
ATOM   7534  H2  TIP3 1489      10.318 -10.937 -27.788  1.00  0.00      SOLV
ATOM   7535  OH2 TIP3 1490       2.257 -11.243 -29.633  1.00  0.00      SOLV
ATOM   7536  H1  TIP3 1490       2.087 -10.477 -29.041  1.00  0.00      SOLV
ATOM   7537  H2  TIP3 1490       1.491 -11.822 -29.441  1.00  0.00      SOLV
ATOM   7538  OH2 TIP3 1491       3.643  -8.307 -40.180  1.00  0.00      SOLV
ATOM   7539  H1  TIP3 1491       3.545  -8.164 -41.139  1.00  0.00      SOLV
ATOM   7540  H2  TIP3 1491       3.168  -7.536 -39.818  1.00  0.00      SOLV
ATOM   7541  OH2 TIP3 1492      -3.029  -9.242 -38.010  1.00  0.00      SOLV
ATOM   7542  H1  TIP3 1492      -2.748  -9.532 -37.117  1.00  0.00      SOLV
ATOM   7543  H2  TIP3 1492      -3.563 -10.005 -38.306  1.00  0.00      SOLV
ATOM   7544  OH2 TIP3 1493       6.215  -8.907 -42.872  1.00  0.00      SOLV
ATOM   7545  H1  TIP3 1493       6.738  -9.574 -43.366  1.00  0.00      SOLV
ATOM   7546  H2  TIP3 1493       6.571  -8.996 -41.971  1.00  0.00      SOLV
ATOM   7547  OH2 TIP3 1494       6.364  -8.680 -40.013  1.00  0.00      SOLV
ATOM   7548  H1  TIP3 1494       5.390  -8.584 -40.065  1.00  0.00      SOLV
ATOM   7549  H2  TIP3 1494       6.449  -9.235 -39.218  1.00  0.00      SOLV
ATOM   7550  OH2 TIP3 1495       8.913 -20.264 -27.971  1.00  0.00      SOLV
ATOM   7551  H1  TIP3 1495       8.165 -20.433 -28.576  1.00  0.00      SOLV
ATOM   7552  H2  TIP3 1495       8.652 -20.830 -27.216  1.00  0.00      SOLV
ATOM   7553  OH2 TIP3 1496      -3.993 -12.649 -30.798  1.00  0.00      SOLV
ATOM   7554  H1  TIP3 1496      -3.804 -13.010 -29.904  1.00  0.00      SOLV
ATOM   7555  H2  TIP3 1496      -4.787 -13.182 -31.021  1.00  0.00      SOLV
ATOM   7556  OH2 TIP3 1497      -1.650 -24.903 -33.850  1.00  0.00      SOLV
ATOM   7557  H1  TIP3 1497      -2.409 -25.035 -34.458  1.00  0.00      SOLV
ATOM   7558  H2  TIP3 1497      -1.957 -24.099 -33.384  1.00  0.00      SOLV
ATOM   7559  OH2 TIP3 1498       2.998 -24.404 -30.596  1.00  0.00      SOLV
ATOM   7560  H1  TIP3 1498       3.353 -24.972 -29.880  1.00  0.00      SOLV
ATOM   7561  H2  TIP3 1498       2.049 -24.386 -30.350  1.00  0.00      SOLV
ATOM   7562  OH2 TIP3 1499       6.707 -20.852 -29.535  1.00  0.00      SOLV
ATOM   7563  H1  TIP3 1499       5.891 -21.292 -29.854  1.00  0.00      SOLV
ATOM   7564  H2  TIP3 1499       6.796 -20.134 -30.197  1.00  0.00      SOLV
ATOM   7565  OH2 TIP3 1500       6.272 -14.802 -46.291  1.00  0.00      SOLV
ATOM   7566  H1  TIP3 1500       7.056 -14.729 -46.877  1.00  0.00      SOLV
ATOM   7567  H2  TIP3 1500       6.572 -14.333 -45.482  1.00  0.00      SOLV
ATOM   7568  OH2 TIP3 1501       3.036 -22.671 -42.380  1.00  0.00      SOLV
ATOM   7569  H1  TIP3 1501       2.305 -22.989 -41.818  1.00  0.00      SOLV
ATOM   7570  H2  TIP3 1501       3.028 -23.338 -43.097  1.00  0.00      SOLV
ATOM   7571  OH2 TIP3 1502      -1.328 -19.400 -33.946  1.00  0.00      SOLV
ATOM   7572  H1  TIP3 1502      -1.967 -19.335 -33.202  1.00  0.00      SOLV
ATOM   7573  H2  TIP3 1502      -1.351 -18.488 -34.291  1.00  0.00      SOLV
ATOM   7574  OH2 TIP3 1503      -1.761 -19.843 -38.129  1.00  0.00      SOLV
ATOM   7575  H1  TIP3 1503      -2.730 -19.930 -38.272  1.00  0.00      SOLV
ATOM   7576  H2  TIP3 1503      -1.437 -20.111 -39.018  1.00  0.00      SOLV
ATOM   7577  OH2 TIP3 1504       4.197 -19.821 -40.003  1.00  0.00      SOLV
ATOM   7578  H1  TIP3 1504       3.917 -18.935 -40.330  1.00  0.00      SOLV
ATOM   7579  H2  TIP3 1504       4.960 -19.992 -40.594  1.00  0.00      SOLV
ATOM   7580  OH2 TIP3 1505       2.413 -19.208 -28.706  1.00  0.00      SOLV
ATOM   7581  H1  TIP3 1505       2.059 -19.978 -28.208  1.00  0.00      SOLV
ATOM   7582  H2  TIP3 1505       3.295 -19.121 -28.294  1.00  0.00      SOLV
ATOM   7583  OH2 TIP3 1506       4.806 -19.671 -37.325  1.00  0.00      SOLV
ATOM   7584  H1  TIP3 1506       4.572 -19.587 -38.272  1.00  0.00      SOLV
ATOM   7585  H2  TIP3 1506       5.413 -20.437 -37.377  1.00  0.00      SOLV
ATOM   7586  OH2 TIP3 1507      -3.292 -19.248 -32.086  1.00  0.00      SOLV
ATOM   7587  H1  TIP3 1507      -2.895 -19.012 -31.219  1.00  0.00      SOLV
ATOM   7588  H2  TIP3 1507      -3.908 -19.961 -31.812  1.00  0.00      SOLV
ATOM   7589  OH2 TIP3 1508      -1.241 -21.513 -43.811  1.00  0.00      SOLV
ATOM   7590  H1  TIP3 1508      -1.358 -22.224 -43.152  1.00  0.00      SOLV
ATOM   7591  H2  TIP3 1508      -0.941 -22.014 -44.591  1.00  0.00      SOLV
ATOM   7592  OH2 TIP3 1509      -7.039 -22.809 -36.851  1.00  0.00      SOLV
ATOM   7593  H1  TIP3 1509      -6.518 -22.699 -36.032  1.00  0.00      SOLV
ATOM   7594  H2  TIP3 1509      -6.333 -22.813 -37.526  1.00  0.00      SOLV
ATOM   7595  OH2 TIP3 1510      -7.174 -21.869 -42.707  1.00  0.00      SOLV
ATOM   7596  H1  TIP3 1510      -6.564 -21.425 -43.333  1.00  0.00      SOLV
ATOM   7597  H2  TIP3 1510      -7.671 -21.095 -42.377  1.00  0.00      SOLV
ATOM   7598  OH2 TIP3 1511       4.712 -18.750 -32.939  1.00  0.00      SOLV
ATOM   7599  H1  TIP3 1511       5.037 -19.564 -33.393  1.00  0.00      SOLV
ATOM   7600  H2  TIP3 1511       4.007 -19.147 -32.384  1.00  0.00      SOLV
ATOM   7601  OH2 TIP3 1512       1.612 -21.721 -36.653  1.00  0.00      SOLV
ATOM   7602  H1  TIP3 1512       0.666 -21.937 -36.529  1.00  0.00      SOLV
ATOM   7603  H2  TIP3 1512       2.026 -22.571 -36.387  1.00  0.00      SOLV
ATOM   7604  OH2 TIP3 1513      -4.395 -20.513 -38.587  1.00  0.00      SOLV
ATOM   7605  H1  TIP3 1513      -5.071 -20.134 -39.198  1.00  0.00      SOLV
ATOM   7606  H2  TIP3 1513      -4.573 -21.473 -38.703  1.00  0.00      SOLV
ATOM   7607  OH2 TIP3 1514      -0.710 -20.819 -40.427  1.00  0.00      SOLV
ATOM   7608  H1  TIP3 1514       0.239 -20.873 -40.185  1.00  0.00      SOLV
ATOM   7609  H2  TIP3 1514      -0.694 -20.188 -41.177  1.00  0.00      SOLV
ATOM   7610  OH2 TIP3 1515      -0.846 -19.131 -42.610  1.00  0.00      SOLV
ATOM   7611  H1  TIP3 1515      -1.133 -19.932 -43.110  1.00  0.00      SOLV
ATOM   7612  H2  TIP3 1515      -0.073 -18.868 -43.151  1.00  0.00      SOLV
ATOM   7613  OH2 TIP3 1516       8.699  -7.345 -27.491  1.00  0.00      SOLV
ATOM   7614  H1  TIP3 1516       8.933  -7.161 -28.419  1.00  0.00      SOLV
ATOM   7615  H2  TIP3 1516       9.455  -6.926 -27.033  1.00  0.00      SOLV
ATOM   7616  OH2 TIP3 1517      -3.680 -13.967 -28.338  1.00  0.00      SOLV
ATOM   7617  H1  TIP3 1517      -3.000 -14.147 -27.653  1.00  0.00      SOLV
ATOM   7618  H2  TIP3 1517      -4.446 -13.753 -27.773  1.00  0.00      SOLV
ATOM   7619  OH2 TIP3 1518       2.334 -19.042 -36.276  1.00  0.00      SOLV
ATOM   7620  H1  TIP3 1518       3.253 -19.168 -36.593  1.00  0.00      SOLV
ATOM   7621  H2  TIP3 1518       2.053 -19.979 -36.228  1.00  0.00      SOLV
ATOM   7622  OH2 TIP3 1519      -5.042 -23.183 -38.734  1.00  0.00      SOLV
ATOM   7623  H1  TIP3 1519      -4.718 -24.078 -38.492  1.00  0.00      SOLV
ATOM   7624  H2  TIP3 1519      -5.613 -23.406 -39.502  1.00  0.00      SOLV
ATOM   7625  OH2 TIP3 1520       0.453 -20.914 -32.337  1.00  0.00      SOLV
ATOM   7626  H1  TIP3 1520       0.102 -20.348 -33.048  1.00  0.00      SOLV
ATOM   7627  H2  TIP3 1520       1.348 -20.556 -32.176  1.00  0.00      SOLV
ATOM   7628  OH2 TIP3 1521       2.196 -15.080 -41.656  1.00  0.00      SOLV
ATOM   7629  H1  TIP3 1521       1.431 -15.302 -42.228  1.00  0.00      SOLV
ATOM   7630  H2  TIP3 1521       1.711 -14.580 -40.962  1.00  0.00      SOLV
ATOM   7631  OH2 TIP3 1522       8.567 -15.185 -33.020  1.00  0.00      SOLV
ATOM   7632  H1  TIP3 1522       9.142 -14.559 -33.501  1.00  0.00      SOLV
ATOM   7633  H2  TIP3 1522       7.895 -15.427 -33.693  1.00  0.00      SOLV
ATOM   7634  OH2 TIP3 1523       4.754 -21.034 -43.636  1.00  0.00      SOLV
ATOM   7635  H1  TIP3 1523       4.081 -21.581 -43.166  1.00  0.00      SOLV
ATOM   7636  H2  TIP3 1523       5.392 -20.898 -42.910  1.00  0.00      SOLV
ATOM   7637  OH2 TIP3 1524       2.967 -14.375 -29.158  1.00  0.00      SOLV
ATOM   7638  H1  TIP3 1524       3.571 -14.934 -28.629  1.00  0.00      SOLV
ATOM   7639  H2  TIP3 1524       2.307 -14.165 -28.484  1.00  0.00      SOLV
ATOM   7640  OH2 TIP3 1525       6.479 -20.377 -41.526  1.00  0.00      SOLV
ATOM   7641  H1  TIP3 1525       7.148 -20.508 -40.826  1.00  0.00      SOLV
ATOM   7642  H2  TIP3 1525       7.062 -20.171 -42.287  1.00  0.00      SOLV
ATOM   7643  OH2 TIP3 1526      -2.953 -15.382 -36.719  1.00  0.00      SOLV
ATOM   7644  H1  TIP3 1526      -2.391 -15.493 -37.515  1.00  0.00      SOLV
ATOM   7645  H2  TIP3 1526      -2.477 -15.922 -36.060  1.00  0.00      SOLV
ATOM   7646  OH2 TIP3 1527       4.441 -13.687 -42.378  1.00  0.00      SOLV
ATOM   7647  H1  TIP3 1527       3.997 -12.811 -42.250  1.00  0.00      SOLV
ATOM   7648  H2  TIP3 1527       3.743 -14.266 -42.003  1.00  0.00      SOLV
ATOM   7649  OH2 TIP3 1528      -6.447 -16.955 -30.495  1.00  0.00      SOLV
ATOM   7650  H1  TIP3 1528      -6.652 -17.724 -29.922  1.00  0.00      SOLV
ATOM   7651  H2  TIP3 1528      -7.168 -17.055 -31.152  1.00  0.00      SOLV
ATOM   7652  OH2 TIP3 1529       0.838 -16.993 -28.332  1.00  0.00      SOLV
ATOM   7653  H1  TIP3 1529       0.476 -16.895 -29.236  1.00  0.00      SOLV
ATOM   7654  H2  TIP3 1529       1.449 -17.747 -28.484  1.00  0.00      SOLV
ATOM   7655  OH2 TIP3 1530       4.930 -11.989 -29.126  1.00  0.00      SOLV
ATOM   7656  H1  TIP3 1530       3.998 -11.898 -29.414  1.00  0.00      SOLV
ATOM   7657  H2  TIP3 1530       4.824 -11.873 -28.156  1.00  0.00      SOLV
ATOM   7658  OH2 TIP3 1531      10.136 -19.618 -41.866  1.00  0.00      SOLV
ATOM   7659  H1  TIP3 1531       9.438 -19.800 -42.534  1.00  0.00      SOLV
ATOM   7660  H2  TIP3 1531      10.298 -18.666 -42.061  1.00  0.00      SOLV
ATOM   7661  OH2 TIP3 1532      10.956 -13.900 -28.858  1.00  0.00      SOLV
ATOM   7662  H1  TIP3 1532      10.092 -13.998 -29.311  1.00  0.00      SOLV
ATOM   7663  H2  TIP3 1532      11.570 -13.985 -29.618  1.00  0.00      SOLV
ATOM   7664  OH2 TIP3 1533       9.382 -11.014 -39.704  1.00  0.00      SOLV
ATOM   7665  H1  TIP3 1533       8.721 -11.548 -39.213  1.00  0.00      SOLV
ATOM   7666  H2  TIP3 1533       9.862 -11.688 -40.194  1.00  0.00      SOLV
ATOM   7667  OH2 TIP3 1534       6.633 -15.939 -34.911  1.00  0.00      SOLV
ATOM   7668  H1  TIP3 1534       5.673 -16.096 -34.833  1.00  0.00      SOLV
ATOM   7669  H2  TIP3 1534       6.902 -16.758 -35.380  1.00  0.00      SOLV
ATOM   7670  OH2 TIP3 1535       0.112 -12.150 -37.978  1.00  0.00      SOLV
ATOM   7671  H1  TIP3 1535       0.033 -11.227 -38.302  1.00  0.00      SOLV
ATOM   7672  H2  TIP3 1535      -0.709 -12.245 -37.460  1.00  0.00      SOLV
ATOM   7673  OH2 TIP3 1536      -5.514 -17.390 -43.784  1.00  0.00      SOLV
ATOM   7674  H1  TIP3 1536      -4.996 -16.789 -43.208  1.00  0.00      SOLV
ATOM   7675  H2  TIP3 1536      -6.418 -17.226 -43.446  1.00  0.00      SOLV
ATOM   7676  OH2 TIP3 1537       0.315 -13.892 -40.068  1.00  0.00      SOLV
ATOM   7677  H1  TIP3 1537       0.385 -13.223 -39.350  1.00  0.00      SOLV
ATOM   7678  H2  TIP3 1537      -0.241 -14.557 -39.612  1.00  0.00      SOLV
ATOM   7679  OH2 TIP3 1538       1.900 -10.092 -32.068  1.00  0.00      SOLV
ATOM   7680  H1  TIP3 1538       2.351  -9.221 -31.978  1.00  0.00      SOLV
ATOM   7681  H2  TIP3 1538       2.131 -10.520 -31.211  1.00  0.00      SOLV
ATOM   7682  OH2 TIP3 1539      -0.394  -9.578 -38.858  1.00  0.00      SOLV
ATOM   7683  H1  TIP3 1539      -1.321  -9.314 -38.687  1.00  0.00      SOLV
ATOM   7684  H2  TIP3 1539       0.093  -8.844 -38.415  1.00  0.00      SOLV
ATOM   7685  OH2 TIP3 1540       3.957 -13.769 -31.668  1.00  0.00      SOLV
ATOM   7686  H1  TIP3 1540       3.440 -13.894 -30.840  1.00  0.00      SOLV
ATOM   7687  H2  TIP3 1540       4.810 -14.114 -31.349  1.00  0.00      SOLV
ATOM   7688  OH2 TIP3 1541       6.851 -13.675 -43.816  1.00  0.00      SOLV
ATOM   7689  H1  TIP3 1541       7.499 -14.068 -43.188  1.00  0.00      SOLV
ATOM   7690  H2  TIP3 1541       6.050 -13.626 -43.253  1.00  0.00      SOLV
ATOM   7691  OH2 TIP3 1542       6.865 -10.193 -29.706  1.00  0.00      SOLV
ATOM   7692  H1  TIP3 1542       6.156 -10.847 -29.508  1.00  0.00      SOLV
ATOM   7693  H2  TIP3 1542       6.325  -9.441 -30.031  1.00  0.00      SOLV
ATOM   7694  OH2 TIP3 1543      11.278  -8.733 -43.145  1.00  0.00      SOLV
ATOM   7695  H1  TIP3 1543      11.890  -8.139 -42.650  1.00  0.00      SOLV
ATOM   7696  H2  TIP3 1543      10.440  -8.408 -42.750  1.00  0.00      SOLV
ATOM   7697  OH2 TIP3 1544      -4.942 -21.299 -31.255  1.00  0.00      SOLV
ATOM   7698  H1  TIP3 1544      -5.855 -21.178 -31.586  1.00  0.00      SOLV
ATOM   7699  H2  TIP3 1544      -5.145 -21.407 -30.305  1.00  0.00      SOLV
ATOM   7700  OH2 TIP3 1545       8.488 -15.018 -42.053  1.00  0.00      SOLV
ATOM   7701  H1  TIP3 1545       8.095 -15.701 -41.467  1.00  0.00      SOLV
ATOM   7702  H2  TIP3 1545       9.276 -14.770 -41.527  1.00  0.00      SOLV
ATOM   7703  OH2 TIP3 1546      -4.625 -10.220 -32.145  1.00  0.00      SOLV
ATOM   7704  H1  TIP3 1546      -4.348 -10.998 -31.616  1.00  0.00      SOLV
ATOM   7705  H2  TIP3 1546      -4.492  -9.487 -31.512  1.00  0.00      SOLV
ATOM   7706  OH2 TIP3 1547       1.136 -12.098 -44.847  1.00  0.00      SOLV
ATOM   7707  H1  TIP3 1547       1.691 -12.905 -44.826  1.00  0.00      SOLV
ATOM   7708  H2  TIP3 1547       0.561 -12.253 -44.067  1.00  0.00      SOLV
ATOM   7709  OH2 TIP3 1548      -0.275 -12.495 -42.430  1.00  0.00      SOLV
ATOM   7710  H1  TIP3 1548      -0.074 -13.045 -41.644  1.00  0.00      SOLV
ATOM   7711  H2  TIP3 1548      -0.023 -11.610 -42.081  1.00  0.00      SOLV
ATOM   7712  OH2 TIP3 1549      -4.122 -15.514 -42.160  1.00  0.00      SOLV
ATOM   7713  H1  TIP3 1549      -4.599 -14.984 -41.491  1.00  0.00      SOLV
ATOM   7714  H2  TIP3 1549      -3.643 -14.795 -42.620  1.00  0.00      SOLV
ATOM   7715  OH2 TIP3 1550       4.699 -22.182 -30.980  1.00  0.00      SOLV
ATOM   7716  H1  TIP3 1550       5.343 -22.521 -31.621  1.00  0.00      SOLV
ATOM   7717  H2  TIP3 1550       4.125 -22.965 -30.838  1.00  0.00      SOLV
ATOM   7718  OH2 TIP3 1551       5.102 -23.206 -39.348  1.00  0.00      SOLV
ATOM   7719  H1  TIP3 1551       4.847 -22.508 -39.967  1.00  0.00      SOLV
ATOM   7720  H2  TIP3 1551       5.634 -22.703 -38.693  1.00  0.00      SOLV
ATOM   7721  OH2 TIP3 1552       2.972 -11.495 -42.002  1.00  0.00      SOLV
ATOM   7722  H1  TIP3 1552       2.202 -11.082 -41.563  1.00  0.00      SOLV
ATOM   7723  H2  TIP3 1552       3.072 -10.905 -42.774  1.00  0.00      SOLV
ATOM   7724  OH2 TIP3 1553       1.826 -21.182 -39.383  1.00  0.00      SOLV
ATOM   7725  H1  TIP3 1553       2.658 -20.706 -39.594  1.00  0.00      SOLV
ATOM   7726  H2  TIP3 1553       1.875 -21.253 -38.406  1.00  0.00      SOLV
ATOM   7727  OH2 TIP3 1554       2.923 -20.051 -31.321  1.00  0.00      SOLV
ATOM   7728  H1  TIP3 1554       2.716 -19.779 -30.403  1.00  0.00      SOLV
ATOM   7729  H2  TIP3 1554       3.504 -20.828 -31.164  1.00  0.00      SOLV
ATOM   7730  OH2 TIP3 1555       2.920 -24.851 -38.805  1.00  0.00      SOLV
ATOM   7731  H1  TIP3 1555       2.884 -24.604 -37.857  1.00  0.00      SOLV
ATOM   7732  H2  TIP3 1555       3.744 -24.377 -39.057  1.00  0.00      SOLV
ATOM   7733  OH2 TIP3 1556       0.621 -10.137 -41.358  1.00  0.00      SOLV
ATOM   7734  H1  TIP3 1556       0.633  -9.240 -41.758  1.00  0.00      SOLV
ATOM   7735  H2  TIP3 1556       0.270  -9.932 -40.463  1.00  0.00      SOLV
ATOM   7736  OH2 TIP3 1557      -1.378 -23.263 -41.673  1.00  0.00      SOLV
ATOM   7737  H1  TIP3 1557      -1.380 -22.445 -41.139  1.00  0.00      SOLV
ATOM   7738  H2  TIP3 1557      -0.528 -23.646 -41.372  1.00  0.00      SOLV
ATOM   7739  OH2 TIP3 1558       8.213 -23.227 -29.702  1.00  0.00      SOLV
ATOM   7740  H1  TIP3 1558       7.683 -22.437 -29.478  1.00  0.00      SOLV
ATOM   7741  H2  TIP3 1558       8.166 -23.179 -30.680  1.00  0.00      SOLV
ATOM   7742  OH2 TIP3 1559       7.070 -18.448 -36.159  1.00  0.00      SOLV
ATOM   7743  H1  TIP3 1559       6.191 -18.753 -36.458  1.00  0.00      SOLV
ATOM   7744  H2  TIP3 1559       7.430 -19.265 -35.758  1.00  0.00      SOLV
ATOM   7745  OH2 TIP3 1560      -2.743 -13.384 -43.337  1.00  0.00      SOLV
ATOM   7746  H1  TIP3 1560      -1.949 -12.980 -42.924  1.00  0.00      SOLV
ATOM   7747  H2  TIP3 1560      -2.319 -13.798 -44.116  1.00  0.00      SOLV
ATOM   7748  OH2 TIP3 1561      -6.104 -20.158 -44.625  1.00  0.00      SOLV
ATOM   7749  H1  TIP3 1561      -6.174 -19.239 -44.313  1.00  0.00      SOLV
ATOM   7750  H2  TIP3 1561      -6.887 -20.265 -45.206  1.00  0.00      SOLV
ATOM   7751  OH2 TIP3 1562       8.399  -9.189 -34.099  1.00  0.00      SOLV
ATOM   7752  H1  TIP3 1562       8.419  -8.971 -35.055  1.00  0.00      SOLV
ATOM   7753  H2  TIP3 1562       9.356  -9.235 -33.889  1.00  0.00      SOLV
ATOM   7754  OH2 TIP3 1563      -4.016 -25.170 -35.262  1.00  0.00      SOLV
ATOM   7755  H1  TIP3 1563      -4.147 -25.305 -36.227  1.00  0.00      SOLV
ATOM   7756  H2  TIP3 1563      -4.240 -26.069 -34.934  1.00  0.00      SOLV
ATOM   7757  OH2 TIP3 1564      -4.927 -11.259 -38.694  1.00  0.00      SOLV
ATOM   7758  H1  TIP3 1564      -5.355 -11.023 -37.847  1.00  0.00      SOLV
ATOM   7759  H2  TIP3 1564      -5.335 -10.582 -39.281  1.00  0.00      SOLV
ATOM   7760  OH2 TIP3 1565      -5.430  -8.407 -26.745  1.00  0.00      SOLV
ATOM   7761  H1  TIP3 1565      -4.803  -8.550 -25.999  1.00  0.00      SOLV
ATOM   7762  H2  TIP3 1565      -5.358  -9.286 -27.173  1.00  0.00      SOLV
ATOM   7763  OH2 TIP3 1566      -1.615 -10.739 -26.051  1.00  0.00      SOLV
ATOM   7764  H1  TIP3 1566      -0.762 -11.185 -25.887  1.00  0.00      SOLV
ATOM   7765  H2  TIP3 1566      -1.725 -10.869 -27.013  1.00  0.00      SOLV
ATOM   7766  OH2 TIP3 1567       2.989 -10.122 -44.357  1.00  0.00      SOLV
ATOM   7767  H1  TIP3 1567       2.295 -10.760 -44.621  1.00  0.00      SOLV
ATOM   7768  H2  TIP3 1567       3.501 -10.033 -45.191  1.00  0.00      SOLV
ATOM   7769  OH2 TIP3 1568       4.805 -11.582 -26.429  1.00  0.00      SOLV
ATOM   7770  H1  TIP3 1568       4.916 -12.479 -26.040  1.00  0.00      SOLV
ATOM   7771  H2  TIP3 1568       5.601 -11.135 -26.067  1.00  0.00      SOLV
ATOM   7772  OH2 TIP3 1569       7.635 -10.945 -44.220  1.00  0.00      SOLV
ATOM   7773  H1  TIP3 1569       7.368 -11.874 -44.103  1.00  0.00      SOLV
ATOM   7774  H2  TIP3 1569       8.168 -10.998 -45.034  1.00  0.00      SOLV
ATOM   7775  OH2 TIP3 1570      -5.884 -13.418 -26.640  1.00  0.00      SOLV
ATOM   7776  H1  TIP3 1570      -5.790 -14.403 -26.634  1.00  0.00      SOLV
ATOM   7777  H2  TIP3 1570      -6.861 -13.360 -26.552  1.00  0.00      SOLV
ATOM   7778  OH2 TIP3 1571      -1.197 -14.629 -45.266  1.00  0.00      SOLV
ATOM   7779  H1  TIP3 1571      -0.720 -15.019 -44.501  1.00  0.00      SOLV
ATOM   7780  H2  TIP3 1571      -0.696 -15.006 -46.008  1.00  0.00      SOLV
ATOM   7781  OH2 TIP3 1572       0.696 -14.409 -27.370  1.00  0.00      SOLV
ATOM   7782  H1  TIP3 1572       0.402 -13.922 -28.174  1.00  0.00      SOLV
ATOM   7783  H2  TIP3 1572       0.777 -15.335 -27.696  1.00  0.00      SOLV
ATOM   7784  OH2 TIP3 1573       2.879 -14.242 -44.685  1.00  0.00      SOLV
ATOM   7785  H1  TIP3 1573       3.556 -14.004 -44.022  1.00  0.00      SOLV
ATOM   7786  H2  TIP3 1573       2.517 -15.051 -44.302  1.00  0.00      SOLV
ATOM   7787  OH2 TIP3 1574       6.146 -14.423 -29.852  1.00  0.00      SOLV
ATOM   7788  H1  TIP3 1574       7.079 -14.180 -30.019  1.00  0.00      SOLV
ATOM   7789  H2  TIP3 1574       5.768 -13.581 -29.520  1.00  0.00      SOLV
ATOM   7790  OH2 TIP3 1575      -5.465 -16.086 -26.746  1.00  0.00      SOLV
ATOM   7791  H1  TIP3 1575      -4.922 -16.558 -27.398  1.00  0.00      SOLV
ATOM   7792  H2  TIP3 1575      -5.398 -16.671 -25.963  1.00  0.00      SOLV
ATOM   7793  OH2 TIP3 1576       0.077 -15.890 -43.173  1.00  0.00      SOLV
ATOM   7794  H1  TIP3 1576      -0.562 -16.144 -42.471  1.00  0.00      SOLV
ATOM   7795  H2  TIP3 1576       0.403 -16.771 -43.462  1.00  0.00      SOLV
ATOM   7796  OH2 TIP3 1577      -2.044 -18.410 -29.821  1.00  0.00      SOLV
ATOM   7797  H1  TIP3 1577      -2.697 -17.761 -29.470  1.00  0.00      SOLV
ATOM   7798  H2  TIP3 1577      -1.346 -17.815 -30.165  1.00  0.00      SOLV
ATOM   7799  OH2 TIP3 1578       1.185 -18.157 -44.191  1.00  0.00      SOLV
ATOM   7800  H1  TIP3 1578       0.991 -18.051 -45.147  1.00  0.00      SOLV
ATOM   7801  H2  TIP3 1578       2.137 -18.393 -44.225  1.00  0.00      SOLV
ATOM   7802  OH2 TIP3 1579       4.283 -15.939 -27.290  1.00  0.00      SOLV
ATOM   7803  H1  TIP3 1579       5.000 -16.465 -27.693  1.00  0.00      SOLV
ATOM   7804  H2  TIP3 1579       3.810 -16.619 -26.772  1.00  0.00      SOLV
ATOM   7805  OH2 TIP3 1580      -1.220 -20.704 -28.561  1.00  0.00      SOLV
ATOM   7806  H1  TIP3 1580      -1.186 -21.362 -29.292  1.00  0.00      SOLV
ATOM   7807  H2  TIP3 1580      -1.467 -19.888 -29.051  1.00  0.00      SOLV
ATOM   7808  OH2 TIP3 1581      -0.996 -22.442 -30.677  1.00  0.00      SOLV
ATOM   7809  H1  TIP3 1581      -0.393 -21.916 -31.258  1.00  0.00      SOLV
ATOM   7810  H2  TIP3 1581      -1.723 -22.613 -31.311  1.00  0.00      SOLV
ATOM   7811  OH2 TIP3 1582       0.009 -16.944 -30.985  1.00  0.00      SOLV
ATOM   7812  H1  TIP3 1582       0.715 -17.441 -31.417  1.00  0.00      SOLV
ATOM   7813  H2  TIP3 1582      -0.141 -16.229 -31.639  1.00  0.00      SOLV
ATOM   7814  OH2 TIP3 1583       4.930 -19.029 -27.489  1.00  0.00      SOLV
ATOM   7815  H1  TIP3 1583       4.797 -20.009 -27.499  1.00  0.00      SOLV
ATOM   7816  H2  TIP3 1583       5.771 -18.949 -27.962  1.00  0.00      SOLV
ATOM   7817  OH2 TIP3 1584       6.726 -16.812 -28.566  1.00  0.00      SOLV
ATOM   7818  H1  TIP3 1584       6.510 -15.960 -29.007  1.00  0.00      SOLV
ATOM   7819  H2  TIP3 1584       7.705 -16.832 -28.667  1.00  0.00      SOLV
ATOM   7820  OH2 TIP3 1585      -2.761 -20.769 -26.319  1.00  0.00      SOLV
ATOM   7821  H1  TIP3 1585      -3.396 -21.446 -26.645  1.00  0.00      SOLV
ATOM   7822  H2  TIP3 1585      -2.250 -20.609 -27.145  1.00  0.00      SOLV
ATOM   7823  OH2 TIP3 1586       0.306 -24.767 -30.046  1.00  0.00      SOLV
ATOM   7824  H1  TIP3 1586      -0.150 -23.905 -30.166  1.00  0.00      SOLV
ATOM   7825  H2  TIP3 1586      -0.265 -25.350 -30.593  1.00  0.00      SOLV
ATOM   7826  OH2 TIP3 1587       1.197 -21.314 -27.336  1.00  0.00      SOLV
ATOM   7827  H1  TIP3 1587       0.812 -21.774 -26.565  1.00  0.00      SOLV
ATOM   7828  H2  TIP3 1587       0.371 -21.104 -27.817  1.00  0.00      SOLV
ATOM   7829  OH2 TIP3 1588       4.023 -21.538 -27.514  1.00  0.00      SOLV
ATOM   7830  H1  TIP3 1588       3.085 -21.751 -27.359  1.00  0.00      SOLV
ATOM   7831  H2  TIP3 1588       4.491 -22.221 -26.989  1.00  0.00      SOLV
ATOM   7832  OH2 TIP3 1589       5.527 -23.231 -25.958  1.00  0.00      SOLV
ATOM   7833  H1  TIP3 1589       5.506 -24.178 -26.204  1.00  0.00      SOLV
ATOM   7834  H2  TIP3 1589       5.312 -23.248 -25.003  1.00  0.00      SOLV
ATOM   7835  OH2 TIP3 1590      -4.424 -22.826 -27.136  1.00  0.00      SOLV
ATOM   7836  H1  TIP3 1590      -4.370 -23.641 -27.674  1.00  0.00      SOLV
ATOM   7837  H2  TIP3 1590      -4.331 -23.202 -26.232  1.00  0.00      SOLV
ATOM   7838  OH2 TIP3 1591      -0.117 -26.243 -27.765  1.00  0.00      SOLV
ATOM   7839  H1  TIP3 1591       0.467 -26.987 -28.017  1.00  0.00      SOLV
ATOM   7840  H2  TIP3 1591       0.018 -25.654 -28.538  1.00  0.00      SOLV
ATOM   7841  OH2 TIP3 1592       0.588 -24.928 -25.467  1.00  0.00      SOLV
ATOM   7842  H1  TIP3 1592       0.386 -25.438 -26.278  1.00  0.00      SOLV
ATOM   7843  H2  TIP3 1592       0.074 -24.110 -25.631  1.00  0.00      SOLV
ATOM   7844  OH2 TIP3 1593       0.975  -7.665 -42.578  1.00  0.00      SOLV
ATOM   7845  H1  TIP3 1593       1.940  -7.669 -42.709  1.00  0.00      SOLV
ATOM   7846  H2  TIP3 1593       0.670  -7.181 -43.361  1.00  0.00      SOLV
ATOM   7847  OH2 TIP3 1594      -5.168 -12.038 -43.427  1.00  0.00      SOLV
ATOM   7848  H1  TIP3 1594      -4.268 -12.417 -43.323  1.00  0.00      SOLV
ATOM   7849  H2  TIP3 1594      -5.467 -12.582 -44.195  1.00  0.00      SOLV
ATOM   7850  OH2 TIP3 1595      -6.918  -7.753 -37.645  1.00  0.00      SOLV
ATOM   7851  H1  TIP3 1595      -7.565  -7.989 -38.346  1.00  0.00      SOLV
ATOM   7852  H2  TIP3 1595      -6.701  -8.638 -37.288  1.00  0.00      SOLV
ATOM   7853  OH2 TIP3 1596      -5.924 -10.050 -36.377  1.00  0.00      SOLV
ATOM   7854  H1  TIP3 1596      -6.310 -10.623 -35.688  1.00  0.00      SOLV
ATOM   7855  H2  TIP3 1596      -5.337  -9.501 -35.817  1.00  0.00      SOLV
ATOM   7856  OH2 TIP3 1597      10.974  -9.095 -33.054  1.00  0.00      SOLV
ATOM   7857  H1  TIP3 1597      10.833  -9.371 -32.123  1.00  0.00      SOLV
ATOM   7858  H2  TIP3 1597      11.507  -8.290 -32.904  1.00  0.00      SOLV
ATOM   7859  OH2 TIP3 1598      10.518  -9.801 -30.462  1.00  0.00      SOLV
ATOM   7860  H1  TIP3 1598       9.882 -10.487 -30.768  1.00  0.00      SOLV
ATOM   7861  H2  TIP3 1598      10.901 -10.264 -29.685  1.00  0.00      SOLV
ATOM   7862  OH2 TIP3 1599      10.159 -13.315 -25.706  1.00  0.00      SOLV
ATOM   7863  H1  TIP3 1599       9.232 -13.193 -25.415  1.00  0.00      SOLV
ATOM   7864  H2  TIP3 1599      10.632 -12.763 -25.058  1.00  0.00      SOLV
ATOM   7865  OH2 TIP3 1600      10.924 -15.064 -40.632  1.00  0.00      SOLV
ATOM   7866  H1  TIP3 1600      11.683 -14.456 -40.503  1.00  0.00      SOLV
ATOM   7867  H2  TIP3 1600      11.079 -15.704 -39.901  1.00  0.00      SOLV
ATOM   7868  OH2 TIP3 1601      11.286 -17.130 -38.871  1.00  0.00      SOLV
ATOM   7869  H1  TIP3 1601      10.425 -17.448 -38.525  1.00  0.00      SOLV
ATOM   7870  H2  TIP3 1601      11.822 -17.038 -38.051  1.00  0.00      SOLV
ATOM   7871  OH2 TIP3 1602      11.032 -13.778 -33.336  1.00  0.00      SOLV
ATOM   7872  H1  TIP3 1602      11.506 -14.447 -33.875  1.00  0.00      SOLV
ATOM   7873  H2  TIP3 1602      11.455 -12.941 -33.623  1.00  0.00      SOLV
ATOM   7874  OH2 TIP3 1603       8.587 -11.499 -31.358  1.00  0.00      SOLV
ATOM   7875  H1  TIP3 1603       7.922 -11.020 -30.816  1.00  0.00      SOLV
ATOM   7876  H2  TIP3 1603       8.112 -11.577 -32.213  1.00  0.00      SOLV
ATOM   7877  OH2 TIP3 1604      10.522 -16.978 -42.530  1.00  0.00      SOLV
ATOM   7878  H1  TIP3 1604       9.756 -16.487 -42.869  1.00  0.00      SOLV
ATOM   7879  H2  TIP3 1604      10.779 -16.371 -41.802  1.00  0.00      SOLV
ATOM   7880  OH2 TIP3 1605       8.167 -20.147 -43.737  1.00  0.00      SOLV
ATOM   7881  H1  TIP3 1605       8.132 -19.642 -44.571  1.00  0.00      SOLV
ATOM   7882  H2  TIP3 1605       8.185 -21.061 -44.101  1.00  0.00      SOLV
ATOM   7883  OH2 TIP3 1606       8.752 -18.202 -38.397  1.00  0.00      SOLV
ATOM   7884  H1  TIP3 1606       8.730 -19.157 -38.586  1.00  0.00      SOLV
ATOM   7885  H2  TIP3 1606       8.223 -18.150 -37.573  1.00  0.00      SOLV
ATOM   7886  OH2 TIP3 1607      -6.665 -16.861 -34.339  1.00  0.00      SOLV
ATOM   7887  H1  TIP3 1607      -6.426 -16.690 -35.273  1.00  0.00      SOLV
ATOM   7888  H2  TIP3 1607      -5.754 -16.918 -33.965  1.00  0.00      SOLV
ATOM   7889  OH2 TIP3 1608       9.488 -16.826 -28.748  1.00  0.00      SOLV
ATOM   7890  H1  TIP3 1608      10.039 -17.633 -28.688  1.00  0.00      SOLV
ATOM   7891  H2  TIP3 1608       9.939 -16.333 -29.446  1.00  0.00      SOLV
ATOM   7892  OH2 TIP3 1609      11.261 -19.056 -28.591  1.00  0.00      SOLV
ATOM   7893  H1  TIP3 1609      10.408 -19.512 -28.384  1.00  0.00      SOLV
ATOM   7894  H2  TIP3 1609      11.803 -19.843 -28.818  1.00  0.00      SOLV
ATOM   7895  OH2 TIP3 1610       8.648 -22.573 -44.955  1.00  0.00      SOLV
ATOM   7896  H1  TIP3 1610       9.084 -23.204 -44.343  1.00  0.00      SOLV
ATOM   7897  H2  TIP3 1610       8.341 -23.177 -45.660  1.00  0.00      SOLV
ATOM   7898  OH2 TIP3 1611       8.636 -20.733 -39.733  1.00  0.00      SOLV
ATOM   7899  H1  TIP3 1611       9.020 -21.635 -39.618  1.00  0.00      SOLV
ATOM   7900  H2  TIP3 1611       9.281 -20.345 -40.358  1.00  0.00      SOLV
ATOM   7901  OH2 TIP3 1612       8.258 -20.960 -35.567  1.00  0.00      SOLV
ATOM   7902  H1  TIP3 1612       9.212 -20.707 -35.558  1.00  0.00      SOLV
ATOM   7903  H2  TIP3 1612       8.205 -21.483 -34.743  1.00  0.00      SOLV
ATOM   7904  OH2 TIP3 1613       9.520 -19.258 -31.565  1.00  0.00      SOLV
ATOM   7905  H1  TIP3 1613       8.576 -19.061 -31.412  1.00  0.00      SOLV
ATOM   7906  H2  TIP3 1613       9.866 -18.382 -31.821  1.00  0.00      SOLV
ATOM   7907  OH2 TIP3 1614      -6.206 -21.474 -28.741  1.00  0.00      SOLV
ATOM   7908  H1  TIP3 1614      -5.557 -21.775 -28.068  1.00  0.00      SOLV
ATOM   7909  H2  TIP3 1614      -6.841 -22.222 -28.689  1.00  0.00      SOLV
ATOM   7910  OH2 TIP3 1615      10.940 -25.060 -27.003  1.00  0.00      SOLV
ATOM   7911  H1  TIP3 1615      11.697 -25.678 -26.926  1.00  0.00      SOLV
ATOM   7912  H2  TIP3 1615      11.190 -24.519 -27.781  1.00  0.00      SOLV
ATOM   7913  OH2 TIP3 1616       9.403 -23.322 -39.413  1.00  0.00      SOLV
ATOM   7914  H1  TIP3 1616       9.622 -23.707 -38.537  1.00  0.00      SOLV
ATOM   7915  H2  TIP3 1616       8.663 -23.907 -39.687  1.00  0.00      SOLV
ATOM   7916  OH2 TIP3 1617      -5.354 -22.834 -34.677  1.00  0.00      SOLV
ATOM   7917  H1  TIP3 1617      -4.899 -23.698 -34.797  1.00  0.00      SOLV
ATOM   7918  H2  TIP3 1617      -4.599 -22.223 -34.776  1.00  0.00      SOLV
ATOM   7919  OH2 TIP3 1618      -7.676 -19.358 -35.118  1.00  0.00      SOLV
ATOM   7920  H1  TIP3 1618      -6.845 -19.615 -35.556  1.00  0.00      SOLV
ATOM   7921  H2  TIP3 1618      -7.416 -18.489 -34.763  1.00  0.00      SOLV
ATOM   7922  OH2 TIP3 1619      10.933 -23.541 -29.306  1.00  0.00      SOLV
ATOM   7923  H1  TIP3 1619      10.026 -23.173 -29.348  1.00  0.00      SOLV
ATOM   7924  H2  TIP3 1619      10.808 -24.294 -29.922  1.00  0.00      SOLV
ATOM   7925  OH2 TIP3 1620      10.384 -23.975 -43.336  1.00  0.00      SOLV
ATOM   7926  H1  TIP3 1620      11.011 -24.445 -43.922  1.00  0.00      SOLV
ATOM   7927  H2  TIP3 1620      10.930 -23.213 -43.043  1.00  0.00      SOLV
ATOM   7928  OH2 TIP3 1621      -6.949 -23.700 -40.657  1.00  0.00      SOLV
ATOM   7929  H1  TIP3 1621      -7.853 -23.596 -40.296  1.00  0.00      SOLV
ATOM   7930  H2  TIP3 1621      -6.949 -23.029 -41.372  1.00  0.00      SOLV
ATOM   7931  OH2 TIP3 1622       8.356  -8.377 -36.754  1.00  0.00      SOLV
ATOM   7932  H1  TIP3 1622       8.907  -8.305 -37.565  1.00  0.00      SOLV
ATOM   7933  H2  TIP3 1622       8.184  -7.440 -36.550  1.00  0.00      SOLV
ATOM   7934  OH2 TIP3 1623      -6.194 -25.605 -32.048  1.00  0.00      SOLV
ATOM   7935  H1  TIP3 1623      -6.806 -25.629 -31.284  1.00  0.00      SOLV
ATOM   7936  H2  TIP3 1623      -6.480 -24.765 -32.463  1.00  0.00      SOLV
ATOM   7937  OH2 TIP3 1624      -5.059 -10.935 -27.895  1.00  0.00      SOLV
ATOM   7938  H1  TIP3 1624      -5.961 -11.019 -28.271  1.00  0.00      SOLV
ATOM   7939  H2  TIP3 1624      -5.071 -11.709 -27.307  1.00  0.00      SOLV
ATOM   7940  OH2 TIP3 1625      -0.891 -10.165 -31.241  1.00  0.00      SOLV
ATOM   7941  H1  TIP3 1625      -1.120  -9.212 -31.295  1.00  0.00      SOLV
ATOM   7942  H2  TIP3 1625       0.048 -10.135 -31.496  1.00  0.00      SOLV
ATOM   7943  OH2 TIP3 1626       2.050  -8.967 -28.116  1.00  0.00      SOLV
ATOM   7944  H1  TIP3 1626       2.224  -9.322 -27.214  1.00  0.00      SOLV
ATOM   7945  H2  TIP3 1626       2.800  -8.341 -28.218  1.00  0.00      SOLV
ATOM   7946  OH2 TIP3 1627       4.150  -7.223 -28.443  1.00  0.00      SOLV
ATOM   7947  H1  TIP3 1627       4.714  -7.565 -29.171  1.00  0.00      SOLV
ATOM   7948  H2  TIP3 1627       4.811  -7.113 -27.724  1.00  0.00      SOLV
ATOM   7949  OH2 TIP3 1628      10.106 -25.724 -30.781  1.00  0.00      SOLV
ATOM   7950  H1  TIP3 1628       9.161 -25.735 -31.020  1.00  0.00      SOLV
ATOM   7951  H2  TIP3 1628      10.267 -26.669 -30.574  1.00  0.00      SOLV
ATOM   7952  OH2 TIP3 1629      -4.261  -7.720 -30.763  1.00  0.00      SOLV
ATOM   7953  H1  TIP3 1629      -5.065  -7.319 -31.161  1.00  0.00      SOLV
ATOM   7954  H2  TIP3 1629      -4.241  -7.261 -29.897  1.00  0.00      SOLV
ATOM   7955  OH2 TIP3 1630      -1.574  -7.498 -31.384  1.00  0.00      SOLV
ATOM   7956  H1  TIP3 1630      -2.534  -7.562 -31.186  1.00  0.00      SOLV
ATOM   7957  H2  TIP3 1630      -1.587  -7.019 -32.240  1.00  0.00      SOLV
ATOM   7958  OH2 TIP3 1631       2.984  -7.576 -32.138  1.00  0.00      SOLV
ATOM   7959  H1  TIP3 1631       2.452  -7.297 -32.908  1.00  0.00      SOLV
ATOM   7960  H2  TIP3 1631       2.937  -6.779 -31.571  1.00  0.00      SOLV
ATOM   7961  OH2 TIP3 1632       5.394  -8.112 -30.732  1.00  0.00      SOLV
ATOM   7962  H1  TIP3 1632       4.669  -8.005 -31.381  1.00  0.00      SOLV
ATOM   7963  H2  TIP3 1632       6.171  -7.806 -31.251  1.00  0.00      SOLV
ATOM   7964  OH2 TIP3 1633       7.750  -7.511 -32.013  1.00  0.00      SOLV
ATOM   7965  H1  TIP3 1633       8.047  -6.692 -32.464  1.00  0.00      SOLV
ATOM   7966  H2  TIP3 1633       7.873  -8.165 -32.736  1.00  0.00      SOLV
ATOM   7967  OH2 TIP3 1634      -4.246  -8.815 -34.526  1.00  0.00      SOLV
ATOM   7968  H1  TIP3 1634      -4.373  -9.262 -33.664  1.00  0.00      SOLV
ATOM   7969  H2  TIP3 1634      -3.427  -9.260 -34.841  1.00  0.00      SOLV
ATOM   7970  OH2 TIP3 1635      -2.084 -10.092 -35.548  1.00  0.00      SOLV
ATOM   7971  H1  TIP3 1635      -2.058 -11.064 -35.699  1.00  0.00      SOLV
ATOM   7972  H2  TIP3 1635      -1.198  -9.939 -35.157  1.00  0.00      SOLV
ATOM   7973  OH2 TIP3 1636       0.467  -9.901 -34.411  1.00  0.00      SOLV
ATOM   7974  H1  TIP3 1636       0.648 -10.793 -34.779  1.00  0.00      SOLV
ATOM   7975  H2  TIP3 1636       0.966  -9.976 -33.572  1.00  0.00      SOLV
ATOM   7976  OH2 TIP3 1637       2.595 -24.283 -36.109  1.00  0.00      SOLV
ATOM   7977  H1  TIP3 1637       2.062 -24.827 -35.495  1.00  0.00      SOLV
ATOM   7978  H2  TIP3 1637       3.485 -24.702 -36.007  1.00  0.00      SOLV
ATOM   7979  OH2 TIP3 1638       8.620 -25.046 -34.989  1.00  0.00      SOLV
ATOM   7980  H1  TIP3 1638       9.279 -24.637 -35.594  1.00  0.00      SOLV
ATOM   7981  H2  TIP3 1638       8.419 -24.292 -34.392  1.00  0.00      SOLV
ATOM   7982  OH2 TIP3 1639      10.307 -24.354 -36.982  1.00  0.00      SOLV
ATOM   7983  H1  TIP3 1639      10.910 -25.122 -37.071  1.00  0.00      SOLV
ATOM   7984  H2  TIP3 1639      10.957 -23.621 -37.099  1.00  0.00      SOLV
ATOM   7985  OH2 TIP3 1640      -4.544 -25.774 -37.893  1.00  0.00      SOLV
ATOM   7986  H1  TIP3 1640      -5.454 -26.143 -37.914  1.00  0.00      SOLV
ATOM   7987  H2  TIP3 1640      -4.014 -26.573 -38.103  1.00  0.00      SOLV
ATOM   7988  OH2 TIP3 1641      -6.016 -26.070 -41.707  1.00  0.00      SOLV
ATOM   7989  H1  TIP3 1641      -5.117 -25.701 -41.874  1.00  0.00      SOLV
ATOM   7990  H2  TIP3 1641      -6.423 -25.285 -41.281  1.00  0.00      SOLV
ATOM   7991  OH2 TIP3 1642       0.719 -26.410 -37.622  1.00  0.00      SOLV
ATOM   7992  H1  TIP3 1642       1.459 -25.929 -38.021  1.00  0.00      SOLV
ATOM   7993  H2  TIP3 1642       0.836 -26.232 -36.675  1.00  0.00      SOLV
ATOM   7994  OH2 TIP3 1643       4.939 -25.646 -36.186  1.00  0.00      SOLV
ATOM   7995  H1  TIP3 1643       5.813 -25.757 -36.597  1.00  0.00      SOLV
ATOM   7996  H2  TIP3 1643       4.840 -26.526 -35.757  1.00  0.00      SOLV
ATOM   7997  OH2 TIP3 1644       7.241 -24.840 -40.189  1.00  0.00      SOLV
ATOM   7998  H1  TIP3 1644       6.434 -24.346 -39.947  1.00  0.00      SOLV
ATOM   7999  H2  TIP3 1644       6.930 -25.766 -40.067  1.00  0.00      SOLV
ATOM   8000  OH2 TIP3 1645      -6.089  -9.391 -40.233  1.00  0.00      SOLV
ATOM   8001  H1  TIP3 1645      -6.688  -9.913 -40.799  1.00  0.00      SOLV
ATOM   8002  H2  TIP3 1645      -6.017  -8.549 -40.724  1.00  0.00      SOLV
ATOM   8003  OH2 TIP3 1646      -3.673 -24.805 -42.278  1.00  0.00      SOLV
ATOM   8004  H1  TIP3 1646      -3.589 -24.832 -43.241  1.00  0.00      SOLV
ATOM   8005  H2  TIP3 1646      -2.881 -24.297 -42.008  1.00  0.00      SOLV
ATOM   8006  OH2 TIP3 1647       1.158 -23.572 -40.555  1.00  0.00      SOLV
ATOM   8007  H1  TIP3 1647       1.643 -24.204 -39.990  1.00  0.00      SOLV
ATOM   8008  H2  TIP3 1647       1.349 -22.730 -40.089  1.00  0.00      SOLV
ATOM   8009  OH2 TIP3 1648       3.706  -7.895 -43.019  1.00  0.00      SOLV
ATOM   8010  H1  TIP3 1648       4.676  -8.088 -42.962  1.00  0.00      SOLV
ATOM   8011  H2  TIP3 1648       3.443  -8.704 -43.519  1.00  0.00      SOLV
ATOM   8012  OH2 TIP3 1649       9.787  -8.394 -39.157  1.00  0.00      SOLV
ATOM   8013  H1  TIP3 1649       9.650  -9.347 -39.378  1.00  0.00      SOLV
ATOM   8014  H2  TIP3 1649       9.735  -7.998 -40.048  1.00  0.00      SOLV
ATOM   8015  OH2 TIP3 1650      -4.281 -25.396 -28.325  1.00  0.00      SOLV
ATOM   8016  H1  TIP3 1650      -4.878 -26.041 -27.892  1.00  0.00      SOLV
ATOM   8017  H2  TIP3 1650      -3.496 -25.505 -27.744  1.00  0.00      SOLV
ATOM   8018  OH2 TIP3 1651      -2.466 -25.914 -26.362  1.00  0.00      SOLV
ATOM   8019  H1  TIP3 1651      -1.613 -26.180 -26.769  1.00  0.00      SOLV
ATOM   8020  H2  TIP3 1651      -2.714 -26.713 -25.855  1.00  0.00      SOLV
ATOM   8021  OH2 TIP3 1652      -5.224  -9.432 -44.558  1.00  0.00      SOLV
ATOM   8022  H1  TIP3 1652      -6.086  -9.184 -44.170  1.00  0.00      SOLV
ATOM   8023  H2  TIP3 1652      -5.049 -10.274 -44.089  1.00  0.00      SOLV
ATOM   8024  OH2 TIP3 1653       5.821 -25.832 -26.864  1.00  0.00      SOLV
ATOM   8025  H1  TIP3 1653       5.909 -26.306 -26.008  1.00  0.00      SOLV
ATOM   8026  H2  TIP3 1653       6.754 -25.771 -27.165  1.00  0.00      SOLV
ATOM   8027  OH2 TIP3 1654       8.690 -10.097 -27.635  1.00  0.00      SOLV
ATOM   8028  H1  TIP3 1654       8.066 -10.183 -28.388  1.00  0.00      SOLV
ATOM   8029  H2  TIP3 1654       8.698  -9.125 -27.517  1.00  0.00      SOLV
ATOM   8030  OH2 TIP3 1655      24.462 -16.045 -39.140  1.00  0.00      SOLV
ATOM   8031  H1  TIP3 1655      24.374 -15.069 -39.115  1.00  0.00      SOLV
ATOM   8032  H2  TIP3 1655      23.695 -16.303 -39.684  1.00  0.00      SOLV
ATOM   8033  OH2 TIP3 1656      23.153 -16.402 -34.039  1.00  0.00      SOLV
ATOM   8034  H1  TIP3 1656      23.342 -16.762 -33.155  1.00  0.00      SOLV
ATOM   8035  H2  TIP3 1656      22.938 -17.224 -34.516  1.00  0.00      SOLV
ATOM   8036  OH2 TIP3 1657      14.811 -16.552 -33.644  1.00  0.00      SOLV
ATOM   8037  H1  TIP3 1657      14.924 -17.320 -33.052  1.00  0.00      SOLV
ATOM   8038  H2  TIP3 1657      15.705 -16.446 -34.015  1.00  0.00      SOLV
ATOM   8039  OH2 TIP3 1658      26.584 -13.155 -35.869  1.00  0.00      SOLV
ATOM   8040  H1  TIP3 1658      26.283 -14.000 -35.484  1.00  0.00      SOLV
ATOM   8041  H2  TIP3 1658      26.547 -12.553 -35.099  1.00  0.00      SOLV
ATOM   8042  OH2 TIP3 1659      17.186 -12.985 -35.870  1.00  0.00      SOLV
ATOM   8043  H1  TIP3 1659      16.466 -13.584 -36.126  1.00  0.00      SOLV
ATOM   8044  H2  TIP3 1659      17.639 -13.495 -35.172  1.00  0.00      SOLV
ATOM   8045  OH2 TIP3 1660      12.326 -19.463 -40.013  1.00  0.00      SOLV
ATOM   8046  H1  TIP3 1660      12.086 -18.608 -39.606  1.00  0.00      SOLV
ATOM   8047  H2  TIP3 1660      11.611 -19.568 -40.658  1.00  0.00      SOLV
ATOM   8048  OH2 TIP3 1661      13.052 -16.986 -36.757  1.00  0.00      SOLV
ATOM   8049  H1  TIP3 1661      13.338 -17.890 -36.503  1.00  0.00      SOLV
ATOM   8050  H2  TIP3 1661      13.911 -16.520 -36.852  1.00  0.00      SOLV
ATOM   8051  OH2 TIP3 1662      23.862  -9.071 -34.831  1.00  0.00      SOLV
ATOM   8052  H1  TIP3 1662      24.257  -9.554 -35.587  1.00  0.00      SOLV
ATOM   8053  H2  TIP3 1662      23.705  -9.789 -34.192  1.00  0.00      SOLV
ATOM   8054  OH2 TIP3 1663      21.462 -14.105 -33.920  1.00  0.00      SOLV
ATOM   8055  H1  TIP3 1663      21.951 -14.916 -34.164  1.00  0.00      SOLV
ATOM   8056  H2  TIP3 1663      22.058 -13.768 -33.221  1.00  0.00      SOLV
ATOM   8057  OH2 TIP3 1664      30.338 -23.048 -32.765  1.00  0.00      SOLV
ATOM   8058  H1  TIP3 1664      30.258 -22.134 -32.427  1.00  0.00      SOLV
ATOM   8059  H2  TIP3 1664      31.002 -22.916 -33.477  1.00  0.00      SOLV
ATOM   8060  OH2 TIP3 1665      22.991 -19.206 -34.745  1.00  0.00      SOLV
ATOM   8061  H1  TIP3 1665      23.029 -20.167 -34.528  1.00  0.00      SOLV
ATOM   8062  H2  TIP3 1665      23.390 -19.237 -35.645  1.00  0.00      SOLV
ATOM   8063  OH2 TIP3 1666      17.429 -22.197 -37.385  1.00  0.00      SOLV
ATOM   8064  H1  TIP3 1666      17.348 -21.300 -37.765  1.00  0.00      SOLV
ATOM   8065  H2  TIP3 1666      16.784 -22.690 -37.925  1.00  0.00      SOLV
ATOM   8066  OH2 TIP3 1667      25.390 -21.776 -38.037  1.00  0.00      SOLV
ATOM   8067  H1  TIP3 1667      25.671 -22.096 -37.153  1.00  0.00      SOLV
ATOM   8068  H2  TIP3 1667      26.229 -21.494 -38.447  1.00  0.00      SOLV
ATOM   8069  OH2 TIP3 1668      13.689 -19.632 -36.136  1.00  0.00      SOLV
ATOM   8070  H1  TIP3 1668      14.429 -20.040 -35.657  1.00  0.00      SOLV
ATOM   8071  H2  TIP3 1668      13.822 -20.017 -37.028  1.00  0.00      SOLV
ATOM   8072  OH2 TIP3 1669      18.492 -17.721 -37.017  1.00  0.00      SOLV
ATOM   8073  H1  TIP3 1669      19.204 -18.256 -36.596  1.00  0.00      SOLV
ATOM   8074  H2  TIP3 1669      17.940 -18.437 -37.405  1.00  0.00      SOLV
ATOM   8075  OH2 TIP3 1670      30.172 -20.449 -31.819  1.00  0.00      SOLV
ATOM   8076  H1  TIP3 1670      29.249 -20.196 -32.048  1.00  0.00      SOLV
ATOM   8077  H2  TIP3 1670      30.205 -20.062 -30.921  1.00  0.00      SOLV
ATOM   8078  OH2 TIP3 1671      15.883 -22.307 -32.728  1.00  0.00      SOLV
ATOM   8079  H1  TIP3 1671      15.858 -21.797 -33.561  1.00  0.00      SOLV
ATOM   8080  H2  TIP3 1671      15.044 -22.018 -32.314  1.00  0.00      SOLV
ATOM   8081  OH2 TIP3 1672      24.291 -13.325 -39.563  1.00  0.00      SOLV
ATOM   8082  H1  TIP3 1672      24.103 -13.335 -40.519  1.00  0.00      SOLV
ATOM   8083  H2  TIP3 1672      23.823 -12.497 -39.299  1.00  0.00      SOLV
ATOM   8084  OH2 TIP3 1673      18.640 -14.291 -33.716  1.00  0.00      SOLV
ATOM   8085  H1  TIP3 1673      18.299 -13.623 -33.078  1.00  0.00      SOLV
ATOM   8086  H2  TIP3 1673      19.590 -14.054 -33.789  1.00  0.00      SOLV
ATOM   8087  OH2 TIP3 1674      25.778 -22.334 -35.365  1.00  0.00      SOLV
ATOM   8088  H1  TIP3 1674      24.911 -22.192 -34.930  1.00  0.00      SOLV
ATOM   8089  H2  TIP3 1674      26.292 -21.562 -35.040  1.00  0.00      SOLV
ATOM   8090  OH2 TIP3 1675      16.133 -21.014 -35.174  1.00  0.00      SOLV
ATOM   8091  H1  TIP3 1675      16.664 -20.291 -34.773  1.00  0.00      SOLV
ATOM   8092  H2  TIP3 1675      16.760 -21.372 -35.836  1.00  0.00      SOLV
ATOM   8093  OH2 TIP3 1676      17.407 -12.619 -31.857  1.00  0.00      SOLV
ATOM   8094  H1  TIP3 1676      17.419 -11.653 -31.694  1.00  0.00      SOLV
ATOM   8095  H2  TIP3 1676      16.468 -12.810 -31.649  1.00  0.00      SOLV
ATOM   8096  OH2 TIP3 1677      13.084 -13.315 -40.429  1.00  0.00      SOLV
ATOM   8097  H1  TIP3 1677      12.694 -12.555 -40.906  1.00  0.00      SOLV
ATOM   8098  H2  TIP3 1677      13.490 -12.856 -39.666  1.00  0.00      SOLV
ATOM   8099  OH2 TIP3 1678      26.343 -11.322 -33.781  1.00  0.00      SOLV
ATOM   8100  H1  TIP3 1678      25.404 -11.198 -33.530  1.00  0.00      SOLV
ATOM   8101  H2  TIP3 1678      26.614 -10.398 -33.977  1.00  0.00      SOLV
ATOM   8102  OH2 TIP3 1679      27.768 -23.991 -32.281  1.00  0.00      SOLV
ATOM   8103  H1  TIP3 1679      27.538 -24.161 -33.220  1.00  0.00      SOLV
ATOM   8104  H2  TIP3 1679      28.679 -23.650 -32.401  1.00  0.00      SOLV
ATOM   8105  OH2 TIP3 1680      19.767 -25.736 -34.281  1.00  0.00      SOLV
ATOM   8106  H1  TIP3 1680      19.513 -26.677 -34.401  1.00  0.00      SOLV
ATOM   8107  H2  TIP3 1680      18.894 -25.337 -34.075  1.00  0.00      SOLV
ATOM   8108  OH2 TIP3 1681      25.148  -9.958 -37.087  1.00  0.00      SOLV
ATOM   8109  H1  TIP3 1681      25.704 -10.692 -37.416  1.00  0.00      SOLV
ATOM   8110  H2  TIP3 1681      25.725  -9.185 -37.289  1.00  0.00      SOLV
ATOM   8111  OH2 TIP3 1682      26.467 -12.092 -38.351  1.00  0.00      SOLV
ATOM   8112  H1  TIP3 1682      25.767 -12.658 -38.739  1.00  0.00      SOLV
ATOM   8113  H2  TIP3 1682      26.611 -12.549 -37.488  1.00  0.00      SOLV
ATOM   8114  OH2 TIP3 1683      27.682 -13.834 -30.155  1.00  0.00      SOLV
ATOM   8115  H1  TIP3 1683      27.598 -14.338 -30.996  1.00  0.00      SOLV
ATOM   8116  H2  TIP3 1683      27.771 -12.926 -30.518  1.00  0.00      SOLV
ATOM   8117  OH2 TIP3 1684      22.617 -16.963 -41.011  1.00  0.00      SOLV
ATOM   8118  H1  TIP3 1684      21.996 -16.263 -41.299  1.00  0.00      SOLV
ATOM   8119  H2  TIP3 1684      22.944 -17.316 -41.863  1.00  0.00      SOLV
ATOM   8120  OH2 TIP3 1685      21.851 -19.581 -44.656  1.00  0.00      SOLV
ATOM   8121  H1  TIP3 1685      22.517 -19.171 -44.064  1.00  0.00      SOLV
ATOM   8122  H2  TIP3 1685      21.841 -20.501 -44.306  1.00  0.00      SOLV
ATOM   8123  OH2 TIP3 1686      29.200 -17.035 -32.316  1.00  0.00      SOLV
ATOM   8124  H1  TIP3 1686      28.537 -16.311 -32.350  1.00  0.00      SOLV
ATOM   8125  H2  TIP3 1686      29.729 -16.814 -33.116  1.00  0.00      SOLV
ATOM   8126  OH2 TIP3 1687      26.618 -17.105 -40.326  1.00  0.00      SOLV
ATOM   8127  H1  TIP3 1687      25.869 -16.692 -39.830  1.00  0.00      SOLV
ATOM   8128  H2  TIP3 1687      27.191 -17.376 -39.578  1.00  0.00      SOLV
ATOM   8129  OH2 TIP3 1688      25.557 -19.101 -30.192  1.00  0.00      SOLV
ATOM   8130  H1  TIP3 1688      25.585 -18.289 -29.639  1.00  0.00      SOLV
ATOM   8131  H2  TIP3 1688      24.893 -18.832 -30.869  1.00  0.00      SOLV
ATOM   8132  OH2 TIP3 1689      17.634 -15.731 -38.822  1.00  0.00      SOLV
ATOM   8133  H1  TIP3 1689      17.371 -16.163 -39.663  1.00  0.00      SOLV
ATOM   8134  H2  TIP3 1689      18.062 -16.459 -38.327  1.00  0.00      SOLV
ATOM   8135  OH2 TIP3 1690      20.394 -11.865 -35.258  1.00  0.00      SOLV
ATOM   8136  H1  TIP3 1690      20.224 -12.073 -36.196  1.00  0.00      SOLV
ATOM   8137  H2  TIP3 1690      20.889 -12.649 -34.954  1.00  0.00      SOLV
ATOM   8138  OH2 TIP3 1691      17.366 -16.477 -34.832  1.00  0.00      SOLV
ATOM   8139  H1  TIP3 1691      17.937 -16.802 -35.565  1.00  0.00      SOLV
ATOM   8140  H2  TIP3 1691      17.915 -15.758 -34.445  1.00  0.00      SOLV
ATOM   8141  OH2 TIP3 1692      23.825 -10.977 -32.748  1.00  0.00      SOLV
ATOM   8142  H1  TIP3 1692      23.641 -10.407 -31.988  1.00  0.00      SOLV
ATOM   8143  H2  TIP3 1692      23.499 -11.850 -32.441  1.00  0.00      SOLV
ATOM   8144  OH2 TIP3 1693      18.477 -12.765 -29.257  1.00  0.00      SOLV
ATOM   8145  H1  TIP3 1693      17.730 -12.249 -28.881  1.00  0.00      SOLV
ATOM   8146  H2  TIP3 1693      18.131 -12.946 -30.153  1.00  0.00      SOLV
ATOM   8147  OH2 TIP3 1694      23.813 -18.335 -43.154  1.00  0.00      SOLV
ATOM   8148  H1  TIP3 1694      24.518 -18.724 -42.602  1.00  0.00      SOLV
ATOM   8149  H2  TIP3 1694      24.304 -18.089 -43.967  1.00  0.00      SOLV
ATOM   8150  OH2 TIP3 1695      15.214 -16.935 -29.808  1.00  0.00      SOLV
ATOM   8151  H1  TIP3 1695      15.342 -16.050 -29.407  1.00  0.00      SOLV
ATOM   8152  H2  TIP3 1695      14.234 -16.946 -29.878  1.00  0.00      SOLV
ATOM   8153  OH2 TIP3 1696      23.328 -10.868 -38.968  1.00  0.00      SOLV
ATOM   8154  H1  TIP3 1696      23.753 -10.485 -38.178  1.00  0.00      SOLV
ATOM   8155  H2  TIP3 1696      22.884 -10.088 -39.353  1.00  0.00      SOLV
ATOM   8156  OH2 TIP3 1697      16.473 -10.990 -28.538  1.00  0.00      SOLV
ATOM   8157  H1  TIP3 1697      16.681 -10.522 -29.372  1.00  0.00      SOLV
ATOM   8158  H2  TIP3 1697      15.517 -10.805 -28.428  1.00  0.00      SOLV
ATOM   8159  OH2 TIP3 1698      28.160 -25.860 -42.059  1.00  0.00      SOLV
ATOM   8160  H1  TIP3 1698      27.333 -25.502 -41.676  1.00  0.00      SOLV
ATOM   8161  H2  TIP3 1698      28.450 -25.106 -42.616  1.00  0.00      SOLV
ATOM   8162  OH2 TIP3 1699      16.872 -16.635 -41.358  1.00  0.00      SOLV
ATOM   8163  H1  TIP3 1699      15.971 -16.304 -41.558  1.00  0.00      SOLV
ATOM   8164  H2  TIP3 1699      16.858 -17.531 -41.754  1.00  0.00      SOLV
ATOM   8165  OH2 TIP3 1700      30.961 -11.289 -42.011  1.00  0.00      SOLV
ATOM   8166  H1  TIP3 1700      30.416 -10.643 -42.496  1.00  0.00      SOLV
ATOM   8167  H2  TIP3 1700      31.554 -11.610 -42.726  1.00  0.00      SOLV
ATOM   8168  OH2 TIP3 1701      12.558 -14.336 -31.038  1.00  0.00      SOLV
ATOM   8169  H1  TIP3 1701      11.989 -14.228 -31.829  1.00  0.00      SOLV
ATOM   8170  H2  TIP3 1701      12.618 -15.307 -30.953  1.00  0.00      SOLV
ATOM   8171  OH2 TIP3 1702      12.314 -11.354 -33.801  1.00  0.00      SOLV
ATOM   8172  H1  TIP3 1702      13.053 -11.155 -33.192  1.00  0.00      SOLV
ATOM   8173  H2  TIP3 1702      11.718 -10.604 -33.593  1.00  0.00      SOLV
ATOM   8174  OH2 TIP3 1703      29.789 -11.392 -28.106  1.00  0.00      SOLV
ATOM   8175  H1  TIP3 1703      29.603 -12.192 -27.572  1.00  0.00      SOLV
ATOM   8176  H2  TIP3 1703      28.963 -10.895 -27.913  1.00  0.00      SOLV
ATOM   8177  OH2 TIP3 1704      20.905 -11.536 -29.370  1.00  0.00      SOLV
ATOM   8178  H1  TIP3 1704      20.811 -10.662 -28.926  1.00  0.00      SOLV
ATOM   8179  H2  TIP3 1704      19.988 -11.882 -29.271  1.00  0.00      SOLV
ATOM   8180  OH2 TIP3 1705      22.749  -8.376 -40.073  1.00  0.00      SOLV
ATOM   8181  H1  TIP3 1705      22.602  -8.097 -40.994  1.00  0.00      SOLV
ATOM   8182  H2  TIP3 1705      22.308  -7.658 -39.575  1.00  0.00      SOLV
ATOM   8183  OH2 TIP3 1706      15.852  -9.357 -37.817  1.00  0.00      SOLV
ATOM   8184  H1  TIP3 1706      16.152  -9.666 -36.936  1.00  0.00      SOLV
ATOM   8185  H2  TIP3 1706      15.300 -10.109 -38.107  1.00  0.00      SOLV
ATOM   8186  OH2 TIP3 1707      25.175  -8.858 -43.243  1.00  0.00      SOLV
ATOM   8187  H1  TIP3 1707      25.645  -9.568 -43.731  1.00  0.00      SOLV
ATOM   8188  H2  TIP3 1707      25.515  -8.989 -42.340  1.00  0.00      SOLV
ATOM   8189  OH2 TIP3 1708      25.429  -9.020 -40.469  1.00  0.00      SOLV
ATOM   8190  H1  TIP3 1708      24.482  -8.936 -40.235  1.00  0.00      SOLV
ATOM   8191  H2  TIP3 1708      25.654  -9.878 -40.084  1.00  0.00      SOLV
ATOM   8192  OH2 TIP3 1709      27.736 -20.200 -28.482  1.00  0.00      SOLV
ATOM   8193  H1  TIP3 1709      26.927 -20.030 -28.986  1.00  0.00      SOLV
ATOM   8194  H2  TIP3 1709      27.415 -20.781 -27.760  1.00  0.00      SOLV
ATOM   8195  OH2 TIP3 1710      14.865 -12.811 -30.753  1.00  0.00      SOLV
ATOM   8196  H1  TIP3 1710      15.145 -13.271 -29.934  1.00  0.00      SOLV
ATOM   8197  H2  TIP3 1710      14.034 -13.304 -30.933  1.00  0.00      SOLV
ATOM   8198  OH2 TIP3 1711      17.215 -24.649 -33.664  1.00  0.00      SOLV
ATOM   8199  H1  TIP3 1711      16.582 -24.892 -34.378  1.00  0.00      SOLV
ATOM   8200  H2  TIP3 1711      16.795 -23.831 -33.332  1.00  0.00      SOLV
ATOM   8201  OH2 TIP3 1712      21.598 -24.387 -30.418  1.00  0.00      SOLV
ATOM   8202  H1  TIP3 1712      21.995 -24.934 -29.707  1.00  0.00      SOLV
ATOM   8203  H2  TIP3 1712      20.649 -24.397 -30.163  1.00  0.00      SOLV
ATOM   8204  OH2 TIP3 1713      24.982 -21.794 -29.741  1.00  0.00      SOLV
ATOM   8205  H1  TIP3 1713      24.379 -21.719 -28.969  1.00  0.00      SOLV
ATOM   8206  H2  TIP3 1713      25.150 -20.854 -29.952  1.00  0.00      SOLV
ATOM   8207  OH2 TIP3 1714      24.851 -14.974 -46.073  1.00  0.00      SOLV
ATOM   8208  H1  TIP3 1714      25.557 -14.836 -46.741  1.00  0.00      SOLV
ATOM   8209  H2  TIP3 1714      25.210 -14.491 -45.295  1.00  0.00      SOLV
ATOM   8210  OH2 TIP3 1715      21.897 -22.072 -43.519  1.00  0.00      SOLV
ATOM   8211  H1  TIP3 1715      21.243 -22.428 -42.882  1.00  0.00      SOLV
ATOM   8212  H2  TIP3 1715      22.093 -22.883 -44.035  1.00  0.00      SOLV
ATOM   8213  OH2 TIP3 1716      17.324 -19.018 -33.681  1.00  0.00      SOLV
ATOM   8214  H1  TIP3 1716      16.611 -18.931 -33.007  1.00  0.00      SOLV
ATOM   8215  H2  TIP3 1716      17.355 -18.110 -34.040  1.00  0.00      SOLV
ATOM   8216  OH2 TIP3 1717      16.950 -19.618 -38.246  1.00  0.00      SOLV
ATOM   8217  H1  TIP3 1717      15.987 -19.787 -38.358  1.00  0.00      SOLV
ATOM   8218  H2  TIP3 1717      17.281 -19.861 -39.138  1.00  0.00      SOLV
ATOM   8219  OH2 TIP3 1718      22.879 -19.322 -39.633  1.00  0.00      SOLV
ATOM   8220  H1  TIP3 1718      22.639 -18.445 -40.002  1.00  0.00      SOLV
ATOM   8221  H2  TIP3 1718      23.689 -19.503 -40.147  1.00  0.00      SOLV
ATOM   8222  OH2 TIP3 1719      21.526 -19.078 -28.615  1.00  0.00      SOLV
ATOM   8223  H1  TIP3 1719      21.153 -19.864 -28.159  1.00  0.00      SOLV
ATOM   8224  H2  TIP3 1719      22.367 -18.970 -28.130  1.00  0.00      SOLV
ATOM   8225  OH2 TIP3 1720      24.112 -19.507 -37.186  1.00  0.00      SOLV
ATOM   8226  H1  TIP3 1720      23.565 -19.289 -37.971  1.00  0.00      SOLV
ATOM   8227  H2  TIP3 1720      24.477 -20.367 -37.484  1.00  0.00      SOLV
ATOM   8228  OH2 TIP3 1721      15.213 -18.735 -31.988  1.00  0.00      SOLV
ATOM   8229  H1  TIP3 1721      15.164 -18.260 -31.135  1.00  0.00      SOLV
ATOM   8230  H2  TIP3 1721      14.588 -19.478 -31.846  1.00  0.00      SOLV
ATOM   8231  OH2 TIP3 1722      16.913 -21.136 -44.228  1.00  0.00      SOLV
ATOM   8232  H1  TIP3 1722      16.937 -21.737 -43.454  1.00  0.00      SOLV
ATOM   8233  H2  TIP3 1722      17.492 -21.639 -44.833  1.00  0.00      SOLV
ATOM   8234  OH2 TIP3 1723      12.240 -22.659 -37.688  1.00  0.00      SOLV
ATOM   8235  H1  TIP3 1723      13.005 -22.661 -37.076  1.00  0.00      SOLV
ATOM   8236  H2  TIP3 1723      12.632 -22.922 -38.535  1.00  0.00      SOLV
ATOM   8237  OH2 TIP3 1724      11.794 -21.727 -42.603  1.00  0.00      SOLV
ATOM   8238  H1  TIP3 1724      12.403 -21.261 -43.212  1.00  0.00      SOLV
ATOM   8239  H2  TIP3 1724      11.241 -20.977 -42.309  1.00  0.00      SOLV
ATOM   8240  OH2 TIP3 1725      23.664 -18.471 -32.124  1.00  0.00      SOLV
ATOM   8241  H1  TIP3 1725      23.612 -18.804 -33.040  1.00  0.00      SOLV
ATOM   8242  H2  TIP3 1725      22.801 -18.793 -31.785  1.00  0.00      SOLV
ATOM   8243  OH2 TIP3 1726      20.238 -22.667 -37.585  1.00  0.00      SOLV
ATOM   8244  H1  TIP3 1726      19.281 -22.580 -37.394  1.00  0.00      SOLV
ATOM   8245  H2  TIP3 1726      20.596 -22.878 -36.696  1.00  0.00      SOLV
ATOM   8246  OH2 TIP3 1727      14.440 -20.583 -38.636  1.00  0.00      SOLV
ATOM   8247  H1  TIP3 1727      13.683 -20.286 -39.195  1.00  0.00      SOLV
ATOM   8248  H2  TIP3 1727      14.545 -21.518 -38.908  1.00  0.00      SOLV
ATOM   8249  OH2 TIP3 1728      18.085 -20.529 -40.531  1.00  0.00      SOLV
ATOM   8250  H1  TIP3 1728      19.048 -20.587 -40.347  1.00  0.00      SOLV
ATOM   8251  H2  TIP3 1728      18.040 -19.874 -41.259  1.00  0.00      SOLV
ATOM   8252  OH2 TIP3 1729      23.223 -21.872 -34.188  1.00  0.00      SOLV
ATOM   8253  H1  TIP3 1729      23.053 -22.012 -33.231  1.00  0.00      SOLV
ATOM   8254  H2  TIP3 1729      22.550 -22.473 -34.579  1.00  0.00      SOLV
ATOM   8255  OH2 TIP3 1730      17.569 -18.946 -42.716  1.00  0.00      SOLV
ATOM   8256  H1  TIP3 1730      17.147 -19.655 -43.245  1.00  0.00      SOLV
ATOM   8257  H2  TIP3 1730      18.293 -18.693 -43.328  1.00  0.00      SOLV
ATOM   8258  OH2 TIP3 1731      27.522  -7.388 -27.362  1.00  0.00      SOLV
ATOM   8259  H1  TIP3 1731      27.822  -7.127 -28.253  1.00  0.00      SOLV
ATOM   8260  H2  TIP3 1731      28.313  -7.161 -26.837  1.00  0.00      SOLV
ATOM   8261  OH2 TIP3 1732      15.430 -14.430 -28.518  1.00  0.00      SOLV
[truncated: 4,680,941 more chars]
