# Supplementary material for: Alchemical Free Energy Methods Applied to Complexes of the First Bromodomain of BRD4
Source: J Chem Inf Model. 2022 Mar 8;62(6):1458–70. doi: 10.1021/acs.jcim.1c01229 (PMC9098113; doi:10.1021/acs.jcim.1c01229)
Supplement: Supplementary file 2 — ci1c01229_si_002.zip [file ci1c01229_si_002.zip › si_starting_structures/large_lig.pdb]

ATOM      1 C001  LIG    1      12.353  -3.441   2.929  1.00  0.00      LIG 
ATOM      2 C002  LIG    1      11.468  -2.478   2.395  1.00  0.00      LIG 
ATOM      3 C003  LIG    1      14.005  -6.258   3.313  1.00  0.00      LIG 
ATOM      4 C004  LIG    1      13.511  -3.585   0.782  1.00  0.00      LIG 
ATOM      5 H005  LIG    1      14.043  -4.223   0.048  1.00  0.00      LIG 
ATOM      6 H006  LIG    1      14.258  -2.842   1.150  1.00  0.00      LIG 
ATOM      7 C007  LIG    1      13.014  -4.405   1.969  1.00  0.00      LIG 
ATOM      8 H008  LIG    1      12.263  -5.098   1.679  1.00  0.00      LIG 
ATOM      9 C009  LIG    1      12.367  -2.817   0.097  1.00  0.00      LIG 
ATOM     10 H010  LIG    1      11.961  -3.513  -0.671  1.00  0.00      LIG 
ATOM     11 N011  LIG    1      11.232  -2.460   0.982  1.00  0.00      LIG 
ATOM     12 N012  LIG    1      14.135  -5.111   2.550  1.00  0.00      LIG 
ATOM     13 H013  LIG    1      15.073  -4.788   2.287  1.00  0.00      LIG 
ATOM     14 C014  LIG    1      12.942  -1.572  -0.596  1.00  0.00      LIG 
ATOM     15 H015  LIG    1      13.806  -1.856  -1.235  1.00  0.00      LIG 
ATOM     16 H017  LIG    1      12.189  -1.068  -1.232  1.00  0.00      LIG 
ATOM     17 H016  LIG    1      13.295  -0.844   0.165  1.00  0.00      LIG 
ATOM     18 C018  LIG    1      10.864  -1.552   3.257  1.00  0.00      LIG 
ATOM     19 H019  LIG    1      10.229  -0.776   2.859  1.00  0.00      LIG 
ATOM     20 C020  LIG    1      15.024  -7.212   3.318  1.00  0.00      LIG 
ATOM     21 H021  LIG    1      16.039  -6.956   3.074  1.00  0.00      LIG 
ATOM     22 C022  LIG    1      14.893  -8.368   4.088  1.00  0.00      LIG 
ATOM     23 H023  LIG    1      15.719  -8.637   4.729  1.00  0.00      LIG 
ATOM     24 C024  LIG    1      13.744  -8.571   4.852  1.00  0.00      LIG 
ATOM     25 H025  LIG    1      13.678  -9.422   5.516  1.00  0.00      LIG 
ATOM     26 C026  LIG    1      12.725  -7.618   4.846  1.00  0.00      LIG 
ATOM     27 H027  LIG    1      11.832  -7.777   5.434  1.00  0.00      LIG 
ATOM     28 C028  LIG    1      12.856  -6.462   4.077  1.00  0.00      LIG 
ATOM     29 H029  LIG    1      11.998  -5.823   4.039  1.00  0.00      LIG 
ATOM      1 C106  LIG    1      11.860  -1.313   4.638  1.00  0.00      LIG 
ATOM      2 H107  LIG    1      11.412  -0.509   5.222  1.00  0.00      LIG 
ATOM      3 C108  LIG    1      12.609  -2.312   5.293  1.00  0.00      LIG 
ATOM      4 C109  LIG    1      13.191  -3.309   4.488  1.00  0.00      LIG 
ATOM      5 H110  LIG    1      13.770  -4.102   4.960  1.00  0.00      LIG 
ATOM      6 C111  LIG    1      12.809  -2.317   6.800  1.00  0.00      LIG 
ATOM      7 C112  LIG    1      14.017  -2.744   7.392  1.00  0.00      LIG 
ATOM      8 O113  LIG    1      15.108  -3.093   6.623  1.00  0.00      LIG 
ATOM      9 C114  LIG    1      15.822  -4.338   6.823  1.00  0.00      LIG 
ATOM     10 H117  LIG    1      16.017  -4.805   5.857  1.00  0.00      LIG 
ATOM     11 H115  LIG    1      16.768  -4.138   7.326  1.00  0.00      LIG 
ATOM     12 H116  LIG    1      15.220  -5.009   7.436  1.00  0.00      LIG 
ATOM     13 C118  LIG    1      14.184  -2.747   8.775  1.00  0.00      LIG 
ATOM     14 H119  LIG    1      15.142  -3.053   9.196  1.00  0.00      LIG 
ATOM     15 C120  LIG    1      13.159  -2.370   9.625  1.00  0.00      LIG 
ATOM     16 H121  LIG    1      13.286  -2.408  10.707  1.00  0.00      LIG 
ATOM     17 C122  LIG    1      11.969  -1.944   9.063  1.00  0.00      LIG 
ATOM     18 H123  LIG    1      11.157  -1.623   9.716  1.00  0.00      LIG 
ATOM     19 C124  LIG    1      11.784  -1.915   7.681  1.00  0.00      LIG 
ATOM     20 O125  LIG    1      10.560  -1.519   7.183  1.00  0.00      LIG 
ATOM     21 C126  LIG    1       9.757  -0.492   7.813  1.00  0.00      LIG 
ATOM     22 H129  LIG    1       9.607   0.331   7.115  1.00  0.00      LIG 
ATOM     23 H127  LIG    1       8.791  -0.910   8.096  1.00  0.00      LIG 
ATOM     24 H128  LIG    1      10.269  -0.126   8.703  1.00  0.00      LIG 
ATOM      1 C163  LIG    1      10.680  -2.724   0.403  1.00  0.00      LIG 
ATOM      2 C164  LIG    1       9.296  -2.806   1.008  1.00  0.00      LIG 
ATOM      3 H165  LIG    1       9.178  -2.746   2.093  1.00  0.00      LIG 
ATOM      4 C166  LIG    1       8.751  -4.221   0.886  1.00  0.00      LIG 
ATOM      5 H168  LIG    1       8.895  -4.858   0.021  1.00  0.00      LIG 
ATOM      6 H169  LIG    1       8.082  -3.834   0.112  1.00  0.00      LIG 
ATOM      7 H167  LIG    1       8.091  -4.493   1.729  1.00  0.00      LIG 
ATOM      8 C170  LIG    1       8.380  -1.796   0.337  1.00  0.00      LIG 
ATOM      9 H171  LIG    1       8.275  -1.988  -0.749  1.00  0.00      LIG 
ATOM     10 H172  LIG    1       8.733  -0.760   0.476  1.00  0.00      LIG 
ATOM     11 H173  LIG    1       7.369  -1.868   0.796  1.00  0.00      LIG 
ATOM     12 O174  LIG    1      10.799  -2.972  -0.802  1.00  0.00      LIG 
TER
END
