# Supplementary material for: Alchemical Free Energy Methods Applied to Complexes of the First Bromodomain of BRD4
Source: J Chem Inf Model. 2022 Mar 8;62(6):1458–70. doi: 10.1021/acs.jcim.1c01229 (PMC9098113; doi:10.1021/acs.jcim.1c01229)
Supplement: Supplementary file 2 — ci1c01229_si_002.zip [file ci1c01229_si_002.zip › si_starting_structures/site2_sub2_frag.pdb]

ATOM      1 C154  LIG    1      10.443  -2.472   0.460  1.00  0.00      LIG 
ATOM      2 C155  LIG    1       9.157  -1.988   1.089  1.00  0.00      LIG 
ATOM      3 H156  LIG    1       9.113  -0.895   1.126  1.00  0.00      LIG 
ATOM      4 H157  LIG    1       9.034  -2.422   2.105  1.00  0.00      LIG 
ATOM      5 C158  LIG    1       7.981  -2.472   0.278  1.00  0.00      LIG 
ATOM      6 H160  LIG    1       7.960  -1.996  -0.720  1.00  0.00      LIG 
ATOM      7 H159  LIG    1       8.124  -3.561   0.137  1.00  0.00      LIG 
ATOM      8 H161  LIG    1       7.060  -2.193   0.820  1.00  0.00      LIG 
ATOM      9 O162  LIG    1      10.435  -2.733  -0.749  1.00  0.00      LIG 
TER
END
