# Supplementary material for: Alchemical Free Energy Methods Applied to Complexes of the First Bromodomain of BRD4
Source: J Chem Inf Model. 2022 Mar 8;62(6):1458–70. doi: 10.1021/acs.jcim.1c01229 (PMC9098113; doi:10.1021/acs.jcim.1c01229)
Supplement: Supplementary file 2 — ci1c01229_si_002.zip [file ci1c01229_si_002.zip › si_starting_structures/site2_sub3_frag.pdb]

ATOM      1 C163  LIG    1      10.680  -2.724   0.403  1.00  0.00      LIG 
ATOM      2 C164  LIG    1       9.296  -2.806   1.008  1.00  0.00      LIG 
ATOM      3 H165  LIG    1       9.178  -2.746   2.093  1.00  0.00      LIG 
ATOM      4 C166  LIG    1       8.751  -4.221   0.886  1.00  0.00      LIG 
ATOM      5 H168  LIG    1       8.895  -4.858   0.021  1.00  0.00      LIG 
ATOM      6 H169  LIG    1       8.082  -3.834   0.112  1.00  0.00      LIG 
ATOM      7 H167  LIG    1       8.091  -4.493   1.729  1.00  0.00      LIG 
ATOM      8 C170  LIG    1       8.380  -1.796   0.337  1.00  0.00      LIG 
ATOM      9 H171  LIG    1       8.275  -1.988  -0.749  1.00  0.00      LIG 
ATOM     10 H172  LIG    1       8.733  -0.760   0.476  1.00  0.00      LIG 
ATOM     11 H173  LIG    1       7.369  -1.868   0.796  1.00  0.00      LIG 
ATOM     12 O174  LIG    1      10.799  -2.972  -0.802  1.00  0.00      LIG 
TER
END
