# Supplementary material for: Alchemical Free Energy Methods Applied to Complexes of the First Bromodomain of BRD4
Source: J Chem Inf Model. 2022 Mar 8;62(6):1458–70. doi: 10.1021/acs.jcim.1c01229 (PMC9098113; doi:10.1021/acs.jcim.1c01229)
Supplement: Supplementary file 2 — ci1c01229_si_002.zip [file ci1c01229_si_002.zip › si_starting_structures/site1_sub2_frag.pdb]

ATOM      1 C036  LIG    1      10.599  -1.110   4.270  1.00  0.00      LIG 
ATOM      2 H037  LIG    1      10.008  -0.311   4.686  1.00  0.00      LIG 
ATOM      3 C038  LIG    1      11.414  -1.921   5.051  1.00  0.00      LIG 
ATOM      4 C039  LIG    1      11.448  -1.743   6.491  1.00  0.00      LIG 
ATOM      5 C040  LIG    1      12.609  -2.039   7.202  1.00  0.00      LIG 
ATOM      6 H041  LIG    1      13.510  -2.374   6.708  1.00  0.00      LIG 
ATOM      7 C042  LIG    1      12.642  -1.867   8.586  1.00  0.00      LIG 
ATOM      8 H043  LIG    1      13.593  -2.087   9.043  1.00  0.00      LIG 
ATOM      9 C044  LIG    1      11.513  -1.398   9.258  1.00  0.00      LIG 
ATOM     10 O045  LIG    1      11.545  -1.229  10.608  1.00  0.00      LIG 
ATOM     11 C046  LIG    1      12.766  -1.552  11.274  1.00  0.00      LIG 
ATOM     12 H048  LIG    1      13.196  -2.535  10.975  1.00  0.00      LIG 
ATOM     13 H047  LIG    1      13.516  -0.737  11.186  1.00  0.00      LIG 
ATOM     14 H049  LIG    1      12.454  -1.713  12.321  1.00  0.00      LIG 
ATOM     15 C050  LIG    1      10.351  -1.102   8.546  1.00  0.00      LIG 
ATOM     16 H051  LIG    1       9.480  -0.761   9.085  1.00  0.00      LIG 
ATOM     17 C052  LIG    1      10.319  -1.274   7.163  1.00  0.00      LIG 
ATOM     18 H053  LIG    1       9.411  -1.039   6.633  1.00  0.00      LIG 
ATOM     19 C054  LIG    1      12.183  -2.918   4.454  1.00  0.00      LIG 
ATOM     20 H055  LIG    1      12.788  -3.563   5.066  1.00  0.00      LIG 
TER
END
