# Supplementary material for: Alchemical Free Energy Methods Applied to Complexes of the First Bromodomain of BRD4
Source: J Chem Inf Model. 2022 Mar 8;62(6):1458–70. doi: 10.1021/acs.jcim.1c01229 (PMC9098113; doi:10.1021/acs.jcim.1c01229)
Supplement: Supplementary file 2 — ci1c01229_si_002.zip [file ci1c01229_si_002.zip › si_starting_structures/site1_sub3_frag.pdb]

ATOM      1 C056  LIG    1      10.781  -1.075   4.341  1.00  0.00      LIG 
ATOM      2 H057  LIG    1      10.213  -0.263   4.761  1.00  0.00      LIG 
ATOM      3 C058  LIG    1      11.577  -1.908   5.118  1.00  0.00      LIG 
ATOM      4 C059  LIG    1      11.630  -1.727   6.556  1.00  0.00      LIG 
ATOM      5 C060  LIG    1      10.521  -1.224   7.237  1.00  0.00      LIG 
ATOM      6 H061  LIG    1       9.605  -0.983   6.719  1.00  0.00      LIG 
ATOM      7 C062  LIG    1      10.571  -1.051   8.619  1.00  0.00      LIG 
ATOM      8 H063  LIG    1       9.699  -0.696   9.149  1.00  0.00      LIG 
ATOM      9 C064  LIG    1      11.730  -1.381   9.321  1.00  0.00      LIG 
ATOM     10 H065  LIG    1      11.767  -1.270  10.396  1.00  0.00      LIG 
ATOM     11 C066  LIG    1      12.839  -1.884   8.641  1.00  0.00      LIG 
ATOM     12 H067  LIG    1      13.737  -2.141   9.183  1.00  0.00      LIG 
ATOM     13 C068  LIG    1      12.788  -2.057   7.259  1.00  0.00      LIG 
ATOM     14 H069  LIG    1      13.672  -2.436   6.762  1.00  0.00      LIG 
ATOM     15 C070  LIG    1      12.311  -2.929   4.516  1.00  0.00      LIG 
ATOM     16 H071  LIG    1      12.903  -3.591   5.122  1.00  0.00      LIG 
TER
END
