# Supplementary material for: Alchemical Free Energy Methods Applied to Complexes of the First Bromodomain of BRD4
Source: J Chem Inf Model. 2022 Mar 8;62(6):1458–70. doi: 10.1021/acs.jcim.1c01229 (PMC9098113; doi:10.1021/acs.jcim.1c01229)
Supplement: Supplementary file 2 — ci1c01229_si_002.zip [file ci1c01229_si_002.zip › si_starting_structures/minimized.pdb]

REMARK  AFTER MINIMIZATION PDB                                                        
REMARK   DATE:     2/ 2/21      7:22:49      CREATED BY USER: ellen                   
ATOM      1  N   SER    42      21.652  10.832   2.430  1.00  0.00      PROA
ATOM      2  HT1 SER    42      21.740  11.360   3.328  1.00  0.00      PROA
ATOM      3  HT2 SER    42      22.592  10.876   1.953  1.00  0.00      PROA
ATOM      4  HT3 SER    42      21.469   9.813   2.626  1.00  0.00      PROA
ATOM      5  CA  SER    42      20.612  11.419   1.521  1.00  0.00      PROA
ATOM      6  HA  SER    42      21.083  12.267   1.047  1.00  0.00      PROA
ATOM      7  CB  SER    42      20.207  10.393   0.412  1.00  0.00      PROA
ATOM      8  HB1 SER    42      21.125   9.944  -0.031  1.00  0.00      PROA
ATOM      9  HB2 SER    42      19.679  10.928  -0.410  1.00  0.00      PROA
ATOM     10  OG  SER    42      19.372   9.343   0.906  1.00  0.00      PROA
ATOM     11  HG1 SER    42      18.688   9.156   0.232  1.00  0.00      PROA
ATOM     12  C   SER    42      19.394  11.971   2.254  1.00  0.00      PROA
ATOM     13  O   SER    42      19.459  12.207   3.457  1.00  0.00      PROA
ATOM     14  N   MET    43      18.271  12.237   1.544  1.00  0.00      PROA
ATOM     15  HN  MET    43      18.223  12.063   0.562  1.00  0.00      PROA
ATOM     16  CA  MET    43      17.039  12.772   2.107  1.00  0.00      PROA
ATOM     17  HA  MET    43      16.995  12.545   3.164  1.00  0.00      PROA
ATOM     18  CB  MET    43      16.929  14.312   1.912  1.00  0.00      PROA
ATOM     19  HB1 MET    43      15.926  14.661   2.255  1.00  0.00      PROA
ATOM     20  HB2 MET    43      17.003  14.547   0.829  1.00  0.00      PROA
ATOM     21  CG  MET    43      17.980  15.126   2.694  1.00  0.00      PROA
ATOM     22  HG1 MET    43      18.992  14.709   2.513  1.00  0.00      PROA
ATOM     23  HG2 MET    43      17.774  14.996   3.782  1.00  0.00      PROA
ATOM     24  SD  MET    43      17.991  16.895   2.276  1.00  0.00      PROA
ATOM     25  CE  MET    43      19.333  17.299   3.430  1.00  0.00      PROA
ATOM     26  HE1 MET    43      20.260  16.733   3.191  1.00  0.00      PROA
ATOM     27  HE2 MET    43      19.044  17.055   4.475  1.00  0.00      PROA
ATOM     28  HE3 MET    43      19.581  18.382   3.395  1.00  0.00      PROA
ATOM     29  C   MET    43      15.827  12.102   1.458  1.00  0.00      PROA
ATOM     30  O   MET    43      15.922  11.573   0.344  1.00  0.00      PROA
ATOM     31  N   ASN    44      14.666  12.128   2.149  1.00  0.00      PROA
ATOM     32  HN  ASN    44      14.641  12.615   3.034  1.00  0.00      PROA
ATOM     33  CA  ASN    44      13.403  11.545   1.717  1.00  0.00      PROA
ATOM     34  HA  ASN    44      13.621  10.789   0.976  1.00  0.00      PROA
ATOM     35  CB  ASN    44      12.645  10.897   2.919  1.00  0.00      PROA
ATOM     36  HB1 ASN    44      11.621  10.586   2.617  1.00  0.00      PROA
ATOM     37  HB2 ASN    44      12.561  11.644   3.737  1.00  0.00      PROA
ATOM     38  CG  ASN    44      13.346   9.643   3.443  1.00  0.00      PROA
ATOM     39  OD1 ASN    44      14.148   8.993   2.770  1.00  0.00      PROA
ATOM     40  ND2 ASN    44      13.038   9.273   4.708  1.00  0.00      PROA
ATOM     41 HD21 ASN    44      13.482   8.459   5.101  1.00  0.00      PROA
ATOM     42 HD22 ASN    44      12.364   9.780   5.242  1.00  0.00      PROA
ATOM     43  C   ASN    44      12.475  12.606   1.088  1.00  0.00      PROA
ATOM     44  O   ASN    44      12.605  13.800   1.377  1.00  0.00      PROA
ATOM     45  N   PRO    45      11.520  12.241   0.230  1.00  0.00      PROA
ATOM     46  CD  PRO    45      11.518  10.974  -0.511  1.00  0.00      PROA
ATOM     47  HD1 PRO    45      11.381  10.112   0.180  1.00  0.00      PROA
ATOM     48  HD2 PRO    45      12.474  10.870  -1.072  1.00  0.00      PROA
ATOM     49  CA  PRO    45      10.460  13.145  -0.215  1.00  0.00      PROA
ATOM     50  HA  PRO    45      10.821  14.163  -0.241  1.00  0.00      PROA
ATOM     51  CB  PRO    45      10.126  12.593  -1.612  1.00  0.00      PROA
ATOM     52  HB1 PRO    45      10.860  13.005  -2.342  1.00  0.00      PROA
ATOM     53  HB2 PRO    45       9.102  12.843  -1.959  1.00  0.00      PROA
ATOM     54  CG  PRO    45      10.345  11.083  -1.487  1.00  0.00      PROA
ATOM     55  HG1 PRO    45       9.446  10.604  -1.039  1.00  0.00      PROA
ATOM     56  HG2 PRO    45      10.556  10.608  -2.467  1.00  0.00      PROA
ATOM     57  C   PRO    45       9.251  13.062   0.726  1.00  0.00      PROA
ATOM     58  O   PRO    45       9.135  12.054   1.428  1.00  0.00      PROA
ATOM     59  N   PRO    46       8.363  14.060   0.837  1.00  0.00      PROA
ATOM     60  CD  PRO    46       8.387  15.280   0.019  1.00  0.00      PROA
ATOM     61  HD1 PRO    46       8.626  15.071  -1.048  1.00  0.00      PROA
ATOM     62  HD2 PRO    46       9.135  15.985   0.447  1.00  0.00      PROA
ATOM     63  CA  PRO    46       7.128  13.953   1.619  1.00  0.00      PROA
ATOM     64  HA  PRO    46       7.421  13.723   2.632  1.00  0.00      PROA
ATOM     65  CB  PRO    46       6.491  15.349   1.492  1.00  0.00      PROA
ATOM     66  HB1 PRO    46       6.893  16.005   2.294  1.00  0.00      PROA
ATOM     67  HB2 PRO    46       5.383  15.340   1.572  1.00  0.00      PROA
ATOM     68  CG  PRO    46       6.974  15.861   0.133  1.00  0.00      PROA
ATOM     69  HG1 PRO    46       6.334  15.432  -0.672  1.00  0.00      PROA
ATOM     70  HG2 PRO    46       6.954  16.966   0.058  1.00  0.00      PROA
ATOM     71  C   PRO    46       6.182  12.840   1.141  1.00  0.00      PROA
ATOM     72  O   PRO    46       6.056  12.688  -0.079  1.00  0.00      PROA
ATOM     73  N   PRO    47       5.528  12.050   2.001  1.00  0.00      PROA
ATOM     74  CD  PRO    47       5.405  12.341   3.434  1.00  0.00      PROA
ATOM     75  HD1 PRO    47       5.264  13.427   3.637  1.00  0.00      PROA
ATOM     76  HD2 PRO    47       6.321  11.972   3.946  1.00  0.00      PROA
ATOM     77  CA  PRO    47       4.632  10.963   1.598  1.00  0.00      PROA
ATOM     78  HA  PRO    47       5.228  10.277   1.018  1.00  0.00      PROA
ATOM     79  CB  PRO    47       4.167  10.362   2.937  1.00  0.00      PROA
ATOM     80  HB1 PRO    47       4.923   9.617   3.271  1.00  0.00      PROA
ATOM     81  HB2 PRO    47       3.177   9.863   2.882  1.00  0.00      PROA
ATOM     82  CG  PRO    47       4.182  11.551   3.898  1.00  0.00      PROA
ATOM     83  HG1 PRO    47       3.265  12.163   3.753  1.00  0.00      PROA
ATOM     84  HG2 PRO    47       4.259  11.249   4.961  1.00  0.00      PROA
ATOM     85  C   PRO    47       3.453  11.418   0.732  1.00  0.00      PROA
ATOM     86  O   PRO    47       3.059  12.578   0.887  1.00  0.00      PROA
ATOM     87  N   PRO    48       2.881  10.610  -0.168  1.00  0.00      PROA
ATOM     88  CD  PRO    48       3.365   9.260  -0.477  1.00  0.00      PROA
ATOM     89  HD1 PRO    48       3.124   8.587   0.377  1.00  0.00      PROA
ATOM     90  HD2 PRO    48       4.458   9.245  -0.690  1.00  0.00      PROA
ATOM     91  CA  PRO    48       1.609  10.888  -0.844  1.00  0.00      PROA
ATOM     92  HA  PRO    48       1.838  11.649  -1.569  1.00  0.00      PROA
ATOM     93  CB  PRO    48       1.235   9.558  -1.522  1.00  0.00      PROA
ATOM     94  HB1 PRO    48       0.707   9.722  -2.483  1.00  0.00      PROA
ATOM     95  HB2 PRO    48       0.592   8.948  -0.852  1.00  0.00      PROA
ATOM     96  CG  PRO    48       2.576   8.846  -1.718  1.00  0.00      PROA
ATOM     97  HG1 PRO    48       2.472   7.745  -1.810  1.00  0.00      PROA
ATOM     98  HG2 PRO    48       3.085   9.248  -2.622  1.00  0.00      PROA
ATOM     99  C   PRO    48       0.479  11.458   0.014  1.00  0.00      PROA
ATOM    100  O   PRO    48       0.226  10.936   1.100  1.00  0.00      PROA
ATOM    101  N   GLU    49      -0.227  12.520  -0.433  1.00  0.00      PROA
ATOM    102  HN  GLU    49       0.029  12.968  -1.291  1.00  0.00      PROA
ATOM    103  CA  GLU    49      -1.327  13.112   0.324  1.00  0.00      PROA
ATOM    104  HA  GLU    49      -0.925  13.302   1.311  1.00  0.00      PROA
ATOM    105  CB  GLU    49      -1.775  14.501  -0.202  1.00  0.00      PROA
ATOM    106  HB1 GLU    49      -0.886  15.171  -0.230  1.00  0.00      PROA
ATOM    107  HB2 GLU    49      -2.471  14.924   0.555  1.00  0.00      PROA
ATOM    108  CG  GLU    49      -2.474  14.534  -1.584  1.00  0.00      PROA
ATOM    109  HG1 GLU    49      -3.259  13.752  -1.635  1.00  0.00      PROA
ATOM    110  HG2 GLU    49      -1.736  14.347  -2.391  1.00  0.00      PROA
ATOM    111  CD  GLU    49      -3.163  15.867  -1.866  1.00  0.00      PROA
ATOM    112  OE1 GLU    49      -3.121  16.792  -1.011  1.00  0.00      PROA
ATOM    113  OE2 GLU    49      -3.787  15.980  -2.955  1.00  0.00      PROA
ATOM    114  C   GLU    49      -2.538  12.197   0.554  1.00  0.00      PROA
ATOM    115  O   GLU    49      -2.825  11.284  -0.226  1.00  0.00      PROA
ATOM    116  N   THR    50      -3.266  12.397   1.678  1.00  0.00      PROA
ATOM    117  HN  THR    50      -3.037  13.169   2.284  1.00  0.00      PROA
ATOM    118  CA  THR    50      -4.356  11.507   2.088  1.00  0.00      PROA
ATOM    119  HA  THR    50      -4.607  10.852   1.267  1.00  0.00      PROA
ATOM    120  CB  THR    50      -4.002  10.614   3.281  1.00  0.00      PROA
ATOM    121  HB  THR    50      -4.823   9.875   3.457  1.00  0.00      PROA
ATOM    122  OG1 THR    50      -3.787  11.344   4.482  1.00  0.00      PROA
ATOM    123  HG1 THR    50      -2.908  11.729   4.386  1.00  0.00      PROA
ATOM    124  CG2 THR    50      -2.710   9.842   2.994  1.00  0.00      PROA
ATOM    125 HG21 THR    50      -1.832  10.520   2.955  1.00  0.00      PROA
ATOM    126 HG22 THR    50      -2.764   9.318   2.021  1.00  0.00      PROA
ATOM    127 HG23 THR    50      -2.515   9.091   3.788  1.00  0.00      PROA
ATOM    128  C   THR    50      -5.652  12.232   2.420  1.00  0.00      PROA
ATOM    129  O   THR    50      -6.703  11.601   2.527  1.00  0.00      PROA
ATOM    130  N   SER    51      -5.651  13.572   2.558  1.00  0.00      PROA
ATOM    131  HN  SER    51      -4.794  14.092   2.588  1.00  0.00      PROA
ATOM    132  CA  SER    51      -6.895  14.333   2.612  1.00  0.00      PROA
ATOM    133  HA  SER    51      -7.650  13.823   2.036  1.00  0.00      PROA
ATOM    134  CB  SER    51      -7.428  14.551   4.061  1.00  0.00      PROA
ATOM    135  HB1 SER    51      -6.736  15.213   4.630  1.00  0.00      PROA
ATOM    136  HB2 SER    51      -7.441  13.561   4.567  1.00  0.00      PROA
ATOM    137  OG  SER    51      -8.755  15.090   4.072  1.00  0.00      PROA
ATOM    138  HG1 SER    51      -9.144  14.925   4.956  1.00  0.00      PROA
ATOM    139  C   SER    51      -6.674  15.664   1.929  1.00  0.00      PROA
ATOM    140  O   SER    51      -5.731  16.387   2.245  1.00  0.00      PROA
ATOM    141  N   ASN    52      -7.517  16.019   0.943  1.00  0.00      PROA
ATOM    142  HN  ASN    52      -8.259  15.405   0.643  1.00  0.00      PROA
ATOM    143  CA  ASN    52      -7.398  17.267   0.218  1.00  0.00      PROA
ATOM    144  HA  ASN    52      -6.762  17.938   0.776  1.00  0.00      PROA
ATOM    145  CB  ASN    52      -6.710  17.002  -1.159  1.00  0.00      PROA
ATOM    146  HB1 ASN    52      -7.298  16.246  -1.718  1.00  0.00      PROA
ATOM    147  HB2 ASN    52      -5.710  16.565  -0.951  1.00  0.00      PROA
ATOM    148  CG  ASN    52      -6.533  18.227  -2.060  1.00  0.00      PROA
ATOM    149  OD1 ASN    52      -7.198  19.256  -1.926  1.00  0.00      PROA
ATOM    150  ND2 ASN    52      -5.581  18.135  -3.015  1.00  0.00      PROA
ATOM    151 HD21 ASN    52      -4.937  17.353  -2.994  1.00  0.00      PROA
ATOM    152 HD22 ASN    52      -5.458  18.909  -3.632  1.00  0.00      PROA
ATOM    153  C   ASN    52      -8.794  17.887   0.108  1.00  0.00      PROA
ATOM    154  O   ASN    52      -9.701  17.222  -0.400  1.00  0.00      PROA
ATOM    155  N   PRO    53      -9.072  19.129   0.526  1.00  0.00      PROA
ATOM    156  CD  PRO    53      -8.116  20.038   1.167  1.00  0.00      PROA
ATOM    157  HD1 PRO    53      -7.168  20.112   0.588  1.00  0.00      PROA
ATOM    158  HD2 PRO    53      -7.912  19.674   2.200  1.00  0.00      PROA
ATOM    159  CA  PRO    53     -10.427  19.678   0.520  1.00  0.00      PROA
ATOM    160  HA  PRO    53     -11.099  18.959   0.966  1.00  0.00      PROA
ATOM    161  CB  PRO    53     -10.308  20.968   1.349  1.00  0.00      PROA
ATOM    162  HB1 PRO    53     -10.506  20.719   2.417  1.00  0.00      PROA
ATOM    163  HB2 PRO    53     -11.011  21.767   1.038  1.00  0.00      PROA
ATOM    164  CG  PRO    53      -8.841  21.382   1.206  1.00  0.00      PROA
ATOM    165  HG1 PRO    53      -8.690  21.916   0.241  1.00  0.00      PROA
ATOM    166  HG2 PRO    53      -8.495  22.028   2.039  1.00  0.00      PROA
ATOM    167  C   PRO    53     -10.914  19.938  -0.895  1.00  0.00      PROA
ATOM    168  O   PRO    53     -12.119  20.071  -1.112  1.00  0.00      PROA
ATOM    169  N   ASN    54     -10.010  19.977  -1.884  1.00  0.00      PROA
ATOM    170  HN  ASN    54      -9.035  19.847  -1.677  1.00  0.00      PROA
ATOM    171  CA  ASN    54     -10.342  20.232  -3.268  1.00  0.00      PROA
ATOM    172  HA  ASN    54     -11.214  20.871  -3.327  1.00  0.00      PROA
ATOM    173  CB  ASN    54      -9.141  20.917  -3.965  1.00  0.00      PROA
ATOM    174  HB1 ASN    54      -9.415  21.200  -5.000  1.00  0.00      PROA
ATOM    175  HB2 ASN    54      -8.269  20.233  -4.018  1.00  0.00      PROA
ATOM    176  CG  ASN    54      -8.774  22.187  -3.202  1.00  0.00      PROA
ATOM    177  OD1 ASN    54      -9.570  23.126  -3.096  1.00  0.00      PROA
ATOM    178  ND2 ASN    54      -7.552  22.221  -2.627  1.00  0.00      PROA
ATOM    179 HD21 ASN    54      -7.236  23.069  -2.197  1.00  0.00      PROA
ATOM    180 HD22 ASN    54      -6.986  21.398  -2.633  1.00  0.00      PROA
ATOM    181  C   ASN    54     -10.665  18.936  -4.004  1.00  0.00      PROA
ATOM    182  O   ASN    54     -11.079  18.949  -5.161  1.00  0.00      PROA
ATOM    183  N   LYS    55     -10.529  17.778  -3.325  1.00  0.00      PROA
ATOM    184  HN  LYS    55     -10.226  17.780  -2.371  1.00  0.00      PROA
ATOM    185  CA  LYS    55     -10.738  16.474  -3.915  1.00  0.00      PROA
ATOM    186  HA  LYS    55     -10.804  16.562  -4.988  1.00  0.00      PROA
ATOM    187  CB  LYS    55      -9.514  15.575  -3.609  1.00  0.00      PROA
ATOM    188  HB1 LYS    55      -9.472  15.338  -2.523  1.00  0.00      PROA
ATOM    189  HB2 LYS    55      -8.600  16.166  -3.849  1.00  0.00      PROA
ATOM    190  CG  LYS    55      -9.466  14.281  -4.437  1.00  0.00      PROA
ATOM    191  HG1 LYS    55      -9.471  14.546  -5.520  1.00  0.00      PROA
ATOM    192  HG2 LYS    55     -10.379  13.686  -4.230  1.00  0.00      PROA
ATOM    193  CD  LYS    55      -8.214  13.439  -4.129  1.00  0.00      PROA
ATOM    194  HD1 LYS    55      -8.219  13.141  -3.058  1.00  0.00      PROA
ATOM    195  HD2 LYS    55      -7.321  14.089  -4.283  1.00  0.00      PROA
ATOM    196  CE  LYS    55      -8.035  12.202  -5.026  1.00  0.00      PROA
ATOM    197  HE1 LYS    55      -7.020  11.769  -4.897  1.00  0.00      PROA
ATOM    198  HE2 LYS    55      -8.158  12.496  -6.090  1.00  0.00      PROA
ATOM    199  NZ  LYS    55      -9.017  11.146  -4.722  1.00  0.00      PROA
ATOM    200  HZ1 LYS    55      -9.968  11.404  -5.080  1.00  0.00      PROA
ATOM    201  HZ2 LYS    55      -9.087  10.935  -3.707  1.00  0.00      PROA
ATOM    202  HZ3 LYS    55      -8.717  10.256  -5.203  1.00  0.00      PROA
ATOM    203  C   LYS    55     -12.012  15.850  -3.326  1.00  0.00      PROA
ATOM    204  O   LYS    55     -12.066  15.620  -2.112  1.00  0.00      PROA
ATOM    205  N   PRO    56     -13.074  15.586  -4.101  1.00  0.00      PROA
ATOM    206  CD  PRO    56     -13.241  16.101  -5.465  1.00  0.00      PROA
ATOM    207  HD1 PRO    56     -12.558  15.548  -6.149  1.00  0.00      PROA
ATOM    208  HD2 PRO    56     -13.028  17.193  -5.516  1.00  0.00      PROA
ATOM    209  CA  PRO    56     -14.244  14.806  -3.685  1.00  0.00      PROA
ATOM    210  HA  PRO    56     -14.794  15.446  -3.012  1.00  0.00      PROA
ATOM    211  CB  PRO    56     -15.015  14.567  -4.991  1.00  0.00      PROA
ATOM    212  HB1 PRO    56     -16.105  14.443  -4.817  1.00  0.00      PROA
ATOM    213  HB2 PRO    56     -14.630  13.666  -5.520  1.00  0.00      PROA
ATOM    214  CG  PRO    56     -14.700  15.811  -5.824  1.00  0.00      PROA
ATOM    215  HG1 PRO    56     -14.849  15.648  -6.912  1.00  0.00      PROA
ATOM    216  HG2 PRO    56     -15.340  16.658  -5.492  1.00  0.00      PROA
ATOM    217  C   PRO    56     -13.987  13.524  -2.902  1.00  0.00      PROA
ATOM    218  O   PRO    56     -13.091  12.755  -3.260  1.00  0.00      PROA
ATOM    219  N   LYS    57     -14.763  13.278  -1.834  1.00  0.00      PROA
ATOM    220  HN  LYS    57     -15.459  13.951  -1.559  1.00  0.00      PROA
ATOM    221  CA  LYS    57     -14.671  12.101  -0.990  1.00  0.00      PROA
ATOM    222  HA  LYS    57     -14.016  11.362  -1.435  1.00  0.00      PROA
ATOM    223  CB  LYS    57     -14.149  12.482   0.418  1.00  0.00      PROA
ATOM    224  HB1 LYS    57     -14.205  11.604   1.102  1.00  0.00      PROA
ATOM    225  HB2 LYS    57     -14.826  13.265   0.825  1.00  0.00      PROA
ATOM    226  CG  LYS    57     -12.695  12.989   0.436  1.00  0.00      PROA
ATOM    227  HG1 LYS    57     -12.473  13.578  -0.478  1.00  0.00      PROA
ATOM    228  HG2 LYS    57     -12.015  12.106   0.429  1.00  0.00      PROA
ATOM    229  CD  LYS    57     -12.390  13.854   1.667  1.00  0.00      PROA
ATOM    230  HD1 LYS    57     -11.292  13.921   1.831  1.00  0.00      PROA
ATOM    231  HD2 LYS    57     -12.812  13.335   2.557  1.00  0.00      PROA
ATOM    232  CE  LYS    57     -12.979  15.268   1.583  1.00  0.00      PROA
ATOM    233  HE1 LYS    57     -12.952  15.746   2.583  1.00  0.00      PROA
ATOM    234  HE2 LYS    57     -14.030  15.255   1.227  1.00  0.00      PROA
ATOM    235  NZ  LYS    57     -12.191  16.114   0.668  1.00  0.00      PROA
ATOM    236  HZ1 LYS    57     -12.014  15.668  -0.260  1.00  0.00      PROA
ATOM    237  HZ2 LYS    57     -11.273  16.344   1.124  1.00  0.00      PROA
ATOM    238  HZ3 LYS    57     -12.715  17.012   0.512  1.00  0.00      PROA
ATOM    239  C   LYS    57     -16.044  11.466  -0.834  1.00  0.00      PROA
ATOM    240  O   LYS    57     -17.038  12.160  -0.627  1.00  0.00      PROA
ATOM    241  N   ARG    58     -16.157  10.131  -0.918  1.00  0.00      PROA
ATOM    242  HN  ARG    58     -15.371   9.531  -1.075  1.00  0.00      PROA
ATOM    243  CA  ARG    58     -17.405   9.461  -0.607  1.00  0.00      PROA
ATOM    244  HA  ARG    58     -17.934  10.024   0.150  1.00  0.00      PROA
ATOM    245  CB  ARG    58     -18.344   9.243  -1.833  1.00  0.00      PROA
ATOM    246  HB1 ARG    58     -18.562  10.241  -2.277  1.00  0.00      PROA
ATOM    247  HB2 ARG    58     -19.312   8.834  -1.463  1.00  0.00      PROA
ATOM    248  CG  ARG    58     -17.814   8.310  -2.945  1.00  0.00      PROA
ATOM    249  HG1 ARG    58     -17.477   7.348  -2.499  1.00  0.00      PROA
ATOM    250  HG2 ARG    58     -16.928   8.789  -3.415  1.00  0.00      PROA
ATOM    251  CD  ARG    58     -18.869   7.988  -4.019  1.00  0.00      PROA
ATOM    252  HD1 ARG    58     -19.244   8.916  -4.506  1.00  0.00      PROA
ATOM    253  HD2 ARG    58     -19.723   7.443  -3.555  1.00  0.00      PROA
ATOM    254  NE  ARG    58     -18.189   7.136  -5.045  1.00  0.00      PROA
ATOM    255  HE  ARG    58     -17.205   7.235  -5.196  1.00  0.00      PROA
ATOM    256  CZ  ARG    58     -18.769   6.215  -5.805  1.00  0.00      PROA
ATOM    257  NH1 ARG    58     -20.033   5.876  -5.738  1.00  0.00      PROA
ATOM    258 HH11 ARG    58     -20.603   6.196  -4.990  1.00  0.00      PROA
ATOM    259 HH12 ARG    58     -20.387   5.165  -6.362  1.00  0.00      PROA
ATOM    260  NH2 ARG    58     -17.987   5.554  -6.632  1.00  0.00      PROA
ATOM    261 HH21 ARG    58     -17.008   5.724  -6.514  1.00  0.00      PROA
ATOM    262 HH22 ARG    58     -18.293   4.637  -6.922  1.00  0.00      PROA
ATOM    263  C   ARG    58     -17.048   8.136   0.018  1.00  0.00      PROA
ATOM    264  O   ARG    58     -15.926   7.655  -0.125  1.00  0.00      PROA
ATOM    265  N   GLN    59     -17.991   7.516   0.747  1.00  0.00      PROA
ATOM    266  HN  GLN    59     -18.874   7.958   0.925  1.00  0.00      PROA
ATOM    267  CA  GLN    59     -17.779   6.207   1.325  1.00  0.00      PROA
ATOM    268  HA  GLN    59     -16.780   5.869   1.093  1.00  0.00      PROA
ATOM    269  CB  GLN    59     -17.943   6.260   2.865  1.00  0.00      PROA
ATOM    270  HB1 GLN    59     -18.958   6.655   3.100  1.00  0.00      PROA
ATOM    271  HB2 GLN    59     -17.213   7.004   3.257  1.00  0.00      PROA
ATOM    272  CG  GLN    59     -17.745   4.921   3.618  1.00  0.00      PROA
ATOM    273  HG1 GLN    59     -18.491   4.180   3.265  1.00  0.00      PROA
ATOM    274  HG2 GLN    59     -17.934   5.095   4.699  1.00  0.00      PROA
ATOM    275  CD  GLN    59     -16.365   4.296   3.408  1.00  0.00      PROA
ATOM    276  OE1 GLN    59     -15.879   4.079   2.296  1.00  0.00      PROA
ATOM    277  NE2 GLN    59     -15.692   3.948   4.525  1.00  0.00      PROA
ATOM    278 HE21 GLN    59     -14.821   3.463   4.417  1.00  0.00      PROA
ATOM    279 HE22 GLN    59     -16.064   4.138   5.427  1.00  0.00      PROA
ATOM    280  C   GLN    59     -18.734   5.204   0.696  1.00  0.00      PROA
ATOM    281  O   GLN    59     -19.950   5.406   0.657  1.00  0.00      PROA
ATOM    282  N   THR    60     -18.191   4.097   0.157  1.00  0.00      PROA
ATOM    283  HN  THR    60     -17.218   3.905   0.274  1.00  0.00      PROA
ATOM    284  CA  THR    60     -18.921   3.134  -0.664  1.00  0.00      PROA
ATOM    285  HA  THR    60     -19.970   3.396  -0.687  1.00  0.00      PROA
ATOM    286  CB  THR    60     -18.422   3.042  -2.119  1.00  0.00      PROA
ATOM    287  HB  THR    60     -19.210   2.531  -2.719  1.00  0.00      PROA
ATOM    288  OG1 THR    60     -17.192   2.334  -2.277  1.00  0.00      PROA
ATOM    289  HG1 THR    60     -17.081   2.208  -3.244  1.00  0.00      PROA
ATOM    290  CG2 THR    60     -18.223   4.444  -2.707  1.00  0.00      PROA
ATOM    291 HG21 THR    60     -17.398   4.981  -2.196  1.00  0.00      PROA
ATOM    292 HG22 THR    60     -19.153   5.041  -2.608  1.00  0.00      PROA
ATOM    293 HG23 THR    60     -17.967   4.367  -3.784  1.00  0.00      PROA
ATOM    294  C   THR    60     -18.811   1.771  -0.018  1.00  0.00      PROA
ATOM    295  O   THR    60     -17.883   1.496   0.739  1.00  0.00      PROA
ATOM    296  N   ASN    61     -19.761   0.852  -0.281  1.00  0.00      PROA
ATOM    297  HN  ASN    61     -20.557   1.102  -0.850  1.00  0.00      PROA
ATOM    298  CA  ASN    61     -19.728  -0.492   0.272  1.00  0.00      PROA
ATOM    299  HA  ASN    61     -19.640  -0.356   1.341  1.00  0.00      PROA
ATOM    300  CB  ASN    61     -21.077  -1.244   0.060  1.00  0.00      PROA
ATOM    301  HB1 ASN    61     -21.908  -0.515   0.166  1.00  0.00      PROA
ATOM    302  HB2 ASN    61     -21.197  -1.987   0.871  1.00  0.00      PROA
ATOM    303  CG  ASN    61     -21.226  -1.927  -1.298  1.00  0.00      PROA
ATOM    304  OD1 ASN    61     -21.207  -1.269  -2.338  1.00  0.00      PROA
ATOM    305  ND2 ASN    61     -21.385  -3.269  -1.312  1.00  0.00      PROA
ATOM    306 HD21 ASN    61     -21.586  -3.702  -2.199  1.00  0.00      PROA
ATOM    307 HD22 ASN    61     -21.461  -3.775  -0.457  1.00  0.00      PROA
ATOM    308  C   ASN    61     -18.487  -1.300  -0.136  1.00  0.00      PROA
ATOM    309  O   ASN    61     -17.929  -2.035   0.681  1.00  0.00      PROA
ATOM    310  N   GLN    62     -18.003  -1.180  -1.392  1.00  0.00      PROA
ATOM    311  HN  GLN    62     -18.471  -0.611  -2.080  1.00  0.00      PROA
ATOM    312  CA  GLN    62     -16.731  -1.753  -1.797  1.00  0.00      PROA
ATOM    313  HA  GLN    62     -16.756  -2.801  -1.531  1.00  0.00      PROA
ATOM    314  CB  GLN    62     -16.550  -1.691  -3.340  1.00  0.00      PROA
ATOM    315  HB1 GLN    62     -15.528  -2.053  -3.596  1.00  0.00      PROA
ATOM    316  HB2 GLN    62     -16.643  -0.636  -3.679  1.00  0.00      PROA
ATOM    317  CG  GLN    62     -17.572  -2.577  -4.106  1.00  0.00      PROA
ATOM    318  HG1 GLN    62     -18.602  -2.190  -3.963  1.00  0.00      PROA
ATOM    319  HG2 GLN    62     -17.535  -3.605  -3.688  1.00  0.00      PROA
ATOM    320  CD  GLN    62     -17.313  -2.645  -5.621  1.00  0.00      PROA
ATOM    321  OE1 GLN    62     -16.799  -1.719  -6.256  1.00  0.00      PROA
ATOM    322  NE2 GLN    62     -17.683  -3.797  -6.228  1.00  0.00      PROA
ATOM    323 HE21 GLN    62     -18.137  -4.514  -5.690  1.00  0.00      PROA
ATOM    324 HE22 GLN    62     -17.422  -3.968  -7.181  1.00  0.00      PROA
ATOM    325  C   GLN    62     -15.519  -1.178  -1.049  1.00  0.00      PROA
ATOM    326  O   GLN    62     -14.680  -1.923  -0.542  1.00  0.00      PROA
ATOM    327  N   LEU    63     -15.431   0.161  -0.887  1.00  0.00      PROA
ATOM    328  HN  LEU    63     -16.111   0.772  -1.305  1.00  0.00      PROA
ATOM    329  CA  LEU    63     -14.412   0.824  -0.078  1.00  0.00      PROA
ATOM    330  HA  LEU    63     -13.458   0.439  -0.402  1.00  0.00      PROA
ATOM    331  CB  LEU    63     -14.407   2.355  -0.307  1.00  0.00      PROA
ATOM    332  HB1 LEU    63     -13.768   2.865   0.448  1.00  0.00      PROA
ATOM    333  HB2 LEU    63     -15.446   2.732  -0.179  1.00  0.00      PROA
ATOM    334  CG  LEU    63     -13.884   2.777  -1.699  1.00  0.00      PROA
ATOM    335  HG  LEU    63     -14.422   2.186  -2.479  1.00  0.00      PROA
ATOM    336  CD1 LEU    63     -14.185   4.259  -1.963  1.00  0.00      PROA
ATOM    337 HD11 LEU    63     -13.695   4.902  -1.203  1.00  0.00      PROA
ATOM    338 HD12 LEU    63     -15.278   4.445  -1.922  1.00  0.00      PROA
ATOM    339 HD13 LEU    63     -13.817   4.560  -2.966  1.00  0.00      PROA
ATOM    340  CD2 LEU    63     -12.376   2.515  -1.848  1.00  0.00      PROA
ATOM    341 HD21 LEU    63     -12.139   1.438  -1.744  1.00  0.00      PROA
ATOM    342 HD22 LEU    63     -11.813   3.080  -1.075  1.00  0.00      PROA
ATOM    343 HD23 LEU    63     -12.027   2.851  -2.847  1.00  0.00      PROA
ATOM    344  C   LEU    63     -14.464   0.499   1.413  1.00  0.00      PROA
ATOM    345  O   LEU    63     -13.430   0.337   2.068  1.00  0.00      PROA
ATOM    346  N   GLN    64     -15.673   0.366   1.997  1.00  0.00      PROA
ATOM    347  HN  GLN    64     -16.496   0.639   1.483  1.00  0.00      PROA
ATOM    348  CA  GLN    64     -15.871  -0.151   3.342  1.00  0.00      PROA
ATOM    349  HA  GLN    64     -15.339   0.487   4.035  1.00  0.00      PROA
ATOM    350  CB  GLN    64     -17.382  -0.179   3.718  1.00  0.00      PROA
ATOM    351  HB1 GLN    64     -17.531  -0.764   4.653  1.00  0.00      PROA
ATOM    352  HB2 GLN    64     -17.918  -0.702   2.895  1.00  0.00      PROA
ATOM    353  CG  GLN    64     -18.014   1.217   3.943  1.00  0.00      PROA
ATOM    354  HG1 GLN    64     -17.670   1.907   3.146  1.00  0.00      PROA
ATOM    355  HG2 GLN    64     -17.690   1.635   4.918  1.00  0.00      PROA
ATOM    356  CD  GLN    64     -19.546   1.229   3.888  1.00  0.00      PROA
ATOM    357  OE1 GLN    64     -20.166   2.228   3.509  1.00  0.00      PROA
ATOM    358  NE2 GLN    64     -20.202   0.109   4.267  1.00  0.00      PROA
ATOM    359 HE21 GLN    64     -21.198   0.116   4.166  1.00  0.00      PROA
ATOM    360 HE22 GLN    64     -19.701  -0.708   4.547  1.00  0.00      PROA
ATOM    361  C   GLN    64     -15.322  -1.560   3.527  1.00  0.00      PROA
ATOM    362  O   GLN    64     -14.602  -1.840   4.482  1.00  0.00      PROA
ATOM    363  N   TYR    65     -15.613  -2.474   2.576  1.00  0.00      PROA
ATOM    364  HN  TYR    65     -16.197  -2.212   1.805  1.00  0.00      PROA
ATOM    365  CA  TYR    65     -15.131  -3.845   2.580  1.00  0.00      PROA
ATOM    366  HA  TYR    65     -15.429  -4.292   3.519  1.00  0.00      PROA
ATOM    367  CB  TYR    65     -15.797  -4.624   1.413  1.00  0.00      PROA
ATOM    368  HB1 TYR    65     -15.476  -4.210   0.432  1.00  0.00      PROA
ATOM    369  HB2 TYR    65     -16.901  -4.506   1.476  1.00  0.00      PROA
ATOM    370  CG  TYR    65     -15.481  -6.100   1.445  1.00  0.00      PROA
ATOM    371  CD1 TYR    65     -14.428  -6.627   0.677  1.00  0.00      PROA
ATOM    372  HD1 TYR    65     -13.795  -5.960   0.111  1.00  0.00      PROA
ATOM    373  CE1 TYR    65     -14.213  -8.010   0.614  1.00  0.00      PROA
ATOM    374  HE1 TYR    65     -13.422  -8.408  -0.004  1.00  0.00      PROA
ATOM    375  CZ  TYR    65     -15.041  -8.878   1.330  1.00  0.00      PROA
ATOM    376  OH  TYR    65     -14.890 -10.265   1.141  1.00  0.00      PROA
ATOM    377  HH  TYR    65     -14.756 -10.380   0.194  1.00  0.00      PROA
ATOM    378  CD2 TYR    65     -16.289  -6.981   2.185  1.00  0.00      PROA
ATOM    379  HD2 TYR    65     -17.111  -6.591   2.768  1.00  0.00      PROA
ATOM    380  CE2 TYR    65     -16.061  -8.365   2.139  1.00  0.00      PROA
ATOM    381  HE2 TYR    65     -16.703  -9.040   2.686  1.00  0.00      PROA
ATOM    382  C   TYR    65     -13.608  -3.938   2.510  1.00  0.00      PROA
ATOM    383  O   TYR    65     -12.972  -4.712   3.229  1.00  0.00      PROA
ATOM    384  N   LEU    66     -12.980  -3.112   1.649  1.00  0.00      PROA
ATOM    385  HN  LEU    66     -13.517  -2.522   1.041  1.00  0.00      PROA
ATOM    386  CA  LEU    66     -11.539  -3.050   1.506  1.00  0.00      PROA
ATOM    387  HA  LEU    66     -11.201  -4.047   1.264  1.00  0.00      PROA
ATOM    388  CB  LEU    66     -11.145  -2.111   0.336  1.00  0.00      PROA
ATOM    389  HB1 LEU    66     -10.057  -1.876   0.361  1.00  0.00      PROA
ATOM    390  HB2 LEU    66     -11.697  -1.153   0.457  1.00  0.00      PROA
ATOM    391  CG  LEU    66     -11.455  -2.699  -1.061  1.00  0.00      PROA
ATOM    392  HG  LEU    66     -12.475  -3.150  -1.041  1.00  0.00      PROA
ATOM    393  CD1 LEU    66     -11.466  -1.600  -2.134  1.00  0.00      PROA
ATOM    394 HD11 LEU    66     -10.480  -1.092  -2.175  1.00  0.00      PROA
ATOM    395 HD12 LEU    66     -12.248  -0.845  -1.908  1.00  0.00      PROA
ATOM    396 HD13 LEU    66     -11.680  -2.034  -3.134  1.00  0.00      PROA
ATOM    397  CD2 LEU    66     -10.454  -3.799  -1.451  1.00  0.00      PROA
ATOM    398 HD21 LEU    66     -10.477  -4.638  -0.726  1.00  0.00      PROA
ATOM    399 HD22 LEU    66      -9.423  -3.386  -1.484  1.00  0.00      PROA
ATOM    400 HD23 LEU    66     -10.699  -4.200  -2.458  1.00  0.00      PROA
ATOM    401  C   LEU    66     -10.794  -2.677   2.782  1.00  0.00      PROA
ATOM    402  O   LEU    66      -9.813  -3.332   3.130  1.00  0.00      PROA
ATOM    403  N   LEU    67     -11.245  -1.659   3.551  1.00  0.00      PROA
ATOM    404  HN  LEU    67     -12.022  -1.102   3.260  1.00  0.00      PROA
ATOM    405  CA  LEU    67     -10.651  -1.397   4.857  1.00  0.00      PROA
ATOM    406  HA  LEU    67      -9.579  -1.457   4.738  1.00  0.00      PROA
ATOM    407  CB  LEU    67     -10.992   0.028   5.369  1.00  0.00      PROA
ATOM    408  HB1 LEU    67     -12.083   0.108   5.566  1.00  0.00      PROA
ATOM    409  HB2 LEU    67     -10.761   0.748   4.557  1.00  0.00      PROA
ATOM    410  CG  LEU    67     -10.217   0.471   6.639  1.00  0.00      PROA
ATOM    411  HG  LEU    67     -10.447  -0.244   7.466  1.00  0.00      PROA
ATOM    412  CD1 LEU    67      -8.693   0.475   6.432  1.00  0.00      PROA
ATOM    413 HD11 LEU    67      -8.416   1.154   5.600  1.00  0.00      PROA
ATOM    414 HD12 LEU    67      -8.320  -0.544   6.205  1.00  0.00      PROA
ATOM    415 HD13 LEU    67      -8.187   0.829   7.356  1.00  0.00      PROA
ATOM    416  CD2 LEU    67     -10.665   1.861   7.115  1.00  0.00      PROA
ATOM    417 HD21 LEU    67     -11.738   1.843   7.392  1.00  0.00      PROA
ATOM    418 HD22 LEU    67     -10.513   2.620   6.320  1.00  0.00      PROA
ATOM    419 HD23 LEU    67     -10.085   2.171   8.010  1.00  0.00      PROA
ATOM    420  C   LEU    67     -11.025  -2.428   5.921  1.00  0.00      PROA
ATOM    421  O   LEU    67     -10.162  -2.990   6.597  1.00  0.00      PROA
ATOM    422  N   ARG    68     -12.338  -2.716   6.074  1.00  0.00      PROA
ATOM    423  HN  ARG    68     -13.019  -2.288   5.473  1.00  0.00      PROA
ATOM    424  CA  ARG    68     -12.880  -3.581   7.111  1.00  0.00      PROA
ATOM    425  HA  ARG    68     -12.531  -3.190   8.057  1.00  0.00      PROA
ATOM    426  CB  ARG    68     -14.433  -3.543   7.138  1.00  0.00      PROA
ATOM    427  HB1 ARG    68     -14.819  -4.333   7.825  1.00  0.00      PROA
ATOM    428  HB2 ARG    68     -14.810  -3.775   6.118  1.00  0.00      PROA
ATOM    429  CG  ARG    68     -15.024  -2.199   7.623  1.00  0.00      PROA
ATOM    430  HG1 ARG    68     -14.558  -1.362   7.055  1.00  0.00      PROA
ATOM    431  HG2 ARG    68     -14.763  -2.067   8.698  1.00  0.00      PROA
ATOM    432  CD  ARG    68     -16.547  -2.125   7.444  1.00  0.00      PROA
ATOM    433  HD1 ARG    68     -17.036  -2.973   7.979  1.00  0.00      PROA
ATOM    434  HD2 ARG    68     -16.809  -2.166   6.363  1.00  0.00      PROA
ATOM    435  NE  ARG    68     -17.016  -0.830   8.031  1.00  0.00      PROA
ATOM    436  HE  ARG    68     -16.389  -0.260   8.568  1.00  0.00      PROA
ATOM    437  CZ  ARG    68     -18.296  -0.510   8.164  1.00  0.00      PROA
ATOM    438  NH1 ARG    68     -19.273  -1.141   7.559  1.00  0.00      PROA
ATOM    439 HH11 ARG    68     -19.076  -1.802   6.824  1.00  0.00      PROA
ATOM    440 HH12 ARG    68     -20.221  -0.850   7.731  1.00  0.00      PROA
ATOM    441  NH2 ARG    68     -18.600   0.489   8.965  1.00  0.00      PROA
ATOM    442 HH21 ARG    68     -17.832   0.891   9.487  1.00  0.00      PROA
ATOM    443 HH22 ARG    68     -19.550   0.676   9.168  1.00  0.00      PROA
ATOM    444  C   ARG    68     -12.408  -5.025   7.081  1.00  0.00      PROA
ATOM    445  O   ARG    68     -12.156  -5.621   8.126  1.00  0.00      PROA
ATOM    446  N   VAL    69     -12.298  -5.620   5.880  1.00  0.00      PROA
ATOM    447  HN  VAL    69     -12.527  -5.111   5.046  1.00  0.00      PROA
ATOM    448  CA  VAL    69     -11.931  -7.015   5.706  1.00  0.00      PROA
ATOM    449  HA  VAL    69     -11.910  -7.511   6.668  1.00  0.00      PROA
ATOM    450  CB  VAL    69     -12.935  -7.765   4.826  1.00  0.00      PROA
ATOM    451  HB  VAL    69     -13.036  -7.268   3.833  1.00  0.00      PROA
ATOM    452  CG1 VAL    69     -12.499  -9.231   4.608  1.00  0.00      PROA
ATOM    453 HG11 VAL    69     -12.328  -9.736   5.583  1.00  0.00      PROA
ATOM    454 HG12 VAL    69     -11.574  -9.305   4.000  1.00  0.00      PROA
ATOM    455 HG13 VAL    69     -13.300  -9.783   4.068  1.00  0.00      PROA
ATOM    456  CG2 VAL    69     -14.315  -7.733   5.514  1.00  0.00      PROA
ATOM    457 HG21 VAL    69     -14.695  -6.696   5.613  1.00  0.00      PROA
ATOM    458 HG22 VAL    69     -14.252  -8.187   6.526  1.00  0.00      PROA
ATOM    459 HG23 VAL    69     -15.051  -8.313   4.918  1.00  0.00      PROA
ATOM    460  C   VAL    69     -10.527  -7.129   5.141  1.00  0.00      PROA
ATOM    461  O   VAL    69      -9.616  -7.648   5.790  1.00  0.00      PROA
ATOM    462  N   VAL    70     -10.325  -6.694   3.878  1.00  0.00      PROA
ATOM    463  HN  VAL    70     -11.058  -6.216   3.398  1.00  0.00      PROA
ATOM    464  CA  VAL    70      -9.119  -6.985   3.113  1.00  0.00      PROA
ATOM    465  HA  VAL    70      -8.988  -8.058   3.124  1.00  0.00      PROA
ATOM    466  CB  VAL    70      -9.280  -6.558   1.651  1.00  0.00      PROA
ATOM    467  HB  VAL    70      -9.356  -5.448   1.578  1.00  0.00      PROA
ATOM    468  CG1 VAL    70      -8.071  -7.025   0.811  1.00  0.00      PROA
ATOM    469 HG11 VAL    70      -7.908  -8.117   0.931  1.00  0.00      PROA
ATOM    470 HG12 VAL    70      -7.142  -6.493   1.103  1.00  0.00      PROA
ATOM    471 HG13 VAL    70      -8.252  -6.820  -0.266  1.00  0.00      PROA
ATOM    472  CG2 VAL    70     -10.582  -7.166   1.085  1.00  0.00      PROA
ATOM    473 HG21 VAL    70     -11.483  -6.706   1.541  1.00  0.00      PROA
ATOM    474 HG22 VAL    70     -10.613  -8.261   1.267  1.00  0.00      PROA
ATOM    475 HG23 VAL    70     -10.637  -6.996  -0.012  1.00  0.00      PROA
ATOM    476  C   VAL    70      -7.839  -6.401   3.705  1.00  0.00      PROA
ATOM    477  O   VAL    70      -6.881  -7.124   3.976  1.00  0.00      PROA
ATOM    478  N   LEU    71      -7.808  -5.081   3.998  1.00  0.00      PROA
ATOM    479  HN  LEU    71      -8.588  -4.490   3.763  1.00  0.00      PROA
ATOM    480  CA  LEU    71      -6.662  -4.429   4.612  1.00  0.00      PROA
ATOM    481  HA  LEU    71      -5.798  -4.677   4.009  1.00  0.00      PROA
ATOM    482  CB  LEU    71      -6.810  -2.886   4.616  1.00  0.00      PROA
ATOM    483  HB1 LEU    71      -7.628  -2.567   5.295  1.00  0.00      PROA
ATOM    484  HB2 LEU    71      -7.119  -2.603   3.583  1.00  0.00      PROA
ATOM    485  CG  LEU    71      -5.506  -2.113   4.943  1.00  0.00      PROA
ATOM    486  HG  LEU    71      -4.644  -2.741   4.610  1.00  0.00      PROA
ATOM    487  CD1 LEU    71      -5.436  -0.800   4.148  1.00  0.00      PROA
ATOM    488 HD11 LEU    71      -6.228  -0.103   4.493  1.00  0.00      PROA
ATOM    489 HD12 LEU    71      -5.574  -0.985   3.062  1.00  0.00      PROA
ATOM    490 HD13 LEU    71      -4.449  -0.309   4.292  1.00  0.00      PROA
ATOM    491  CD2 LEU    71      -5.329  -1.804   6.440  1.00  0.00      PROA
ATOM    492 HD21 LEU    71      -5.296  -2.728   7.050  1.00  0.00      PROA
ATOM    493 HD22 LEU    71      -6.164  -1.171   6.806  1.00  0.00      PROA
ATOM    494 HD23 LEU    71      -4.378  -1.254   6.603  1.00  0.00      PROA
ATOM    495  C   LEU    71      -6.371  -4.949   6.006  1.00  0.00      PROA
ATOM    496  O   LEU    71      -5.226  -5.233   6.351  1.00  0.00      PROA
ATOM    497  N   LYS    72      -7.424  -5.155   6.825  1.00  0.00      PROA
ATOM    498  HN  LYS    72      -8.338  -4.890   6.521  1.00  0.00      PROA
ATOM    499  CA  LYS    72      -7.326  -5.714   8.162  1.00  0.00      PROA
ATOM    500  HA  LYS    72      -6.715  -5.050   8.759  1.00  0.00      PROA
ATOM    501  CB  LYS    72      -8.753  -5.785   8.781  1.00  0.00      PROA
ATOM    502  HB1 LYS    72      -9.434  -6.242   8.026  1.00  0.00      PROA
ATOM    503  HB2 LYS    72      -9.104  -4.741   8.938  1.00  0.00      PROA
ATOM    504  CG  LYS    72      -8.905  -6.596  10.084  1.00  0.00      PROA
ATOM    505  HG1 LYS    72      -8.307  -6.118  10.890  1.00  0.00      PROA
ATOM    506  HG2 LYS    72      -8.516  -7.629   9.943  1.00  0.00      PROA
ATOM    507  CD  LYS    72     -10.367  -6.735  10.555  1.00  0.00      PROA
ATOM    508  HD1 LYS    72     -10.386  -7.440  11.419  1.00  0.00      PROA
ATOM    509  HD2 LYS    72     -10.954  -7.202   9.731  1.00  0.00      PROA
ATOM    510  CE  LYS    72     -11.018  -5.414  10.981  1.00  0.00      PROA
ATOM    511  HE1 LYS    72     -10.985  -4.653  10.173  1.00  0.00      PROA
ATOM    512  HE2 LYS    72     -10.487  -5.006  11.870  1.00  0.00      PROA
ATOM    513  NZ  LYS    72     -12.427  -5.629  11.351  1.00  0.00      PROA
ATOM    514  HZ1 LYS    72     -12.546  -6.531  11.876  1.00  0.00      PROA
ATOM    515  HZ2 LYS    72     -13.067  -5.673  10.525  1.00  0.00      PROA
ATOM    516  HZ3 LYS    72     -12.739  -4.847  11.981  1.00  0.00      PROA
ATOM    517  C   LYS    72      -6.652  -7.080   8.201  1.00  0.00      PROA
ATOM    518  O   LYS    72      -5.769  -7.335   9.022  1.00  0.00      PROA
ATOM    519  N   THR    73      -7.048  -7.959   7.261  1.00  0.00      PROA
ATOM    520  HN  THR    73      -7.793  -7.683   6.652  1.00  0.00      PROA
ATOM    521  CA  THR    73      -6.487  -9.286   7.018  1.00  0.00      PROA
ATOM    522  HA  THR    73      -6.526  -9.832   7.950  1.00  0.00      PROA
ATOM    523  CB  THR    73      -7.322 -10.039   5.992  1.00  0.00      PROA
ATOM    524  HB  THR    73      -7.341  -9.489   5.022  1.00  0.00      PROA
ATOM    525  OG1 THR    73      -8.659 -10.138   6.466  1.00  0.00      PROA
ATOM    526  HG1 THR    73      -9.084  -9.297   6.219  1.00  0.00      PROA
ATOM    527  CG2 THR    73      -6.800 -11.463   5.746  1.00  0.00      PROA
ATOM    528 HG21 THR    73      -6.654 -12.006   6.702  1.00  0.00      PROA
ATOM    529 HG22 THR    73      -5.837 -11.448   5.195  1.00  0.00      PROA
ATOM    530 HG23 THR    73      -7.528 -12.033   5.130  1.00  0.00      PROA
ATOM    531  C   THR    73      -5.031  -9.285   6.585  1.00  0.00      PROA
ATOM    532  O   THR    73      -4.209 -10.040   7.110  1.00  0.00      PROA
ATOM    533  N   LEU    74      -4.653  -8.399   5.636  1.00  0.00      PROA
ATOM    534  HN  LEU    74      -5.339  -7.836   5.169  1.00  0.00      PROA
ATOM    535  CA  LEU    74      -3.267  -8.166   5.251  1.00  0.00      PROA
ATOM    536  HA  LEU    74      -2.835  -9.122   4.990  1.00  0.00      PROA
ATOM    537  CB  LEU    74      -3.140  -7.225   4.017  1.00  0.00      PROA
ATOM    538  HB1 LEU    74      -2.169  -6.678   4.063  1.00  0.00      PROA
ATOM    539  HB2 LEU    74      -3.945  -6.461   4.035  1.00  0.00      PROA
ATOM    540  CG  LEU    74      -3.125  -7.951   2.651  1.00  0.00      PROA
ATOM    541  HG  LEU    74      -2.471  -8.851   2.749  1.00  0.00      PROA
ATOM    542  CD1 LEU    74      -4.516  -8.416   2.202  1.00  0.00      PROA
ATOM    543 HD11 LEU    74      -5.187  -7.542   2.065  1.00  0.00      PROA
ATOM    544 HD12 LEU    74      -4.970  -9.095   2.952  1.00  0.00      PROA
ATOM    545 HD13 LEU    74      -4.447  -8.957   1.234  1.00  0.00      PROA
ATOM    546  CD2 LEU    74      -2.496  -7.062   1.565  1.00  0.00      PROA
ATOM    547 HD21 LEU    74      -1.495  -6.700   1.882  1.00  0.00      PROA
ATOM    548 HD22 LEU    74      -3.141  -6.182   1.358  1.00  0.00      PROA
ATOM    549 HD23 LEU    74      -2.366  -7.639   0.626  1.00  0.00      PROA
ATOM    550  C   LEU    74      -2.402  -7.632   6.388  1.00  0.00      PROA
ATOM    551  O   LEU    74      -1.258  -8.043   6.563  1.00  0.00      PROA
ATOM    552  N   TRP    75      -2.939  -6.701   7.200  1.00  0.00      PROA
ATOM    553  HN  TRP    75      -3.874  -6.384   7.014  1.00  0.00      PROA
ATOM    554  CA  TRP    75      -2.214  -5.963   8.220  1.00  0.00      PROA
ATOM    555  HA  TRP    75      -1.425  -5.423   7.715  1.00  0.00      PROA
ATOM    556  CB  TRP    75      -3.171  -4.940   8.897  1.00  0.00      PROA
ATOM    557  HB1 TRP    75      -3.935  -5.489   9.488  1.00  0.00      PROA
ATOM    558  HB2 TRP    75      -3.718  -4.401   8.095  1.00  0.00      PROA
ATOM    559  CG  TRP    75      -2.514  -3.908   9.760  1.00  0.00      PROA
ATOM    560  CD1 TRP    75      -2.380  -3.908  11.125  1.00  0.00      PROA
ATOM    561  HD1 TRP    75      -2.758  -4.688  11.777  1.00  0.00      PROA
ATOM    562  NE1 TRP    75      -1.703  -2.778  11.520  1.00  0.00      PROA
ATOM    563  HE1 TRP    75      -1.293  -2.620  12.399  1.00  0.00      PROA
ATOM    564  CE2 TRP    75      -1.404  -2.020  10.422  1.00  0.00      PROA
ATOM    565  CD2 TRP    75      -1.900  -2.699   9.285  1.00  0.00      PROA
ATOM    566  CE3 TRP    75      -1.741  -2.134   8.017  1.00  0.00      PROA
ATOM    567  HE3 TRP    75      -2.121  -2.627   7.133  1.00  0.00      PROA
ATOM    568  CZ3 TRP    75      -1.098  -0.898   7.911  1.00  0.00      PROA
ATOM    569  HZ3 TRP    75      -0.980  -0.436   6.939  1.00  0.00      PROA
ATOM    570  CZ2 TRP    75      -0.768  -0.794  10.316  1.00  0.00      PROA
ATOM    571  HZ2 TRP    75      -0.410  -0.272  11.190  1.00  0.00      PROA
ATOM    572  CH2 TRP    75      -0.619  -0.240   9.040  1.00  0.00      PROA
ATOM    573  HH2 TRP    75      -0.128   0.718   8.923  1.00  0.00      PROA
ATOM    574  C   TRP    75      -1.536  -6.830   9.281  1.00  0.00      PROA
ATOM    575  O   TRP    75      -0.421  -6.536   9.709  1.00  0.00      PROA
ATOM    576  N   LYS    76      -2.189  -7.922   9.733  1.00  0.00      PROA
ATOM    577  HN  LYS    76      -3.096  -8.140   9.376  1.00  0.00      PROA
ATOM    578  CA  LYS    76      -1.649  -8.780  10.779  1.00  0.00      PROA
ATOM    579  HA  LYS    76      -0.771  -8.313  11.183  1.00  0.00      PROA
ATOM    580  CB  LYS    76      -2.658  -8.974  11.947  1.00  0.00      PROA
ATOM    581  HB1 LYS    76      -2.257  -9.690  12.697  1.00  0.00      PROA
ATOM    582  HB2 LYS    76      -3.583  -9.426  11.519  1.00  0.00      PROA
ATOM    583  CG  LYS    76      -3.058  -7.678  12.694  1.00  0.00      PROA
ATOM    584  HG1 LYS    76      -4.010  -7.889  13.239  1.00  0.00      PROA
ATOM    585  HG2 LYS    76      -3.299  -6.890  11.949  1.00  0.00      PROA
ATOM    586  CD  LYS    76      -2.057  -7.118  13.739  1.00  0.00      PROA
ATOM    587  HD1 LYS    76      -1.964  -7.855  14.569  1.00  0.00      PROA
ATOM    588  HD2 LYS    76      -2.516  -6.196  14.168  1.00  0.00      PROA
ATOM    589  CE  LYS    76      -0.654  -6.786  13.209  1.00  0.00      PROA
ATOM    590  HE1 LYS    76      -0.716  -6.181  12.279  1.00  0.00      PROA
ATOM    591  HE2 LYS    76      -0.102  -7.729  13.002  1.00  0.00      PROA
ATOM    592  NZ  LYS    76       0.155  -6.029  14.181  1.00  0.00      PROA
ATOM    593  HZ1 LYS    76       0.119  -6.458  15.127  1.00  0.00      PROA
ATOM    594  HZ2 LYS    76      -0.150  -5.025  14.250  1.00  0.00      PROA
ATOM    595  HZ3 LYS    76       1.156  -6.048  13.851  1.00  0.00      PROA
ATOM    596  C   LYS    76      -1.100 -10.108  10.269  1.00  0.00      PROA
ATOM    597  O   LYS    76      -0.742 -10.991  11.048  1.00  0.00      PROA
ATOM    598  N   HSD    77      -0.933 -10.256   8.939  1.00  0.00      PROA
ATOM    599  HN  HSD    77      -1.267  -9.543   8.323  1.00  0.00      PROA
ATOM    600  CA  HSD    77      -0.071 -11.267   8.329  1.00  0.00      PROA
ATOM    601  HA  HSD    77      -0.385 -12.241   8.683  1.00  0.00      PROA
ATOM    602  CB  HSD    77      -0.228 -11.220   6.786  1.00  0.00      PROA
ATOM    603  HB1 HSD    77      -0.074 -10.170   6.458  1.00  0.00      PROA
ATOM    604  HB2 HSD    77      -1.279 -11.486   6.534  1.00  0.00      PROA
ATOM    605  ND1 HSD    77       1.601 -11.598   5.065  1.00  0.00      PROA
ATOM    606  HD1 HSD    77       1.784 -10.631   4.882  1.00  0.00      PROA
ATOM    607  CG  HSD    77       0.684 -12.097   5.969  1.00  0.00      PROA
ATOM    608  CE1 HSD    77       2.024 -12.638   4.309  1.00  0.00      PROA
ATOM    609  HE1 HSD    77       2.730 -12.531   3.481  1.00  0.00      PROA
ATOM    610  NE2 HSD    77       1.443 -13.766   4.659  1.00  0.00      PROA
ATOM    611  CD2 HSD    77       0.592 -13.428   5.699  1.00  0.00      PROA
ATOM    612  HD2 HSD    77      -0.060 -14.174   6.140  1.00  0.00      PROA
ATOM    613  C   HSD    77       1.387 -11.079   8.757  1.00  0.00      PROA
ATOM    614  O   HSD    77       1.820  -9.953   9.005  1.00  0.00      PROA
ATOM    615  N   GLN    78       2.197 -12.152   8.916  1.00  0.00      PROA
ATOM    616  HN  GLN    78       1.868 -13.087   8.711  1.00  0.00      PROA
ATOM    617  CA  GLN    78       3.496 -12.043   9.583  1.00  0.00      PROA
ATOM    618  HA  GLN    78       3.340 -11.522  10.518  1.00  0.00      PROA
ATOM    619  CB  GLN    78       4.123 -13.431   9.913  1.00  0.00      PROA
ATOM    620  HB1 GLN    78       3.350 -14.047  10.426  1.00  0.00      PROA
ATOM    621  HB2 GLN    78       4.948 -13.264  10.644  1.00  0.00      PROA
ATOM    622  CG  GLN    78       4.682 -14.221   8.702  1.00  0.00      PROA
ATOM    623  HG1 GLN    78       5.415 -13.611   8.139  1.00  0.00      PROA
ATOM    624  HG2 GLN    78       3.866 -14.486   8.003  1.00  0.00      PROA
ATOM    625  CD  GLN    78       5.407 -15.507   9.114  1.00  0.00      PROA
ATOM    626  OE1 GLN    78       4.906 -16.621   8.938  1.00  0.00      PROA
ATOM    627  NE2 GLN    78       6.644 -15.354   9.641  1.00  0.00      PROA
ATOM    628 HE21 GLN    78       7.168 -16.168   9.889  1.00  0.00      PROA
ATOM    629 HE22 GLN    78       7.065 -14.444   9.666  1.00  0.00      PROA
ATOM    630  C   GLN    78       4.516 -11.229   8.795  1.00  0.00      PROA
ATOM    631  O   GLN    78       5.445 -10.655   9.357  1.00  0.00      PROA
ATOM    632  N   PHE    79       4.349 -11.140   7.464  1.00  0.00      PROA
ATOM    633  HN  PHE    79       3.607 -11.650   7.037  1.00  0.00      PROA
ATOM    634  CA  PHE    79       5.271 -10.451   6.585  1.00  0.00      PROA
ATOM    635  HA  PHE    79       6.234 -10.355   7.067  1.00  0.00      PROA
ATOM    636  CB  PHE    79       5.440 -11.253   5.264  1.00  0.00      PROA
ATOM    637  HB1 PHE    79       6.179 -10.752   4.613  1.00  0.00      PROA
ATOM    638  HB2 PHE    79       4.475 -11.303   4.716  1.00  0.00      PROA
ATOM    639  CG  PHE    79       5.950 -12.658   5.496  1.00  0.00      PROA
ATOM    640  CD1 PHE    79       7.136 -12.891   6.219  1.00  0.00      PROA
ATOM    641  HD1 PHE    79       7.677 -12.069   6.657  1.00  0.00      PROA
ATOM    642  CE1 PHE    79       7.639 -14.189   6.378  1.00  0.00      PROA
ATOM    643  HE1 PHE    79       8.551 -14.353   6.933  1.00  0.00      PROA
ATOM    644  CZ  PHE    79       6.955 -15.276   5.822  1.00  0.00      PROA
ATOM    645  HZ  PHE    79       7.336 -16.279   5.946  1.00  0.00      PROA
ATOM    646  CD2 PHE    79       5.286 -13.761   4.931  1.00  0.00      PROA
ATOM    647  HD2 PHE    79       4.389 -13.616   4.351  1.00  0.00      PROA
ATOM    648  CE2 PHE    79       5.777 -15.061   5.098  1.00  0.00      PROA
ATOM    649  HE2 PHE    79       5.250 -15.899   4.662  1.00  0.00      PROA
ATOM    650  C   PHE    79       4.814  -9.030   6.255  1.00  0.00      PROA
ATOM    651  O   PHE    79       5.392  -8.362   5.402  1.00  0.00      PROA
ATOM    652  N   ALA    80       3.756  -8.523   6.922  1.00  0.00      PROA
ATOM    653  HN  ALA    80       3.317  -9.059   7.643  1.00  0.00      PROA
ATOM    654  CA  ALA    80       3.191  -7.204   6.692  1.00  0.00      PROA
ATOM    655  HA  ALA    80       2.921  -7.143   5.647  1.00  0.00      PROA
ATOM    656  CB  ALA    80       1.913  -7.058   7.536  1.00  0.00      PROA
ATOM    657  HB1 ALA    80       2.142  -7.130   8.621  1.00  0.00      PROA
ATOM    658  HB2 ALA    80       1.199  -7.871   7.287  1.00  0.00      PROA
ATOM    659  HB3 ALA    80       1.407  -6.090   7.341  1.00  0.00      PROA
ATOM    660  C   ALA    80       4.113  -6.013   6.958  1.00  0.00      PROA
ATOM    661  O   ALA    80       4.115  -5.042   6.202  1.00  0.00      PROA
ATOM    662  N   TRP    81       4.901  -6.059   8.052  1.00  0.00      PROA
ATOM    663  HN  TRP    81       4.813  -6.852   8.663  1.00  0.00      PROA
ATOM    664  CA  TRP    81       5.752  -4.991   8.571  1.00  0.00      PROA
ATOM    665  HA  TRP    81       5.050  -4.318   9.044  1.00  0.00      PROA
ATOM    666  CB  TRP    81       6.654  -5.485   9.745  1.00  0.00      PROA
ATOM    667  HB1 TRP    81       5.968  -5.848  10.538  1.00  0.00      PROA
ATOM    668  HB2 TRP    81       7.186  -4.615  10.187  1.00  0.00      PROA
ATOM    669  CG  TRP    81       7.648  -6.577   9.467  1.00  0.00      PROA
ATOM    670  CD1 TRP    81       7.430  -7.923   9.291  1.00  0.00      PROA
ATOM    671  HD1 TRP    81       6.449  -8.382   9.295  1.00  0.00      PROA
ATOM    672  NE1 TRP    81       8.633  -8.562   9.063  1.00  0.00      PROA
ATOM    673  HE1 TRP    81       8.816  -9.480   8.760  1.00  0.00      PROA
ATOM    674  CE2 TRP    81       9.641  -7.651   9.104  1.00  0.00      PROA
ATOM    675  CD2 TRP    81       9.065  -6.382   9.345  1.00  0.00      PROA
ATOM    676  CE3 TRP    81       9.885  -5.259   9.414  1.00  0.00      PROA
ATOM    677  HE3 TRP    81       9.474  -4.272   9.564  1.00  0.00      PROA
ATOM    678  CZ3 TRP    81      11.264  -5.437   9.313  1.00  0.00      PROA
ATOM    679  HZ3 TRP    81      11.918  -4.584   9.411  1.00  0.00      PROA
ATOM    680  CZ2 TRP    81      11.008  -7.819   8.961  1.00  0.00      PROA
ATOM    681  HZ2 TRP    81      11.443  -8.787   8.772  1.00  0.00      PROA
ATOM    682  CH2 TRP    81      11.819  -6.692   9.088  1.00  0.00      PROA
ATOM    683  HH2 TRP    81      12.895  -6.787   8.991  1.00  0.00      PROA
ATOM    684  C   TRP    81       6.511  -4.059   7.610  1.00  0.00      PROA
ATOM    685  O   TRP    81       6.456  -2.851   7.863  1.00  0.00      PROA
ATOM    686  N   PRO    82       7.186  -4.436   6.511  1.00  0.00      PROA
ATOM    687  CD  PRO    82       7.491  -5.814   6.120  1.00  0.00      PROA
ATOM    688  HD1 PRO    82       6.740  -6.138   5.368  1.00  0.00      PROA
ATOM    689  HD2 PRO    82       7.486  -6.533   6.958  1.00  0.00      PROA
ATOM    690  CA  PRO    82       7.912  -3.487   5.668  1.00  0.00      PROA
ATOM    691  HA  PRO    82       8.527  -2.872   6.303  1.00  0.00      PROA
ATOM    692  CB  PRO    82       8.726  -4.381   4.713  1.00  0.00      PROA
ATOM    693  HB1 PRO    82       9.707  -3.940   4.456  1.00  0.00      PROA
ATOM    694  HB2 PRO    82       8.167  -4.582   3.770  1.00  0.00      PROA
ATOM    695  CG  PRO    82       8.863  -5.697   5.474  1.00  0.00      PROA
ATOM    696  HG1 PRO    82       9.100  -6.553   4.812  1.00  0.00      PROA
ATOM    697  HG2 PRO    82       9.645  -5.609   6.262  1.00  0.00      PROA
ATOM    698  C   PRO    82       6.972  -2.586   4.897  1.00  0.00      PROA
ATOM    699  O   PRO    82       7.351  -1.484   4.498  1.00  0.00      PROA
ATOM    700  N   PHE    83       5.742  -3.063   4.655  1.00  0.00      PROA
ATOM    701  HN  PHE    83       5.476  -3.949   5.037  1.00  0.00      PROA
ATOM    702  CA  PHE    83       4.767  -2.444   3.786  1.00  0.00      PROA
ATOM    703  HA  PHE    83       5.267  -1.833   3.046  1.00  0.00      PROA
ATOM    704  CB  PHE    83       3.905  -3.520   3.067  1.00  0.00      PROA
ATOM    705  HB1 PHE    83       3.186  -3.040   2.369  1.00  0.00      PROA
ATOM    706  HB2 PHE    83       3.331  -4.120   3.804  1.00  0.00      PROA
ATOM    707  CG  PHE    83       4.749  -4.475   2.269  1.00  0.00      PROA
ATOM    708  CD1 PHE    83       4.972  -4.254   0.899  1.00  0.00      PROA
ATOM    709  HD1 PHE    83       4.582  -3.361   0.431  1.00  0.00      PROA
ATOM    710  CE1 PHE    83       5.703  -5.176   0.139  1.00  0.00      PROA
ATOM    711  HE1 PHE    83       5.893  -4.984  -0.908  1.00  0.00      PROA
ATOM    712  CZ  PHE    83       6.263  -6.302   0.758  1.00  0.00      PROA
ATOM    713  HZ  PHE    83       6.894  -6.976   0.201  1.00  0.00      PROA
ATOM    714  CD2 PHE    83       5.259  -5.646   2.857  1.00  0.00      PROA
ATOM    715  HD2 PHE    83       5.051  -5.860   3.894  1.00  0.00      PROA
ATOM    716  CE2 PHE    83       6.034  -6.543   2.116  1.00  0.00      PROA
ATOM    717  HE2 PHE    83       6.442  -7.427   2.585  1.00  0.00      PROA
ATOM    718  C   PHE    83       3.827  -1.546   4.573  1.00  0.00      PROA
ATOM    719  O   PHE    83       2.897  -0.974   4.017  1.00  0.00      PROA
ATOM    720  N   GLN    84       4.042  -1.365   5.892  1.00  0.00      PROA
ATOM    721  HN  GLN    84       4.793  -1.842   6.345  1.00  0.00      PROA
ATOM    722  CA  GLN    84       3.131  -0.597   6.726  1.00  0.00      PROA
ATOM    723  HA  GLN    84       2.133  -0.644   6.311  1.00  0.00      PROA
ATOM    724  CB  GLN    84       3.060  -1.196   8.159  1.00  0.00      PROA
ATOM    725  HB1 GLN    84       2.476  -0.506   8.811  1.00  0.00      PROA
ATOM    726  HB2 GLN    84       4.091  -1.259   8.575  1.00  0.00      PROA
ATOM    727  CG  GLN    84       2.375  -2.585   8.234  1.00  0.00      PROA
ATOM    728  HG1 GLN    84       2.944  -3.319   7.631  1.00  0.00      PROA
ATOM    729  HG2 GLN    84       1.341  -2.515   7.837  1.00  0.00      PROA
ATOM    730  CD  GLN    84       2.307  -3.082   9.681  1.00  0.00      PROA
ATOM    731  OE1 GLN    84       2.725  -2.399  10.619  1.00  0.00      PROA
ATOM    732  NE2 GLN    84       1.777  -4.308   9.892  1.00  0.00      PROA
ATOM    733 HE21 GLN    84       1.362  -4.827   9.150  1.00  0.00      PROA
ATOM    734 HE22 GLN    84       1.767  -4.656  10.825  1.00  0.00      PROA
ATOM    735  C   GLN    84       3.475   0.887   6.823  1.00  0.00      PROA
ATOM    736  O   GLN    84       2.736   1.656   7.433  1.00  0.00      PROA
ATOM    737  N   GLN    85       4.586   1.337   6.209  1.00  0.00      PROA
ATOM    738  HN  GLN    85       5.163   0.711   5.693  1.00  0.00      PROA
ATOM    739  CA  GLN    85       4.986   2.734   6.205  1.00  0.00      PROA
ATOM    740  HA  GLN    85       4.093   3.297   5.980  1.00  0.00      PROA
ATOM    741  CB  GLN    85       5.533   3.241   7.579  1.00  0.00      PROA
ATOM    742  HB1 GLN    85       4.680   3.187   8.288  1.00  0.00      PROA
ATOM    743  HB2 GLN    85       5.799   4.317   7.505  1.00  0.00      PROA
ATOM    744  CG  GLN    85       6.727   2.501   8.238  1.00  0.00      PROA
ATOM    745  HG1 GLN    85       7.012   3.060   9.157  1.00  0.00      PROA
ATOM    746  HG2 GLN    85       7.604   2.516   7.568  1.00  0.00      PROA
ATOM    747  CD  GLN    85       6.407   1.075   8.692  1.00  0.00      PROA
ATOM    748  OE1 GLN    85       5.735   0.864   9.707  1.00  0.00      PROA
ATOM    749  NE2 GLN    85       6.897   0.067   7.937  1.00  0.00      PROA
ATOM    750 HE21 GLN    85       6.704  -0.878   8.211  1.00  0.00      PROA
ATOM    751 HE22 GLN    85       7.496   0.277   7.170  1.00  0.00      PROA
ATOM    752  C   GLN    85       5.961   2.990   5.052  1.00  0.00      PROA
ATOM    753  O   GLN    85       6.567   2.014   4.594  1.00  0.00      PROA
ATOM    754  N   PRO    86       6.134   4.216   4.516  1.00  0.00      PROA
ATOM    755  CD  PRO    86       5.439   5.420   4.978  1.00  0.00      PROA
ATOM    756  HD1 PRO    86       5.956   5.821   5.878  1.00  0.00      PROA
ATOM    757  HD2 PRO    86       4.377   5.214   5.200  1.00  0.00      PROA
ATOM    758  CA  PRO    86       6.920   4.508   3.313  1.00  0.00      PROA
ATOM    759  HA  PRO    86       6.419   4.009   2.500  1.00  0.00      PROA
ATOM    760  CB  PRO    86       6.879   6.040   3.184  1.00  0.00      PROA
ATOM    761  HB1 PRO    86       6.946   6.368   2.125  1.00  0.00      PROA
ATOM    762  HB2 PRO    86       7.701   6.517   3.764  1.00  0.00      PROA
ATOM    763  CG  PRO    86       5.547   6.416   3.825  1.00  0.00      PROA
ATOM    764  HG1 PRO    86       5.513   7.470   4.163  1.00  0.00      PROA
ATOM    765  HG2 PRO    86       4.719   6.238   3.105  1.00  0.00      PROA
ATOM    766  C   PRO    86       8.350   4.024   3.311  1.00  0.00      PROA
ATOM    767  O   PRO    86       8.968   3.999   4.376  1.00  0.00      PROA
ATOM    768  N   VAL    87       8.915   3.651   2.144  1.00  0.00      PROA
ATOM    769  HN  VAL    87       8.365   3.627   1.301  1.00  0.00      PROA
ATOM    770  CA  VAL    87      10.326   3.295   2.037  1.00  0.00      PROA
ATOM    771  HA  VAL    87      10.504   2.523   2.773  1.00  0.00      PROA
ATOM    772  CB  VAL    87      10.720   2.697   0.695  1.00  0.00      PROA
ATOM    773  HB  VAL    87      10.643   3.458  -0.115  1.00  0.00      PROA
ATOM    774  CG1 VAL    87      12.168   2.159   0.760  1.00  0.00      PROA
ATOM    775 HG11 VAL    87      12.290   1.455   1.611  1.00  0.00      PROA
ATOM    776 HG12 VAL    87      12.906   2.980   0.865  1.00  0.00      PROA
ATOM    777 HG13 VAL    87      12.408   1.609  -0.175  1.00  0.00      PROA
ATOM    778  CG2 VAL    87       9.746   1.552   0.379  1.00  0.00      PROA
ATOM    779 HG21 VAL    87       8.748   1.939   0.085  1.00  0.00      PROA
ATOM    780 HG22 VAL    87       9.617   0.911   1.270  1.00  0.00      PROA
ATOM    781 HG23 VAL    87      10.130   0.931  -0.458  1.00  0.00      PROA
ATOM    782  C   VAL    87      11.245   4.459   2.387  1.00  0.00      PROA
ATOM    783  O   VAL    87      11.302   5.490   1.711  1.00  0.00      PROA
ATOM    784  N   ASP    88      11.958   4.316   3.511  1.00  0.00      PROA
ATOM    785  HN  ASP    88      11.893   3.457   4.037  1.00  0.00      PROA
ATOM    786  CA  ASP    88      12.749   5.332   4.139  1.00  0.00      PROA
ATOM    787  HA  ASP    88      12.426   6.304   3.790  1.00  0.00      PROA
ATOM    788  CB  ASP    88      12.482   5.227   5.663  1.00  0.00      PROA
ATOM    789  HB1 ASP    88      12.977   4.326   6.073  1.00  0.00      PROA
ATOM    790  HB2 ASP    88      11.388   5.120   5.827  1.00  0.00      PROA
ATOM    791  CG  ASP    88      12.958   6.431   6.428  1.00  0.00      PROA
ATOM    792  OD1 ASP    88      14.019   7.013   6.088  1.00  0.00      PROA
ATOM    793  OD2 ASP    88      12.298   6.775   7.450  1.00  0.00      PROA
ATOM    794  C   ASP    88      14.205   5.148   3.732  1.00  0.00      PROA
ATOM    795  O   ASP    88      14.959   4.338   4.278  1.00  0.00      PROA
ATOM    796  N   ALA    89      14.625   5.930   2.720  1.00  0.00      PROA
ATOM    797  HN  ALA    89      14.002   6.599   2.322  1.00  0.00      PROA
ATOM    798  CA  ALA    89      15.969   5.947   2.198  1.00  0.00      PROA
ATOM    799  HA  ALA    89      16.235   4.931   1.939  1.00  0.00      PROA
ATOM    800  CB  ALA    89      16.023   6.822   0.931  1.00  0.00      PROA
ATOM    801  HB1 ALA    89      15.734   7.870   1.159  1.00  0.00      PROA
ATOM    802  HB2 ALA    89      15.320   6.423   0.168  1.00  0.00      PROA
ATOM    803  HB3 ALA    89      17.045   6.825   0.496  1.00  0.00      PROA
ATOM    804  C   ALA    89      16.982   6.410   3.231  1.00  0.00      PROA
ATOM    805  O   ALA    89      18.087   5.882   3.308  1.00  0.00      PROA
ATOM    806  N   VAL    90      16.612   7.398   4.070  1.00  0.00      PROA
ATOM    807  HN  VAL    90      15.716   7.826   3.957  1.00  0.00      PROA
ATOM    808  CA  VAL    90      17.419   7.852   5.191  1.00  0.00      PROA
ATOM    809  HA  VAL    90      18.388   8.126   4.798  1.00  0.00      PROA
ATOM    810  CB  VAL    90      16.813   9.102   5.825  1.00  0.00      PROA
ATOM    811  HB  VAL    90      15.747   8.911   6.084  1.00  0.00      PROA
ATOM    812  CG1 VAL    90      17.563   9.525   7.107  1.00  0.00      PROA
ATOM    813 HG11 VAL    90      18.652   9.624   6.912  1.00  0.00      PROA
ATOM    814 HG12 VAL    90      17.406   8.801   7.934  1.00  0.00      PROA
ATOM    815 HG13 VAL    90      17.181  10.508   7.452  1.00  0.00      PROA
ATOM    816  CG2 VAL    90      16.860  10.242   4.791  1.00  0.00      PROA
ATOM    817 HG21 VAL    90      16.301   9.984   3.868  1.00  0.00      PROA
ATOM    818 HG22 VAL    90      17.911  10.467   4.515  1.00  0.00      PROA
ATOM    819 HG23 VAL    90      16.404  11.161   5.217  1.00  0.00      PROA
ATOM    820  C   VAL    90      17.683   6.777   6.245  1.00  0.00      PROA
ATOM    821  O   VAL    90      18.829   6.570   6.646  1.00  0.00      PROA
ATOM    822  N   LYS    91      16.661   6.023   6.700  1.00  0.00      PROA
ATOM    823  HN  LYS    91      15.716   6.227   6.409  1.00  0.00      PROA
ATOM    824  CA  LYS    91      16.873   4.888   7.592  1.00  0.00      PROA
ATOM    825  HA  LYS    91      17.477   5.246   8.416  1.00  0.00      PROA
ATOM    826  CB  LYS    91      15.557   4.371   8.223  1.00  0.00      PROA
ATOM    827  HB1 LYS    91      15.676   3.326   8.594  1.00  0.00      PROA
ATOM    828  HB2 LYS    91      14.780   4.368   7.430  1.00  0.00      PROA
ATOM    829  CG  LYS    91      15.078   5.201   9.427  1.00  0.00      PROA
ATOM    830  HG1 LYS    91      15.036   6.272   9.138  1.00  0.00      PROA
ATOM    831  HG2 LYS    91      15.814   5.101  10.257  1.00  0.00      PROA
ATOM    832  CD  LYS    91      13.690   4.743   9.907  1.00  0.00      PROA
ATOM    833  HD1 LYS    91      13.735   3.656  10.130  1.00  0.00      PROA
ATOM    834  HD2 LYS    91      12.991   4.882   9.053  1.00  0.00      PROA
ATOM    835  CE  LYS    91      13.159   5.464  11.151  1.00  0.00      PROA
ATOM    836  HE1 LYS    91      13.232   6.566  11.019  1.00  0.00      PROA
ATOM    837  HE2 LYS    91      13.732   5.162  12.054  1.00  0.00      PROA
ATOM    838  NZ  LYS    91      11.741   5.122  11.354  1.00  0.00      PROA
ATOM    839  HZ1 LYS    91      11.580   4.090  11.410  1.00  0.00      PROA
ATOM    840  HZ2 LYS    91      11.187   5.441  10.521  1.00  0.00      PROA
ATOM    841  HZ3 LYS    91      11.332   5.566  12.216  1.00  0.00      PROA
ATOM    842  C   LYS    91      17.665   3.716   7.027  1.00  0.00      PROA
ATOM    843  O   LYS    91      18.542   3.174   7.696  1.00  0.00      PROA
ATOM    844  N   LEU    92      17.383   3.290   5.780  1.00  0.00      PROA
ATOM    845  HN  LEU    92      16.653   3.721   5.244  1.00  0.00      PROA
ATOM    846  CA  LEU    92      17.965   2.065   5.247  1.00  0.00      PROA
ATOM    847  HA  LEU    92      18.266   1.408   6.052  1.00  0.00      PROA
ATOM    848  CB  LEU    92      16.920   1.334   4.367  1.00  0.00      PROA
ATOM    849  HB1 LEU    92      17.368   0.407   3.940  1.00  0.00      PROA
ATOM    850  HB2 LEU    92      16.629   1.997   3.522  1.00  0.00      PROA
ATOM    851  CG  LEU    92      15.621   0.931   5.095  1.00  0.00      PROA
ATOM    852  HG  LEU    92      15.112   1.858   5.453  1.00  0.00      PROA
ATOM    853  CD1 LEU    92      14.670   0.238   4.109  1.00  0.00      PROA
ATOM    854 HD11 LEU    92      15.123  -0.702   3.727  1.00  0.00      PROA
ATOM    855 HD12 LEU    92      14.450   0.901   3.246  1.00  0.00      PROA
ATOM    856 HD13 LEU    92      13.712  -0.012   4.607  1.00  0.00      PROA
ATOM    857  CD2 LEU    92      15.898   0.029   6.308  1.00  0.00      PROA
ATOM    858 HD21 LEU    92      16.513   0.554   7.068  1.00  0.00      PROA
ATOM    859 HD22 LEU    92      16.439  -0.887   5.987  1.00  0.00      PROA
ATOM    860 HD23 LEU    92      14.950  -0.284   6.789  1.00  0.00      PROA
ATOM    861  C   LEU    92      19.214   2.318   4.417  1.00  0.00      PROA
ATOM    862  O   LEU    92      19.911   1.387   4.013  1.00  0.00      PROA
ATOM    863  N   ASN    93      19.531   3.603   4.178  1.00  0.00      PROA
ATOM    864  HN  ASN    93      18.914   4.309   4.522  1.00  0.00      PROA
ATOM    865  CA  ASN    93      20.649   4.095   3.396  1.00  0.00      PROA
ATOM    866  HA  ASN    93      20.496   5.164   3.331  1.00  0.00      PROA
ATOM    867  CB  ASN    93      21.988   3.875   4.154  1.00  0.00      PROA
ATOM    868  HB1 ASN    93      22.243   2.798   4.152  1.00  0.00      PROA
ATOM    869  HB2 ASN    93      21.851   4.201   5.208  1.00  0.00      PROA
ATOM    870  CG  ASN    93      23.137   4.679   3.559  1.00  0.00      PROA
ATOM    871  OD1 ASN    93      22.983   5.490   2.640  1.00  0.00      PROA
ATOM    872  ND2 ASN    93      24.356   4.457   4.102  1.00  0.00      PROA
ATOM    873 HD21 ASN    93      25.132   4.952   3.723  1.00  0.00      PROA
ATOM    874 HD22 ASN    93      24.454   3.801   4.848  1.00  0.00      PROA
ATOM    875  C   ASN    93      20.621   3.600   1.946  1.00  0.00      PROA
ATOM    876  O   ASN    93      21.473   2.826   1.505  1.00  0.00      PROA
ATOM    877  N   LEU    94      19.601   4.059   1.189  1.00  0.00      PROA
ATOM    878  HN  LEU    94      18.952   4.689   1.611  1.00  0.00      PROA
ATOM    879  CA  LEU    94      19.301   3.607  -0.165  1.00  0.00      PROA
ATOM    880  HA  LEU    94      20.059   2.914  -0.500  1.00  0.00      PROA
ATOM    881  CB  LEU    94      17.934   2.868  -0.229  1.00  0.00      PROA
ATOM    882  HB1 LEU    94      17.757   2.512  -1.270  1.00  0.00      PROA
ATOM    883  HB2 LEU    94      17.114   3.573   0.037  1.00  0.00      PROA
ATOM    884  CG  LEU    94      17.800   1.645   0.703  1.00  0.00      PROA
ATOM    885  HG  LEU    94      17.943   1.990   1.752  1.00  0.00      PROA
ATOM    886  CD1 LEU    94      16.392   1.037   0.589  1.00  0.00      PROA
ATOM    887 HD11 LEU    94      16.217   0.675  -0.447  1.00  0.00      PROA
ATOM    888 HD12 LEU    94      15.615   1.789   0.839  1.00  0.00      PROA
ATOM    889 HD13 LEU    94      16.287   0.174   1.281  1.00  0.00      PROA
ATOM    890  CD2 LEU    94      18.857   0.568   0.419  1.00  0.00      PROA
ATOM    891 HD21 LEU    94      19.882   0.959   0.581  1.00  0.00      PROA
ATOM    892 HD22 LEU    94      18.775   0.212  -0.630  1.00  0.00      PROA
ATOM    893 HD23 LEU    94      18.711  -0.302   1.094  1.00  0.00      PROA
ATOM    894  C   LEU    94      19.260   4.788  -1.140  1.00  0.00      PROA
ATOM    895  O   LEU    94      18.176   5.303  -1.439  1.00  0.00      PROA
ATOM    896  N   PRO    95      20.374   5.293  -1.666  1.00  0.00      PROA
ATOM    897  CD  PRO    95      21.717   4.757  -1.419  1.00  0.00      PROA
ATOM    898  HD1 PRO    95      21.780   3.674  -1.665  1.00  0.00      PROA
ATOM    899  HD2 PRO    95      21.990   4.917  -0.351  1.00  0.00      PROA
ATOM    900  CA  PRO    95      20.415   6.593  -2.332  1.00  0.00      PROA
ATOM    901  HA  PRO    95      19.867   7.304  -1.731  1.00  0.00      PROA
ATOM    902  CB  PRO    95      21.917   6.935  -2.387  1.00  0.00      PROA
ATOM    903  HB1 PRO    95      22.180   7.512  -1.471  1.00  0.00      PROA
ATOM    904  HB2 PRO    95      22.212   7.537  -3.271  1.00  0.00      PROA
ATOM    905  CG  PRO    95      22.628   5.580  -2.327  1.00  0.00      PROA
ATOM    906  HG1 PRO    95      22.654   5.115  -3.335  1.00  0.00      PROA
ATOM    907  HG2 PRO    95      23.664   5.651  -1.934  1.00  0.00      PROA
ATOM    908  C   PRO    95      19.757   6.599  -3.705  1.00  0.00      PROA
ATOM    909  O   PRO    95      19.404   7.677  -4.182  1.00  0.00      PROA
ATOM    910  N   ASP    96      19.626   5.453  -4.400  1.00  0.00      PROA
ATOM    911  HN  ASP    96      20.027   4.585  -4.082  1.00  0.00      PROA
ATOM    912  CA  ASP    96      19.008   5.370  -5.712  1.00  0.00      PROA
ATOM    913  HA  ASP    96      19.018   6.348  -6.171  1.00  0.00      PROA
ATOM    914  CB  ASP    96      19.783   4.412  -6.672  1.00  0.00      PROA
ATOM    915  HB1 ASP    96      20.739   4.893  -6.958  1.00  0.00      PROA
ATOM    916  HB2 ASP    96      19.221   4.249  -7.615  1.00  0.00      PROA
ATOM    917  CG  ASP    96      20.134   3.063  -6.065  1.00  0.00      PROA
ATOM    918  OD1 ASP    96      20.750   3.042  -4.966  1.00  0.00      PROA
ATOM    919  OD2 ASP    96      19.888   2.029  -6.736  1.00  0.00      PROA
ATOM    920  C   ASP    96      17.536   4.965  -5.695  1.00  0.00      PROA
ATOM    921  O   ASP    96      16.905   4.965  -6.749  1.00  0.00      PROA
ATOM    922  N   TYR    97      16.903   4.683  -4.531  1.00  0.00      PROA
ATOM    923  HN  TYR    97      17.394   4.719  -3.665  1.00  0.00      PROA
ATOM    924  CA  TYR    97      15.496   4.274  -4.493  1.00  0.00      PROA
ATOM    925  HA  TYR    97      15.404   3.382  -5.099  1.00  0.00      PROA
ATOM    926  CB  TYR    97      15.058   3.921  -3.034  1.00  0.00      PROA
ATOM    927  HB1 TYR    97      15.139   4.814  -2.379  1.00  0.00      PROA
ATOM    928  HB2 TYR    97      15.736   3.137  -2.631  1.00  0.00      PROA
ATOM    929  CG  TYR    97      13.633   3.405  -2.965  1.00  0.00      PROA
ATOM    930  CD1 TYR    97      13.374   2.025  -2.995  1.00  0.00      PROA
ATOM    931  HD1 TYR    97      14.200   1.333  -3.039  1.00  0.00      PROA
ATOM    932  CE1 TYR    97      12.058   1.538  -3.000  1.00  0.00      PROA
ATOM    933  HE1 TYR    97      11.880   0.475  -3.057  1.00  0.00      PROA
ATOM    934  CZ  TYR    97      10.984   2.435  -2.948  1.00  0.00      PROA
ATOM    935  OH  TYR    97       9.657   1.962  -3.000  1.00  0.00      PROA
ATOM    936  HH  TYR    97       9.705   0.983  -3.014  1.00  0.00      PROA
ATOM    937  CD2 TYR    97      12.542   4.288  -2.874  1.00  0.00      PROA
ATOM    938  HD2 TYR    97      12.718   5.350  -2.848  1.00  0.00      PROA
ATOM    939  CE2 TYR    97      11.225   3.808  -2.874  1.00  0.00      PROA
ATOM    940  HE2 TYR    97      10.394   4.497  -2.831  1.00  0.00      PROA
ATOM    941  C   TYR    97      14.565   5.315  -5.130  1.00  0.00      PROA
ATOM    942  O   TYR    97      13.757   5.010  -6.005  1.00  0.00      PROA
ATOM    943  N   TYR    98      14.762   6.606  -4.799  1.00  0.00      PROA
ATOM    944  HN  TYR    98      15.417   6.835  -4.069  1.00  0.00      PROA
ATOM    945  CA  TYR    98      13.994   7.700  -5.370  1.00  0.00      PROA
ATOM    946  HA  TYR    98      13.027   7.321  -5.682  1.00  0.00      PROA
ATOM    947  CB  TYR    98      13.757   8.822  -4.321  1.00  0.00      PROA
ATOM    948  HB1 TYR    98      13.296   9.724  -4.777  1.00  0.00      PROA
ATOM    949  HB2 TYR    98      14.713   9.111  -3.834  1.00  0.00      PROA
ATOM    950  CG  TYR    98      12.794   8.314  -3.280  1.00  0.00      PROA
ATOM    951  CD1 TYR    98      11.439   8.156  -3.618  1.00  0.00      PROA
ATOM    952  HD1 TYR    98      11.098   8.420  -4.610  1.00  0.00      PROA
ATOM    953  CE1 TYR    98      10.531   7.633  -2.690  1.00  0.00      PROA
ATOM    954  HE1 TYR    98       9.497   7.498  -2.964  1.00  0.00      PROA
ATOM    955  CZ  TYR    98      10.970   7.250  -1.419  1.00  0.00      PROA
ATOM    956  OH  TYR    98      10.075   6.634  -0.525  1.00  0.00      PROA
ATOM    957  HH  TYR    98      10.593   6.104   0.100  1.00  0.00      PROA
ATOM    958  CD2 TYR    98      13.213   7.982  -1.979  1.00  0.00      PROA
ATOM    959  HD2 TYR    98      14.247   8.107  -1.700  1.00  0.00      PROA
ATOM    960  CE2 TYR    98      12.306   7.441  -1.054  1.00  0.00      PROA
ATOM    961  HE2 TYR    98      12.644   7.159  -0.068  1.00  0.00      PROA
ATOM    962  C   TYR    98      14.619   8.259  -6.644  1.00  0.00      PROA
ATOM    963  O   TYR    98      14.273   9.344  -7.114  1.00  0.00      PROA
ATOM    964  N   LYS    99      15.547   7.509  -7.273  1.00  0.00      PROA
ATOM    965  HN  LYS    99      15.896   6.673  -6.841  1.00  0.00      PROA
ATOM    966  CA  LYS    99      15.979   7.738  -8.642  1.00  0.00      PROA
ATOM    967  HA  LYS    99      15.657   8.709  -8.986  1.00  0.00      PROA
ATOM    968  CB  LYS    99      17.525   7.664  -8.760  1.00  0.00      PROA
ATOM    969  HB1 LYS    99      17.819   7.805  -9.826  1.00  0.00      PROA
ATOM    970  HB2 LYS    99      17.873   6.653  -8.452  1.00  0.00      PROA
ATOM    971  CG  LYS    99      18.260   8.727  -7.921  1.00  0.00      PROA
ATOM    972  HG1 LYS    99      17.986   8.611  -6.848  1.00  0.00      PROA
ATOM    973  HG2 LYS    99      17.929   9.737  -8.253  1.00  0.00      PROA
ATOM    974  CD  LYS    99      19.790   8.625  -8.058  1.00  0.00      PROA
ATOM    975  HD1 LYS    99      20.058   8.739  -9.133  1.00  0.00      PROA
ATOM    976  HD2 LYS    99      20.091   7.598  -7.750  1.00  0.00      PROA
ATOM    977  CE  LYS    99      20.552   9.670  -7.228  1.00  0.00      PROA
ATOM    978  HE1 LYS    99      20.211   9.639  -6.170  1.00  0.00      PROA
ATOM    979  HE2 LYS    99      20.391  10.690  -7.637  1.00  0.00      PROA
ATOM    980  NZ  LYS    99      21.995   9.382  -7.241  1.00  0.00      PROA
ATOM    981  HZ1 LYS    99      22.386   9.409  -8.208  1.00  0.00      PROA
ATOM    982  HZ2 LYS    99      22.145   8.414  -6.848  1.00  0.00      PROA
ATOM    983  HZ3 LYS    99      22.548  10.046  -6.646  1.00  0.00      PROA
ATOM    984  C   LYS    99      15.340   6.708  -9.572  1.00  0.00      PROA
ATOM    985  O   LYS    99      15.413   6.815 -10.797  1.00  0.00      PROA
ATOM    986  N   ILE   100      14.648   5.703  -9.001  1.00  0.00      PROA
ATOM    987  HN  ILE   100      14.639   5.609  -8.007  1.00  0.00      PROA
ATOM    988  CA  ILE   100      13.964   4.650  -9.736  1.00  0.00      PROA
ATOM    989  HA  ILE   100      14.159   4.729 -10.796  1.00  0.00      PROA
ATOM    990  CB  ILE   100      14.402   3.264  -9.243  1.00  0.00      PROA
ATOM    991  HB  ILE   100      14.190   3.192  -8.149  1.00  0.00      PROA
ATOM    992  CG2 ILE   100      13.614   2.148  -9.969  1.00  0.00      PROA
ATOM    993 HG21 ILE   100      13.755   2.222 -11.068  1.00  0.00      PROA
ATOM    994 HG22 ILE   100      12.527   2.201  -9.757  1.00  0.00      PROA
ATOM    995 HG23 ILE   100      13.961   1.148  -9.639  1.00  0.00      PROA
ATOM    996  CG1 ILE   100      15.926   3.043  -9.415  1.00  0.00      PROA
ATOM    997 HG11 ILE   100      16.492   3.966  -9.161  1.00  0.00      PROA
ATOM    998 HG12 ILE   100      16.149   2.809 -10.479  1.00  0.00      PROA
ATOM    999  CD  ILE   100      16.455   1.931  -8.503  1.00  0.00      PROA
ATOM   1000  HD1 ILE   100      15.965   0.959  -8.717  1.00  0.00      PROA
ATOM   1001  HD2 ILE   100      16.266   2.199  -7.443  1.00  0.00      PROA
ATOM   1002  HD3 ILE   100      17.549   1.801  -8.627  1.00  0.00      PROA
ATOM   1003  C   ILE   100      12.467   4.827  -9.535  1.00  0.00      PROA
ATOM   1004  O   ILE   100      11.691   4.901 -10.490  1.00  0.00      PROA
ATOM   1005  N   ILE   101      12.037   4.945  -8.264  1.00  0.00      PROA
ATOM   1006  HN  ILE   101      12.679   4.898  -7.495  1.00  0.00      PROA
ATOM   1007  CA  ILE   101      10.648   5.064  -7.870  1.00  0.00      PROA
ATOM   1008  HA  ILE   101      10.032   4.587  -8.619  1.00  0.00      PROA
ATOM   1009  CB  ILE   101      10.395   4.368  -6.530  1.00  0.00      PROA
ATOM   1010  HB  ILE   101      11.014   4.868  -5.745  1.00  0.00      PROA
ATOM   1011  CG2 ILE   101       8.914   4.495  -6.104  1.00  0.00      PROA
ATOM   1012 HG21 ILE   101       8.242   4.107  -6.897  1.00  0.00      PROA
ATOM   1013 HG22 ILE   101       8.644   5.548  -5.886  1.00  0.00      PROA
ATOM   1014 HG23 ILE   101       8.738   3.902  -5.180  1.00  0.00      PROA
ATOM   1015  CG1 ILE   101      10.841   2.879  -6.562  1.00  0.00      PROA
ATOM   1016 HG11 ILE   101      10.560   2.419  -5.590  1.00  0.00      PROA
ATOM   1017 HG12 ILE   101      11.950   2.828  -6.629  1.00  0.00      PROA
ATOM   1018  CD  ILE   101      10.230   2.036  -7.688  1.00  0.00      PROA
ATOM   1019  HD1 ILE   101      10.563   2.400  -8.681  1.00  0.00      PROA
ATOM   1020  HD2 ILE   101       9.123   2.077  -7.661  1.00  0.00      PROA
ATOM   1021  HD3 ILE   101      10.544   0.974  -7.591  1.00  0.00      PROA
ATOM   1022  C   ILE   101      10.239   6.528  -7.821  1.00  0.00      PROA
ATOM   1023  O   ILE   101      10.882   7.367  -7.188  1.00  0.00      PROA
ATOM   1024  N   LYS   102       9.151   6.871  -8.534  1.00  0.00      PROA
ATOM   1025  HN  LYS   102       8.675   6.151  -9.055  1.00  0.00      PROA
ATOM   1026  CA  LYS   102       8.618   8.216  -8.642  1.00  0.00      PROA
ATOM   1027  HA  LYS   102       9.165   8.885  -7.996  1.00  0.00      PROA
ATOM   1028  CB  LYS   102       8.707   8.680 -10.120  1.00  0.00      PROA
ATOM   1029  HB1 LYS   102       8.218   9.668 -10.249  1.00  0.00      PROA
ATOM   1030  HB2 LYS   102       8.162   7.952 -10.764  1.00  0.00      PROA
ATOM   1031  CG  LYS   102      10.152   8.802 -10.635  1.00  0.00      PROA
ATOM   1032  HG1 LYS   102      10.132   9.136 -11.698  1.00  0.00      PROA
ATOM   1033  HG2 LYS   102      10.630   7.795 -10.618  1.00  0.00      PROA
ATOM   1034  CD  LYS   102      10.995   9.780  -9.800  1.00  0.00      PROA
ATOM   1035  HD1 LYS   102      10.974   9.454  -8.736  1.00  0.00      PROA
ATOM   1036  HD2 LYS   102      10.528  10.789  -9.859  1.00  0.00      PROA
ATOM   1037  CE  LYS   102      12.456   9.849 -10.236  1.00  0.00      PROA
ATOM   1038  HE1 LYS   102      12.553  10.274 -11.257  1.00  0.00      PROA
ATOM   1039  HE2 LYS   102      12.916   8.836 -10.216  1.00  0.00      PROA
ATOM   1040  NZ  LYS   102      13.190  10.702  -9.293  1.00  0.00      PROA
ATOM   1041  HZ1 LYS   102      13.221  10.257  -8.347  1.00  0.00      PROA
ATOM   1042  HZ2 LYS   102      12.746  11.643  -9.207  1.00  0.00      PROA
ATOM   1043  HZ3 LYS   102      14.186  10.830  -9.611  1.00  0.00      PROA
ATOM   1044  C   LYS   102       7.182   8.302  -8.161  1.00  0.00      PROA
ATOM   1045  O   LYS   102       6.623   9.390  -8.010  1.00  0.00      PROA
ATOM   1046  N   THR   103       6.578   7.145  -7.853  1.00  0.00      PROA
ATOM   1047  HN  THR   103       7.056   6.289  -8.059  1.00  0.00      PROA
ATOM   1048  CA  THR   103       5.215   6.998  -7.355  1.00  0.00      PROA
ATOM   1049  HA  THR   103       4.854   7.939  -6.970  1.00  0.00      PROA
ATOM   1050  CB  THR   103       4.222   6.544  -8.431  1.00  0.00      PROA
ATOM   1051  HB  THR   103       3.264   6.177  -7.986  1.00  0.00      PROA
ATOM   1052  OG1 THR   103       4.789   5.548  -9.280  1.00  0.00      PROA
ATOM   1053  HG1 THR   103       4.283   4.746  -9.094  1.00  0.00      PROA
ATOM   1054  CG2 THR   103       3.867   7.743  -9.326  1.00  0.00      PROA
ATOM   1055 HG21 THR   103       4.770   8.163  -9.815  1.00  0.00      PROA
ATOM   1056 HG22 THR   103       3.386   8.545  -8.727  1.00  0.00      PROA
ATOM   1057 HG23 THR   103       3.155   7.431 -10.120  1.00  0.00      PROA
ATOM   1058  C   THR   103       5.202   6.002  -6.199  1.00  0.00      PROA
ATOM   1059  O   THR   103       4.616   4.926  -6.337  1.00  0.00      PROA
ATOM   1060  N   PRO   104       5.875   6.263  -5.069  1.00  0.00      PROA
ATOM   1061  CD  PRO   104       6.366   7.602  -4.706  1.00  0.00      PROA
ATOM   1062  HD1 PRO   104       5.665   8.409  -5.018  1.00  0.00      PROA
ATOM   1063  HD2 PRO   104       7.363   7.757  -5.176  1.00  0.00      PROA
ATOM   1064  CA  PRO   104       5.906   5.361  -3.911  1.00  0.00      PROA
ATOM   1065  HA  PRO   104       6.328   4.420  -4.227  1.00  0.00      PROA
ATOM   1066  CB  PRO   104       6.794   6.102  -2.902  1.00  0.00      PROA
ATOM   1067  HB1 PRO   104       7.861   5.884  -3.133  1.00  0.00      PROA
ATOM   1068  HB2 PRO   104       6.605   5.826  -1.843  1.00  0.00      PROA
ATOM   1069  CG  PRO   104       6.502   7.575  -3.186  1.00  0.00      PROA
ATOM   1070  HG1 PRO   104       5.534   7.859  -2.714  1.00  0.00      PROA
ATOM   1071  HG2 PRO   104       7.295   8.252  -2.809  1.00  0.00      PROA
ATOM   1072  C   PRO   104       4.540   5.043  -3.323  1.00  0.00      PROA
ATOM   1073  O   PRO   104       3.613   5.843  -3.463  1.00  0.00      PROA
ATOM   1074  N   MET   105       4.388   3.885  -2.655  1.00  0.00      PROA
ATOM   1075  HN  MET   105       5.140   3.223  -2.596  1.00  0.00      PROA
ATOM   1076  CA  MET   105       3.151   3.575  -1.964  1.00  0.00      PROA
ATOM   1077  HA  MET   105       2.788   4.485  -1.506  1.00  0.00      PROA
ATOM   1078  CB  MET   105       2.093   3.012  -2.955  1.00  0.00      PROA
ATOM   1079  HB1 MET   105       2.451   2.040  -3.357  1.00  0.00      PROA
ATOM   1080  HB2 MET   105       2.043   3.704  -3.825  1.00  0.00      PROA
ATOM   1081  CG  MET   105       0.667   2.844  -2.388  1.00  0.00      PROA
ATOM   1082  HG1 MET   105       0.649   1.971  -1.700  1.00  0.00      PROA
ATOM   1083  HG2 MET   105      -0.004   2.583  -3.235  1.00  0.00      PROA
ATOM   1084  SD  MET   105      -0.004   4.304  -1.526  1.00  0.00      PROA
ATOM   1085  CE  MET   105       0.057   5.486  -2.899  1.00  0.00      PROA
ATOM   1086  HE1 MET   105      -0.575   5.148  -3.748  1.00  0.00      PROA
ATOM   1087  HE2 MET   105       1.092   5.623  -3.271  1.00  0.00      PROA
ATOM   1088  HE3 MET   105      -0.309   6.481  -2.572  1.00  0.00      PROA
ATOM   1089  C   MET   105       3.419   2.605  -0.821  1.00  0.00      PROA
ATOM   1090  O   MET   105       4.452   1.938  -0.787  1.00  0.00      PROA
ATOM   1091  N   ASP   106       2.510   2.530   0.170  1.00  0.00      PROA
ATOM   1092  HN  ASP   106       1.702   3.116   0.152  1.00  0.00      PROA
ATOM   1093  CA  ASP   106       2.598   1.659   1.322  1.00  0.00      PROA
ATOM   1094  HA  ASP   106       2.995   0.705   1.002  1.00  0.00      PROA
ATOM   1095  CB  ASP   106       3.507   2.253   2.446  1.00  0.00      PROA
ATOM   1096  HB1 ASP   106       4.504   2.494   2.025  1.00  0.00      PROA
ATOM   1097  HB2 ASP   106       3.647   1.497   3.246  1.00  0.00      PROA
ATOM   1098  CG  ASP   106       2.941   3.512   3.075  1.00  0.00      PROA
ATOM   1099  OD1 ASP   106       2.923   4.573   2.409  1.00  0.00      PROA
ATOM   1100  OD2 ASP   106       2.458   3.443   4.234  1.00  0.00      PROA
ATOM   1101  C   ASP   106       1.173   1.415   1.822  1.00  0.00      PROA
ATOM   1102  O   ASP   106       0.248   2.165   1.514  1.00  0.00      PROA
ATOM   1103  N   MET   107       0.954   0.359   2.635  1.00  0.00      PROA
ATOM   1104  HN  MET   107       1.716  -0.227   2.932  1.00  0.00      PROA
ATOM   1105  CA  MET   107      -0.350   0.025   3.180  1.00  0.00      PROA
ATOM   1106  HA  MET   107      -1.077   0.078   2.382  1.00  0.00      PROA
ATOM   1107  CB  MET   107      -0.399  -1.395   3.813  1.00  0.00      PROA
ATOM   1108  HB1 MET   107      -1.431  -1.578   4.194  1.00  0.00      PROA
ATOM   1109  HB2 MET   107       0.300  -1.433   4.678  1.00  0.00      PROA
ATOM   1110  CG  MET   107      -0.044  -2.535   2.841  1.00  0.00      PROA
ATOM   1111  HG1 MET   107       1.047  -2.496   2.638  1.00  0.00      PROA
ATOM   1112  HG2 MET   107      -0.559  -2.336   1.874  1.00  0.00      PROA
ATOM   1113  SD  MET   107      -0.499  -4.205   3.417  1.00  0.00      PROA
ATOM   1114  CE  MET   107       0.378  -4.218   5.008  1.00  0.00      PROA
ATOM   1115  HE1 MET   107      -0.090  -3.517   5.732  1.00  0.00      PROA
ATOM   1116  HE2 MET   107       1.441  -3.922   4.885  1.00  0.00      PROA
ATOM   1117  HE3 MET   107       0.355  -5.234   5.455  1.00  0.00      PROA
ATOM   1118  C   MET   107      -0.784   0.996   4.261  1.00  0.00      PROA
ATOM   1119  O   MET   107      -1.969   1.129   4.548  1.00  0.00      PROA
ATOM   1120  N   GLY   108       0.168   1.720   4.883  1.00  0.00      PROA
ATOM   1121  HN  GLY   108       1.122   1.667   4.583  1.00  0.00      PROA
ATOM   1122  CA  GLY   108      -0.125   2.747   5.869  1.00  0.00      PROA
ATOM   1123  HA1 GLY   108       0.819   3.055   6.284  1.00  0.00      PROA
ATOM   1124  HA2 GLY   108      -0.809   2.350   6.605  1.00  0.00      PROA
ATOM   1125  C   GLY   108      -0.750   3.966   5.253  1.00  0.00      PROA
ATOM   1126  O   GLY   108      -1.727   4.493   5.780  1.00  0.00      PROA
ATOM   1127  N   THR   109      -0.209   4.417   4.103  1.00  0.00      PROA
ATOM   1128  HN  THR   109       0.680   4.037   3.820  1.00  0.00      PROA
ATOM   1129  CA  THR   109      -0.787   5.451   3.247  1.00  0.00      PROA
ATOM   1130  HA  THR   109      -0.957   6.326   3.859  1.00  0.00      PROA
ATOM   1131  CB  THR   109       0.121   5.873   2.091  1.00  0.00      PROA
ATOM   1132  HB  THR   109       0.473   4.973   1.535  1.00  0.00      PROA
ATOM   1133  OG1 THR   109       1.254   6.568   2.591  1.00  0.00      PROA
ATOM   1134  HG1 THR   109       1.950   5.876   2.662  1.00  0.00      PROA
ATOM   1135  CG2 THR   109      -0.574   6.829   1.106  1.00  0.00      PROA
ATOM   1136 HG21 THR   109      -1.034   7.682   1.647  1.00  0.00      PROA
ATOM   1137 HG22 THR   109      -1.351   6.307   0.511  1.00  0.00      PROA
ATOM   1138 HG23 THR   109       0.174   7.233   0.392  1.00  0.00      PROA
ATOM   1139  C   THR   109      -2.138   5.050   2.698  1.00  0.00      PROA
ATOM   1140  O   THR   109      -3.095   5.817   2.759  1.00  0.00      PROA
ATOM   1141  N   ILE   110      -2.286   3.799   2.201  1.00  0.00      PROA
ATOM   1142  HN  ILE   110      -1.488   3.202   2.102  1.00  0.00      PROA
ATOM   1143  CA  ILE   110      -3.572   3.257   1.758  1.00  0.00      PROA
ATOM   1144  HA  ILE   110      -3.967   3.931   1.010  1.00  0.00      PROA
ATOM   1145  CB  ILE   110      -3.431   1.880   1.094  1.00  0.00      PROA
ATOM   1146  HB  ILE   110      -2.921   1.192   1.804  1.00  0.00      PROA
ATOM   1147  CG2 ILE   110      -4.823   1.297   0.751  1.00  0.00      PROA
ATOM   1148 HG21 ILE   110      -5.395   2.020   0.131  1.00  0.00      PROA
ATOM   1149 HG22 ILE   110      -5.409   1.059   1.661  1.00  0.00      PROA
ATOM   1150 HG23 ILE   110      -4.718   0.360   0.170  1.00  0.00      PROA
ATOM   1151  CG1 ILE   110      -2.565   1.975  -0.189  1.00  0.00      PROA
ATOM   1152 HG11 ILE   110      -1.666   2.592   0.011  1.00  0.00      PROA
ATOM   1153 HG12 ILE   110      -3.149   2.502  -0.975  1.00  0.00      PROA
ATOM   1154  CD  ILE   110      -2.089   0.619  -0.729  1.00  0.00      PROA
ATOM   1155  HD1 ILE   110      -2.948  -0.023  -1.014  1.00  0.00      PROA
ATOM   1156  HD2 ILE   110      -1.483   0.084   0.032  1.00  0.00      PROA
ATOM   1157  HD3 ILE   110      -1.460   0.764  -1.634  1.00  0.00      PROA
ATOM   1158  C   ILE   110      -4.604   3.222   2.885  1.00  0.00      PROA
ATOM   1159  O   ILE   110      -5.754   3.624   2.715  1.00  0.00      PROA
ATOM   1160  N   LYS   111      -4.199   2.791   4.097  1.00  0.00      PROA
ATOM   1161  HN  LYS   111      -3.282   2.400   4.208  1.00  0.00      PROA
ATOM   1162  CA  LYS   111      -5.014   2.842   5.297  1.00  0.00      PROA
ATOM   1163  HA  LYS   111      -5.926   2.297   5.096  1.00  0.00      PROA
ATOM   1164  CB  LYS   111      -4.266   2.129   6.453  1.00  0.00      PROA
ATOM   1165  HB1 LYS   111      -3.254   2.578   6.547  1.00  0.00      PROA
ATOM   1166  HB2 LYS   111      -4.117   1.069   6.150  1.00  0.00      PROA
ATOM   1167  CG  LYS   111      -4.932   2.160   7.839  1.00  0.00      PROA
ATOM   1168  HG1 LYS   111      -5.968   1.760   7.757  1.00  0.00      PROA
ATOM   1169  HG2 LYS   111      -5.002   3.211   8.201  1.00  0.00      PROA
ATOM   1170  CD  LYS   111      -4.125   1.316   8.844  1.00  0.00      PROA
ATOM   1171  HD1 LYS   111      -3.097   1.734   8.932  1.00  0.00      PROA
ATOM   1172  HD2 LYS   111      -4.013   0.290   8.423  1.00  0.00      PROA
ATOM   1173  CE  LYS   111      -4.739   1.176  10.241  1.00  0.00      PROA
ATOM   1174  HE1 LYS   111      -4.096   0.514  10.865  1.00  0.00      PROA
ATOM   1175  HE2 LYS   111      -5.759   0.735  10.182  1.00  0.00      PROA
ATOM   1176  NZ  LYS   111      -4.840   2.474  10.923  1.00  0.00      PROA
ATOM   1177  HZ1 LYS   111      -5.685   3.013  10.581  1.00  0.00      PROA
ATOM   1178  HZ2 LYS   111      -3.993   3.065  10.786  1.00  0.00      PROA
ATOM   1179  HZ3 LYS   111      -4.947   2.300  11.953  1.00  0.00      PROA
ATOM   1180  C   LYS   111      -5.450   4.245   5.697  1.00  0.00      PROA
ATOM   1181  O   LYS   111      -6.629   4.478   5.941  1.00  0.00      PROA
ATOM   1182  N   LYS   112      -4.532   5.236   5.690  1.00  0.00      PROA
ATOM   1183  HN  LYS   112      -3.567   5.023   5.520  1.00  0.00      PROA
ATOM   1184  CA  LYS   112      -4.857   6.645   5.870  1.00  0.00      PROA
ATOM   1185  HA  LYS   112      -5.380   6.743   6.812  1.00  0.00      PROA
ATOM   1186  CB  LYS   112      -3.578   7.518   5.942  1.00  0.00      PROA
ATOM   1187  HB1 LYS   112      -3.840   8.599   5.862  1.00  0.00      PROA
ATOM   1188  HB2 LYS   112      -2.929   7.263   5.074  1.00  0.00      PROA
ATOM   1189  CG  LYS   112      -2.775   7.340   7.242  1.00  0.00      PROA
ATOM   1190  HG1 LYS   112      -2.613   6.258   7.413  1.00  0.00      PROA
ATOM   1191  HG2 LYS   112      -3.364   7.735   8.100  1.00  0.00      PROA
ATOM   1192  CD  LYS   112      -1.407   8.040   7.161  1.00  0.00      PROA
ATOM   1193  HD1 LYS   112      -1.581   9.129   7.002  1.00  0.00      PROA
ATOM   1194  HD2 LYS   112      -0.892   7.641   6.256  1.00  0.00      PROA
ATOM   1195  CE  LYS   112      -0.488   7.817   8.369  1.00  0.00      PROA
ATOM   1196  HE1 LYS   112      -0.212   6.742   8.444  1.00  0.00      PROA
ATOM   1197  HE2 LYS   112      -0.988   8.133   9.310  1.00  0.00      PROA
ATOM   1198  NZ  LYS   112       0.749   8.605   8.214  1.00  0.00      PROA
ATOM   1199  HZ1 LYS   112       0.552   9.628   8.320  1.00  0.00      PROA
ATOM   1200  HZ2 LYS   112       1.170   8.459   7.258  1.00  0.00      PROA
ATOM   1201  HZ3 LYS   112       1.478   8.337   8.919  1.00  0.00      PROA
ATOM   1202  C   LYS   112      -5.800   7.198   4.808  1.00  0.00      PROA
ATOM   1203  O   LYS   112      -6.749   7.921   5.101  1.00  0.00      PROA
ATOM   1204  N   ARG   113      -5.584   6.836   3.528  1.00  0.00      PROA
ATOM   1205  HN  ARG   113      -4.766   6.301   3.292  1.00  0.00      PROA
ATOM   1206  CA  ARG   113      -6.492   7.142   2.441  1.00  0.00      PROA
ATOM   1207  HA  ARG   113      -6.620   8.216   2.424  1.00  0.00      PROA
ATOM   1208  CB  ARG   113      -5.879   6.717   1.079  1.00  0.00      PROA
ATOM   1209  HB1 ARG   113      -6.659   6.684   0.287  1.00  0.00      PROA
ATOM   1210  HB2 ARG   113      -5.464   5.691   1.169  1.00  0.00      PROA
ATOM   1211  CG  ARG   113      -4.776   7.685   0.607  1.00  0.00      PROA
ATOM   1212  HG1 ARG   113      -3.990   7.727   1.390  1.00  0.00      PROA
ATOM   1213  HG2 ARG   113      -5.232   8.698   0.518  1.00  0.00      PROA
ATOM   1214  CD  ARG   113      -4.113   7.303  -0.722  1.00  0.00      PROA
ATOM   1215  HD1 ARG   113      -4.880   7.153  -1.516  1.00  0.00      PROA
ATOM   1216  HD2 ARG   113      -3.499   6.380  -0.614  1.00  0.00      PROA
ATOM   1217  NE  ARG   113      -3.236   8.455  -1.087  1.00  0.00      PROA
ATOM   1218  HE  ARG   113      -3.200   9.273  -0.515  1.00  0.00      PROA
ATOM   1219  CZ  ARG   113      -2.658   8.616  -2.265  1.00  0.00      PROA
ATOM   1220  NH1 ARG   113      -2.600   7.728  -3.227  1.00  0.00      PROA
ATOM   1221 HH11 ARG   113      -3.002   6.804  -3.168  1.00  0.00      PROA
ATOM   1222 HH12 ARG   113      -2.176   8.020  -4.081  1.00  0.00      PROA
ATOM   1223  NH2 ARG   113      -2.102   9.783  -2.508  1.00  0.00      PROA
ATOM   1224 HH21 ARG   113      -2.278  10.534  -1.873  1.00  0.00      PROA
ATOM   1225 HH22 ARG   113      -1.698   9.901  -3.424  1.00  0.00      PROA
ATOM   1226  C   ARG   113      -7.898   6.581   2.611  1.00  0.00      PROA
ATOM   1227  O   ARG   113      -8.874   7.312   2.473  1.00  0.00      PROA
ATOM   1228  N   LEU   114      -8.041   5.297   2.988  1.00  0.00      PROA
ATOM   1229  HN  LEU   114      -7.233   4.702   3.044  1.00  0.00      PROA
ATOM   1230  CA  LEU   114      -9.314   4.700   3.363  1.00  0.00      PROA
ATOM   1231  HA  LEU   114     -10.009   4.881   2.554  1.00  0.00      PROA
ATOM   1232  CB  LEU   114      -9.162   3.170   3.547  1.00  0.00      PROA
ATOM   1233  HB1 LEU   114     -10.069   2.748   4.032  1.00  0.00      PROA
ATOM   1234  HB2 LEU   114      -8.295   2.991   4.222  1.00  0.00      PROA
ATOM   1235  CG  LEU   114      -8.943   2.396   2.228  1.00  0.00      PROA
ATOM   1236  HG  LEU   114      -8.201   2.956   1.611  1.00  0.00      PROA
ATOM   1237  CD1 LEU   114      -8.348   1.005   2.495  1.00  0.00      PROA
ATOM   1238 HD11 LEU   114      -9.034   0.398   3.120  1.00  0.00      PROA
ATOM   1239 HD12 LEU   114      -7.377   1.107   3.022  1.00  0.00      PROA
ATOM   1240 HD13 LEU   114      -8.175   0.467   1.539  1.00  0.00      PROA
ATOM   1241  CD2 LEU   114     -10.245   2.268   1.421  1.00  0.00      PROA
ATOM   1242 HD21 LEU   114     -10.663   3.268   1.181  1.00  0.00      PROA
ATOM   1243 HD22 LEU   114     -11.003   1.698   1.997  1.00  0.00      PROA
ATOM   1244 HD23 LEU   114     -10.057   1.731   0.466  1.00  0.00      PROA
ATOM   1245  C   LEU   114      -9.963   5.322   4.599  1.00  0.00      PROA
ATOM   1246  O   LEU   114     -11.160   5.603   4.614  1.00  0.00      PROA
ATOM   1247  N   GLU   115      -9.186   5.606   5.665  1.00  0.00      PROA
ATOM   1248  HN  GLU   115      -8.224   5.312   5.679  1.00  0.00      PROA
ATOM   1249  CA  GLU   115      -9.635   6.315   6.858  1.00  0.00      PROA
ATOM   1250  HA  GLU   115     -10.474   5.767   7.262  1.00  0.00      PROA
ATOM   1251  CB  GLU   115      -8.529   6.328   7.951  1.00  0.00      PROA
ATOM   1252  HB1 GLU   115      -8.783   7.062   8.750  1.00  0.00      PROA
ATOM   1253  HB2 GLU   115      -7.573   6.652   7.486  1.00  0.00      PROA
ATOM   1254  CG  GLU   115      -8.355   4.940   8.628  1.00  0.00      PROA
ATOM   1255  HG1 GLU   115      -8.241   4.152   7.854  1.00  0.00      PROA
ATOM   1256  HG2 GLU   115      -9.273   4.711   9.210  1.00  0.00      PROA
ATOM   1257  CD  GLU   115      -7.166   4.816   9.566  1.00  0.00      PROA
ATOM   1258  OE1 GLU   115      -6.316   5.736   9.687  1.00  0.00      PROA
ATOM   1259  OE2 GLU   115      -7.074   3.751  10.245  1.00  0.00      PROA
ATOM   1260  C   GLU   115     -10.165   7.718   6.566  1.00  0.00      PROA
ATOM   1261  O   GLU   115     -11.182   8.159   7.097  1.00  0.00      PROA
ATOM   1262  N   ASN   116      -9.516   8.445   5.643  1.00  0.00      PROA
ATOM   1263  HN  ASN   116      -8.657   8.090   5.261  1.00  0.00      PROA
ATOM   1264  CA  ASN   116      -9.915   9.781   5.240  1.00  0.00      PROA
ATOM   1265  HA  ASN   116     -10.462  10.259   6.042  1.00  0.00      PROA
ATOM   1266  CB  ASN   116      -8.651  10.615   4.894  1.00  0.00      PROA
ATOM   1267  HB1 ASN   116      -8.927  11.615   4.499  1.00  0.00      PROA
ATOM   1268  HB2 ASN   116      -8.045  10.074   4.138  1.00  0.00      PROA
ATOM   1269  CG  ASN   116      -7.822  10.851   6.151  1.00  0.00      PROA
ATOM   1270  OD1 ASN   116      -8.334  10.820   7.274  1.00  0.00      PROA
ATOM   1271  ND2 ASN   116      -6.504  11.100   5.988  1.00  0.00      PROA
ATOM   1272 HD21 ASN   116      -5.939  11.211   6.800  1.00  0.00      PROA
ATOM   1273 HD22 ASN   116      -6.084  11.077   5.082  1.00  0.00      PROA
ATOM   1274  C   ASN   116     -10.855   9.782   4.035  1.00  0.00      PROA
ATOM   1275  O   ASN   116     -11.102  10.837   3.453  1.00  0.00      PROA
ATOM   1276  N   ASN   117     -11.407   8.612   3.635  1.00  0.00      PROA
ATOM   1277  HN  ASN   117     -11.195   7.783   4.153  1.00  0.00      PROA
ATOM   1278  CA  ASN   117     -12.267   8.401   2.469  1.00  0.00      PROA
ATOM   1279  HA  ASN   117     -12.251   7.338   2.285  1.00  0.00      PROA
ATOM   1280  CB  ASN   117     -13.732   8.828   2.761  1.00  0.00      PROA
ATOM   1281  HB1 ASN   117     -14.378   8.615   1.882  1.00  0.00      PROA
ATOM   1282  HB2 ASN   117     -13.752   9.920   2.964  1.00  0.00      PROA
ATOM   1283  CG  ASN   117     -14.315   8.060   3.946  1.00  0.00      PROA
ATOM   1284  OD1 ASN   117     -13.997   6.896   4.207  1.00  0.00      PROA
ATOM   1285  ND2 ASN   117     -15.200   8.744   4.708  1.00  0.00      PROA
ATOM   1286 HD21 ASN   117     -15.671   8.287   5.469  1.00  0.00      PROA
ATOM   1287 HD22 ASN   117     -15.388   9.700   4.509  1.00  0.00      PROA
ATOM   1288  C   ASN   117     -11.777   9.040   1.162  1.00  0.00      PROA
ATOM   1289  O   ASN   117     -12.541   9.601   0.379  1.00  0.00      PROA
ATOM   1290  N   TYR   118     -10.455   8.972   0.925  1.00  0.00      PROA
ATOM   1291  HN  TYR   118      -9.894   8.441   1.569  1.00  0.00      PROA
ATOM   1292  CA  TYR   118      -9.747   9.579  -0.182  1.00  0.00      PROA
ATOM   1293  HA  TYR   118      -9.995  10.630  -0.184  1.00  0.00      PROA
ATOM   1294  CB  TYR   118      -8.225   9.414   0.077  1.00  0.00      PROA
ATOM   1295  HB1 TYR   118      -7.991   8.331   0.112  1.00  0.00      PROA
ATOM   1296  HB2 TYR   118      -7.977   9.840   1.072  1.00  0.00      PROA
ATOM   1297  CG  TYR   118      -7.329  10.059  -0.952  1.00  0.00      PROA
ATOM   1298  CD1 TYR   118      -6.924  11.394  -0.791  1.00  0.00      PROA
ATOM   1299  HD1 TYR   118      -7.324  11.978   0.023  1.00  0.00      PROA
ATOM   1300  CE1 TYR   118      -5.986  11.970  -1.657  1.00  0.00      PROA
ATOM   1301  HE1 TYR   118      -5.671  12.992  -1.508  1.00  0.00      PROA
ATOM   1302  CZ  TYR   118      -5.458  11.215  -2.706  1.00  0.00      PROA
ATOM   1303  OH  TYR   118      -4.516  11.791  -3.576  1.00  0.00      PROA
ATOM   1304  HH  TYR   118      -4.387  12.711  -3.333  1.00  0.00      PROA
ATOM   1305  CD2 TYR   118      -6.804   9.315  -2.024  1.00  0.00      PROA
ATOM   1306  HD2 TYR   118      -7.104   8.286  -2.163  1.00  0.00      PROA
ATOM   1307  CE2 TYR   118      -5.878   9.894  -2.903  1.00  0.00      PROA
ATOM   1308  HE2 TYR   118      -5.473   9.319  -3.725  1.00  0.00      PROA
ATOM   1309  C   TYR   118     -10.122   9.044  -1.556  1.00  0.00      PROA
ATOM   1310  O   TYR   118     -10.259   9.807  -2.515  1.00  0.00      PROA
ATOM   1311  N   TYR   119     -10.258   7.711  -1.679  1.00  0.00      PROA
ATOM   1312  HN  TYR   119     -10.221   7.122  -0.871  1.00  0.00      PROA
ATOM   1313  CA  TYR   119     -10.601   7.046  -2.920  1.00  0.00      PROA
ATOM   1314  HA  TYR   119      -9.971   7.459  -3.697  1.00  0.00      PROA
ATOM   1315  CB  TYR   119     -10.375   5.514  -2.847  1.00  0.00      PROA
ATOM   1316  HB1 TYR   119     -10.601   5.029  -3.822  1.00  0.00      PROA
ATOM   1317  HB2 TYR   119     -11.028   5.064  -2.071  1.00  0.00      PROA
ATOM   1318  CG  TYR   119      -8.942   5.216  -2.517  1.00  0.00      PROA
ATOM   1319  CD1 TYR   119      -7.941   5.571  -3.433  1.00  0.00      PROA
ATOM   1320  HD1 TYR   119      -8.213   6.086  -4.342  1.00  0.00      PROA
ATOM   1321  CE1 TYR   119      -6.599   5.272  -3.177  1.00  0.00      PROA
ATOM   1322  HE1 TYR   119      -5.848   5.556  -3.899  1.00  0.00      PROA
ATOM   1323  CZ  TYR   119      -6.246   4.617  -1.993  1.00  0.00      PROA
ATOM   1324  OH  TYR   119      -4.898   4.330  -1.718  1.00  0.00      PROA
ATOM   1325  HH  TYR   119      -4.371   4.588  -2.509  1.00  0.00      PROA
ATOM   1326  CD2 TYR   119      -8.577   4.561  -1.328  1.00  0.00      PROA
ATOM   1327  HD2 TYR   119      -9.340   4.290  -0.613  1.00  0.00      PROA
ATOM   1328  CE2 TYR   119      -7.232   4.263  -1.066  1.00  0.00      PROA
ATOM   1329  HE2 TYR   119      -6.949   3.772  -0.148  1.00  0.00      PROA
ATOM   1330  C   TYR   119     -12.030   7.312  -3.341  1.00  0.00      PROA
ATOM   1331  O   TYR   119     -12.940   7.373  -2.517  1.00  0.00      PROA
ATOM   1332  N   TRP   120     -12.266   7.457  -4.655  1.00  0.00      PROA
ATOM   1333  HN  TRP   120     -11.500   7.421  -5.319  1.00  0.00      PROA
ATOM   1334  CA  TRP   120     -13.599   7.703  -5.160  1.00  0.00      PROA
ATOM   1335  HA  TRP   120     -14.219   8.134  -4.383  1.00  0.00      PROA
ATOM   1336  CB  TRP   120     -13.521   8.693  -6.355  1.00  0.00      PROA
ATOM   1337  HB1 TRP   120     -12.960   8.223  -7.194  1.00  0.00      PROA
ATOM   1338  HB2 TRP   120     -12.931   9.573  -6.024  1.00  0.00      PROA
ATOM   1339  CG  TRP   120     -14.856   9.174  -6.833  1.00  0.00      PROA
ATOM   1340  CD1 TRP   120     -15.549   8.744  -7.936  1.00  0.00      PROA
ATOM   1341  HD1 TRP   120     -15.161   8.038  -8.665  1.00  0.00      PROA
ATOM   1342  NE1 TRP   120     -16.814   9.286  -7.918  1.00  0.00      PROA
ATOM   1343  HE1 TRP   120     -17.600   9.023  -8.458  1.00  0.00      PROA
ATOM   1344  CE2 TRP   120     -16.960  10.072  -6.817  1.00  0.00      PROA
ATOM   1345  CD2 TRP   120     -15.743  10.037  -6.100  1.00  0.00      PROA
ATOM   1346  CE3 TRP   120     -15.626  10.750  -4.904  1.00  0.00      PROA
ATOM   1347  HE3 TRP   120     -14.714  10.732  -4.327  1.00  0.00      PROA
ATOM   1348  CZ3 TRP   120     -16.729  11.486  -4.460  1.00  0.00      PROA
ATOM   1349  HZ3 TRP   120     -16.668  12.052  -3.542  1.00  0.00      PROA
ATOM   1350  CZ2 TRP   120     -18.054  10.782  -6.361  1.00  0.00      PROA
ATOM   1351  HZ2 TRP   120     -18.984  10.781  -6.907  1.00  0.00      PROA
ATOM   1352  CH2 TRP   120     -17.923  11.502  -5.174  1.00  0.00      PROA
ATOM   1353  HH2 TRP   120     -18.761  12.077  -4.799  1.00  0.00      PROA
ATOM   1354  C   TRP   120     -14.261   6.403  -5.599  1.00  0.00      PROA
ATOM   1355  O   TRP   120     -15.480   6.336  -5.770  1.00  0.00      PROA
ATOM   1356  N   ASN   121     -13.483   5.320  -5.767  1.00  0.00      PROA
ATOM   1357  HN  ASN   121     -12.500   5.357  -5.592  1.00  0.00      PROA
ATOM   1358  CA  ASN   121     -14.000   4.059  -6.245  1.00  0.00      PROA
ATOM   1359  HA  ASN   121     -14.924   3.863  -5.715  1.00  0.00      PROA
ATOM   1360  CB  ASN   121     -14.316   4.147  -7.783  1.00  0.00      PROA
ATOM   1361  HB1 ASN   121     -14.818   5.116  -7.985  1.00  0.00      PROA
ATOM   1362  HB2 ASN   121     -15.047   3.360  -8.040  1.00  0.00      PROA
ATOM   1363  CG  ASN   121     -13.138   4.001  -8.752  1.00  0.00      PROA
ATOM   1364  OD1 ASN   121     -12.040   3.553  -8.429  1.00  0.00      PROA
ATOM   1365  ND2 ASN   121     -13.369   4.408 -10.021  1.00  0.00      PROA
ATOM   1366 HD21 ASN   121     -12.668   4.233 -10.712  1.00  0.00      PROA
ATOM   1367 HD22 ASN   121     -14.280   4.738 -10.290  1.00  0.00      PROA
ATOM   1368  C   ASN   121     -13.035   2.955  -5.809  1.00  0.00      PROA
ATOM   1369  O   ASN   121     -11.917   3.220  -5.363  1.00  0.00      PROA
ATOM   1370  N   ALA   122     -13.463   1.679  -5.895  1.00  0.00      PROA
ATOM   1371  HN  ALA   122     -14.369   1.479  -6.284  1.00  0.00      PROA
ATOM   1372  CA  ALA   122     -12.672   0.513  -5.545  1.00  0.00      PROA
ATOM   1373  HA  ALA   122     -12.337   0.639  -4.524  1.00  0.00      PROA
ATOM   1374  CB  ALA   122     -13.552  -0.748  -5.636  1.00  0.00      PROA
ATOM   1375  HB1 ALA   122     -13.918  -0.907  -6.673  1.00  0.00      PROA
ATOM   1376  HB2 ALA   122     -14.442  -0.628  -4.984  1.00  0.00      PROA
ATOM   1377  HB3 ALA   122     -12.996  -1.653  -5.312  1.00  0.00      PROA
ATOM   1378  C   ALA   122     -11.421   0.329  -6.398  1.00  0.00      PROA
ATOM   1379  O   ALA   122     -10.354  -0.038  -5.901  1.00  0.00      PROA
ATOM   1380  N   GLN   123     -11.528   0.610  -7.715  1.00  0.00      PROA
ATOM   1381  HN  GLN   123     -12.389   0.969  -8.068  1.00  0.00      PROA
ATOM   1382  CA  GLN   123     -10.454   0.490  -8.684  1.00  0.00      PROA
ATOM   1383  HA  GLN   123     -10.111  -0.534  -8.649  1.00  0.00      PROA
ATOM   1384  CB  GLN   123     -10.923   0.774 -10.142  1.00  0.00      PROA
ATOM   1385  HB1 GLN   123     -10.023   0.794 -10.803  1.00  0.00      PROA
ATOM   1386  HB2 GLN   123     -11.386   1.783 -10.199  1.00  0.00      PROA
ATOM   1387  CG  GLN   123     -11.879  -0.283 -10.765  1.00  0.00      PROA
ATOM   1388  HG1 GLN   123     -11.433  -1.293 -10.656  1.00  0.00      PROA
ATOM   1389  HG2 GLN   123     -11.979  -0.072 -11.853  1.00  0.00      PROA
ATOM   1390  CD  GLN   123     -13.294  -0.261 -10.179  1.00  0.00      PROA
ATOM   1391  OE1 GLN   123     -13.898   0.802  -9.999  1.00  0.00      PROA
ATOM   1392  NE2 GLN   123     -13.862  -1.450  -9.880  1.00  0.00      PROA
ATOM   1393 HE21 GLN   123     -14.816  -1.460  -9.565  1.00  0.00      PROA
ATOM   1394 HE22 GLN   123     -13.391  -2.305 -10.116  1.00  0.00      PROA
ATOM   1395  C   GLN   123      -9.233   1.339  -8.345  1.00  0.00      PROA
ATOM   1396  O   GLN   123      -8.097   0.885  -8.464  1.00  0.00      PROA
ATOM   1397  N   GLU   124      -9.432   2.580  -7.855  1.00  0.00      PROA
ATOM   1398  HN  GLU   124     -10.364   2.961  -7.836  1.00  0.00      PROA
ATOM   1399  CA  GLU   124      -8.362   3.428  -7.356  1.00  0.00      PROA
ATOM   1400  HA  GLU   124      -7.664   3.590  -8.165  1.00  0.00      PROA
ATOM   1401  CB  GLU   124      -8.912   4.797  -6.889  1.00  0.00      PROA
ATOM   1402  HB1 GLU   124      -8.092   5.362  -6.387  1.00  0.00      PROA
ATOM   1403  HB2 GLU   124      -9.727   4.635  -6.148  1.00  0.00      PROA
ATOM   1404  CG  GLU   124      -9.426   5.697  -8.036  1.00  0.00      PROA
ATOM   1405  HG1 GLU   124     -10.281   5.231  -8.561  1.00  0.00      PROA
ATOM   1406  HG2 GLU   124      -8.608   5.845  -8.773  1.00  0.00      PROA
ATOM   1407  CD  GLU   124      -9.866   7.059  -7.536  1.00  0.00      PROA
ATOM   1408  OE1 GLU   124     -10.107   7.250  -6.318  1.00  0.00      PROA
ATOM   1409  OE2 GLU   124      -9.903   7.996  -8.376  1.00  0.00      PROA
ATOM   1410  C   GLU   124      -7.567   2.829  -6.199  1.00  0.00      PROA
ATOM   1411  O   GLU   124      -6.336   2.860  -6.191  1.00  0.00      PROA
ATOM   1412  N   CYS   125      -8.245   2.237  -5.198  1.00  0.00      PROA
ATOM   1413  HN  CYS   125      -9.244   2.216  -5.229  1.00  0.00      PROA
ATOM   1414  CA  CYS   125      -7.588   1.547  -4.096  1.00  0.00      PROA
ATOM   1415  HA  CYS   125      -6.878   2.234  -3.655  1.00  0.00      PROA
ATOM   1416  CB  CYS   125      -8.637   1.161  -3.014  1.00  0.00      PROA
ATOM   1417  HB1 CYS   125      -9.373   0.463  -3.471  1.00  0.00      PROA
ATOM   1418  HB2 CYS   125      -9.199   2.085  -2.752  1.00  0.00      PROA
ATOM   1419  SG  CYS   125      -7.931   0.424  -1.496  1.00  0.00      PROA
ATOM   1420  HG1 CYS   125      -7.241   1.502  -1.138  1.00  0.00      PROA
ATOM   1421  C   CYS   125      -6.784   0.332  -4.565  1.00  0.00      PROA
ATOM   1422  O   CYS   125      -5.629   0.131  -4.189  1.00  0.00      PROA
ATOM   1423  N   ILE   126      -7.371  -0.476  -5.472  1.00  0.00      PROA
ATOM   1424  HN  ILE   126      -8.319  -0.294  -5.745  1.00  0.00      PROA
ATOM   1425  CA  ILE   126      -6.725  -1.609  -6.123  1.00  0.00      PROA
ATOM   1426  HA  ILE   126      -6.355  -2.257  -5.343  1.00  0.00      PROA
ATOM   1427  CB  ILE   126      -7.747  -2.399  -6.953  1.00  0.00      PROA
ATOM   1428  HB  ILE   126      -8.301  -1.674  -7.595  1.00  0.00      PROA
ATOM   1429  CG2 ILE   126      -7.072  -3.433  -7.886  1.00  0.00      PROA
ATOM   1430 HG21 ILE   126      -6.465  -4.157  -7.305  1.00  0.00      PROA
ATOM   1431 HG22 ILE   126      -6.426  -2.945  -8.644  1.00  0.00      PROA
ATOM   1432 HG23 ILE   126      -7.839  -4.007  -8.447  1.00  0.00      PROA
ATOM   1433  CG1 ILE   126      -8.780  -3.081  -6.015  1.00  0.00      PROA
ATOM   1434 HG11 ILE   126      -9.118  -2.361  -5.237  1.00  0.00      PROA
ATOM   1435 HG12 ILE   126      -8.283  -3.926  -5.488  1.00  0.00      PROA
ATOM   1436  CD  ILE   126     -10.032  -3.593  -6.740  1.00  0.00      PROA
ATOM   1437  HD1 ILE   126      -9.774  -4.371  -7.489  1.00  0.00      PROA
ATOM   1438  HD2 ILE   126     -10.546  -2.758  -7.263  1.00  0.00      PROA
ATOM   1439  HD3 ILE   126     -10.745  -4.039  -6.014  1.00  0.00      PROA
ATOM   1440  C   ILE   126      -5.494  -1.201  -6.934  1.00  0.00      PROA
ATOM   1441  O   ILE   126      -4.442  -1.841  -6.879  1.00  0.00      PROA
ATOM   1442  N   GLN   127      -5.582  -0.085  -7.681  1.00  0.00      PROA
ATOM   1443  HN  GLN   127      -6.473   0.371  -7.778  1.00  0.00      PROA
ATOM   1444  CA  GLN   127      -4.481   0.520  -8.406  1.00  0.00      PROA
ATOM   1445  HA  GLN   127      -4.090  -0.226  -9.085  1.00  0.00      PROA
ATOM   1446  CB  GLN   127      -5.027   1.698  -9.257  1.00  0.00      PROA
ATOM   1447  HB1 GLN   127      -5.595   2.378  -8.586  1.00  0.00      PROA
ATOM   1448  HB2 GLN   127      -5.763   1.268  -9.976  1.00  0.00      PROA
ATOM   1449  CG  GLN   127      -3.976   2.526 -10.032  1.00  0.00      PROA
ATOM   1450  HG1 GLN   127      -3.385   1.860 -10.696  1.00  0.00      PROA
ATOM   1451  HG2 GLN   127      -3.277   3.039  -9.340  1.00  0.00      PROA
ATOM   1452  CD  GLN   127      -4.650   3.573 -10.925  1.00  0.00      PROA
ATOM   1453  OE1 GLN   127      -4.788   3.403 -12.138  1.00  0.00      PROA
ATOM   1454  NE2 GLN   127      -5.098   4.698 -10.323  1.00  0.00      PROA
ATOM   1455 HE21 GLN   127      -5.572   5.367 -10.894  1.00  0.00      PROA
ATOM   1456 HE22 GLN   127      -5.042   4.785  -9.323  1.00  0.00      PROA
ATOM   1457  C   GLN   127      -3.301   0.939  -7.528  1.00  0.00      PROA
ATOM   1458  O   GLN   127      -2.152   0.630  -7.843  1.00  0.00      PROA
ATOM   1459  N   ASP   128      -3.553   1.586  -6.365  1.00  0.00      PROA
ATOM   1460  HN  ASP   128      -4.488   1.855  -6.132  1.00  0.00      PROA
ATOM   1461  CA  ASP   128      -2.531   1.880  -5.367  1.00  0.00      PROA
ATOM   1462  HA  ASP   128      -1.728   2.397  -5.875  1.00  0.00      PROA
ATOM   1463  CB  ASP   128      -3.067   2.808  -4.235  1.00  0.00      PROA
ATOM   1464  HB1 ASP   128      -2.380   2.783  -3.361  1.00  0.00      PROA
ATOM   1465  HB2 ASP   128      -4.067   2.466  -3.898  1.00  0.00      PROA
ATOM   1466  CG  ASP   128      -3.158   4.267  -4.648  1.00  0.00      PROA
ATOM   1467  OD1 ASP   128      -2.961   4.612  -5.843  1.00  0.00      PROA
ATOM   1468  OD2 ASP   128      -3.453   5.104  -3.752  1.00  0.00      PROA
ATOM   1469  C   ASP   128      -1.870   0.623  -4.780  1.00  0.00      PROA
ATOM   1470  O   ASP   128      -0.648   0.563  -4.636  1.00  0.00      PROA
ATOM   1471  N   PHE   129      -2.638  -0.446  -4.472  1.00  0.00      PROA
ATOM   1472  HN  PHE   129      -3.637  -0.374  -4.509  1.00  0.00      PROA
ATOM   1473  CA  PHE   129      -2.063  -1.735  -4.091  1.00  0.00      PROA
ATOM   1474  HA  PHE   129      -1.422  -1.561  -3.236  1.00  0.00      PROA
ATOM   1475  CB  PHE   129      -3.166  -2.765  -3.707  1.00  0.00      PROA
ATOM   1476  HB1 PHE   129      -2.819  -3.813  -3.841  1.00  0.00      PROA
ATOM   1477  HB2 PHE   129      -4.057  -2.619  -4.353  1.00  0.00      PROA
ATOM   1478  CG  PHE   129      -3.569  -2.651  -2.260  1.00  0.00      PROA
ATOM   1479  CD1 PHE   129      -2.689  -3.106  -1.262  1.00  0.00      PROA
ATOM   1480  HD1 PHE   129      -1.714  -3.475  -1.545  1.00  0.00      PROA
ATOM   1481  CE1 PHE   129      -3.071  -3.109   0.086  1.00  0.00      PROA
ATOM   1482  HE1 PHE   129      -2.386  -3.468   0.840  1.00  0.00      PROA
ATOM   1483  CZ  PHE   129      -4.348  -2.666   0.450  1.00  0.00      PROA
ATOM   1484  HZ  PHE   129      -4.647  -2.671   1.488  1.00  0.00      PROA
ATOM   1485  CD2 PHE   129      -4.851  -2.216  -1.881  1.00  0.00      PROA
ATOM   1486  HD2 PHE   129      -5.550  -1.891  -2.637  1.00  0.00      PROA
ATOM   1487  CE2 PHE   129      -5.241  -2.224  -0.535  1.00  0.00      PROA
ATOM   1488  HE2 PHE   129      -6.229  -1.885  -0.258  1.00  0.00      PROA
ATOM   1489  C   PHE   129      -1.143  -2.361  -5.144  1.00  0.00      PROA
ATOM   1490  O   PHE   129      -0.027  -2.777  -4.841  1.00  0.00      PROA
ATOM   1491  N   ASN   130      -1.552  -2.381  -6.431  1.00  0.00      PROA
ATOM   1492  HN  ASN   130      -2.470  -2.044  -6.650  1.00  0.00      PROA
ATOM   1493  CA  ASN   130      -0.705  -2.831  -7.532  1.00  0.00      PROA
ATOM   1494  HA  ASN   130      -0.330  -3.814  -7.267  1.00  0.00      PROA
ATOM   1495  CB  ASN   130      -1.482  -2.948  -8.870  1.00  0.00      PROA
ATOM   1496  HB1 ASN   130      -0.775  -3.074  -9.722  1.00  0.00      PROA
ATOM   1497  HB2 ASN   130      -2.092  -2.042  -9.054  1.00  0.00      PROA
ATOM   1498  CG  ASN   130      -2.354  -4.200  -8.862  1.00  0.00      PROA
ATOM   1499  OD1 ASN   130      -1.928  -5.279  -9.291  1.00  0.00      PROA
ATOM   1500  ND2 ASN   130      -3.624  -4.082  -8.419  1.00  0.00      PROA
ATOM   1501 HD21 ASN   130      -3.932  -3.226  -7.995  1.00  0.00      PROA
ATOM   1502 HD22 ASN   130      -4.216  -4.884  -8.463  1.00  0.00      PROA
ATOM   1503  C   ASN   130       0.556  -1.984  -7.715  1.00  0.00      PROA
ATOM   1504  O   ASN   130       1.637  -2.508  -7.988  1.00  0.00      PROA
ATOM   1505  N   THR   131       0.457  -0.648  -7.526  1.00  0.00      PROA
ATOM   1506  HN  THR   131      -0.447  -0.231  -7.393  1.00  0.00      PROA
ATOM   1507  CA  THR   131       1.604   0.263  -7.498  1.00  0.00      PROA
ATOM   1508  HA  THR   131       2.120   0.173  -8.443  1.00  0.00      PROA
ATOM   1509  CB  THR   131       1.181   1.724  -7.297  1.00  0.00      PROA
ATOM   1510  HB  THR   131       0.542   1.815  -6.390  1.00  0.00      PROA
ATOM   1511  OG1 THR   131       0.434   2.184  -8.415  1.00  0.00      PROA
ATOM   1512  HG1 THR   131      -0.089   2.946  -8.079  1.00  0.00      PROA
ATOM   1513  CG2 THR   131       2.377   2.681  -7.163  1.00  0.00      PROA
ATOM   1514 HG21 THR   131       3.105   2.526  -7.985  1.00  0.00      PROA
ATOM   1515 HG22 THR   131       2.904   2.537  -6.197  1.00  0.00      PROA
ATOM   1516 HG23 THR   131       2.031   3.738  -7.191  1.00  0.00      PROA
ATOM   1517  C   THR   131       2.613  -0.098  -6.421  1.00  0.00      PROA
ATOM   1518  O   THR   131       3.814  -0.179  -6.677  1.00  0.00      PROA
ATOM   1519  N   MET   132       2.140  -0.392  -5.191  1.00  0.00      PROA
ATOM   1520  HN  MET   132       1.156  -0.325  -5.005  1.00  0.00      PROA
ATOM   1521  CA  MET   132       2.978  -0.818  -4.083  1.00  0.00      PROA
ATOM   1522  HA  MET   132       3.710  -0.043  -3.898  1.00  0.00      PROA
ATOM   1523  CB  MET   132       2.096  -1.003  -2.821  1.00  0.00      PROA
ATOM   1524  HB1 MET   132       1.306  -1.751  -3.047  1.00  0.00      PROA
ATOM   1525  HB2 MET   132       1.574  -0.042  -2.616  1.00  0.00      PROA
ATOM   1526  CG  MET   132       2.848  -1.438  -1.547  1.00  0.00      PROA
ATOM   1527  HG1 MET   132       3.546  -0.616  -1.282  1.00  0.00      PROA
ATOM   1528  HG2 MET   132       3.466  -2.340  -1.738  1.00  0.00      PROA
ATOM   1529  SD  MET   132       1.755  -1.776  -0.138  1.00  0.00      PROA
ATOM   1530  CE  MET   132       1.263  -3.442  -0.670  1.00  0.00      PROA
ATOM   1531  HE1 MET   132       2.145  -4.113  -0.754  1.00  0.00      PROA
ATOM   1532  HE2 MET   132       0.762  -3.423  -1.663  1.00  0.00      PROA
ATOM   1533  HE3 MET   132       0.558  -3.902   0.055  1.00  0.00      PROA
ATOM   1534  C   MET   132       3.753  -2.105  -4.348  1.00  0.00      PROA
ATOM   1535  O   MET   132       4.961  -2.176  -4.106  1.00  0.00      PROA
ATOM   1536  N   PHE   133       3.078  -3.145  -4.882  1.00  0.00      PROA
ATOM   1537  HN  PHE   133       2.086  -3.087  -5.011  1.00  0.00      PROA
ATOM   1538  CA  PHE   133       3.717  -4.380  -5.308  1.00  0.00      PROA
ATOM   1539  HA  PHE   133       4.314  -4.737  -4.480  1.00  0.00      PROA
ATOM   1540  CB  PHE   133       2.663  -5.462  -5.677  1.00  0.00      PROA
ATOM   1541  HB1 PHE   133       3.154  -6.389  -6.042  1.00  0.00      PROA
ATOM   1542  HB2 PHE   133       1.987  -5.086  -6.476  1.00  0.00      PROA
ATOM   1543  CG  PHE   133       1.844  -5.855  -4.471  1.00  0.00      PROA
ATOM   1544  CD1 PHE   133       2.474  -6.363  -3.320  1.00  0.00      PROA
ATOM   1545  HD1 PHE   133       3.547  -6.476  -3.304  1.00  0.00      PROA
ATOM   1546  CE1 PHE   133       1.724  -6.741  -2.200  1.00  0.00      PROA
ATOM   1547  HE1 PHE   133       2.226  -7.134  -1.328  1.00  0.00      PROA
ATOM   1548  CZ  PHE   133       0.329  -6.626  -2.221  1.00  0.00      PROA
ATOM   1549  HZ  PHE   133      -0.254  -6.928  -1.363  1.00  0.00      PROA
ATOM   1550  CD2 PHE   133       0.440  -5.780  -4.490  1.00  0.00      PROA
ATOM   1551  HD2 PHE   133      -0.064  -5.429  -5.378  1.00  0.00      PROA
ATOM   1552  CE2 PHE   133      -0.315  -6.150  -3.370  1.00  0.00      PROA
ATOM   1553  HE2 PHE   133      -1.393  -6.082  -3.402  1.00  0.00      PROA
ATOM   1554  C   PHE   133       4.707  -4.206  -6.454  1.00  0.00      PROA
ATOM   1555  O   PHE   133       5.843  -4.671  -6.383  1.00  0.00      PROA
ATOM   1556  N   THR   134       4.325  -3.462  -7.515  1.00  0.00      PROA
ATOM   1557  HN  THR   134       3.392  -3.093  -7.549  1.00  0.00      PROA
ATOM   1558  CA  THR   134       5.166  -3.232  -8.692  1.00  0.00      PROA
ATOM   1559  HA  THR   134       5.445  -4.201  -9.084  1.00  0.00      PROA
ATOM   1560  CB  THR   134       4.439  -2.483  -9.805  1.00  0.00      PROA
ATOM   1561  HB  THR   134       3.966  -1.554  -9.409  1.00  0.00      PROA
ATOM   1562  OG1 THR   134       3.434  -3.322 -10.351  1.00  0.00      PROA
ATOM   1563  HG1 THR   134       2.660  -3.241  -9.775  1.00  0.00      PROA
ATOM   1564  CG2 THR   134       5.368  -2.118 -10.976  1.00  0.00      PROA
ATOM   1565 HG21 THR   134       5.940  -3.007 -11.317  1.00  0.00      PROA
ATOM   1566 HG22 THR   134       6.082  -1.317 -10.697  1.00  0.00      PROA
ATOM   1567 HG23 THR   134       4.769  -1.748 -11.835  1.00  0.00      PROA
ATOM   1568  C   THR   134       6.471  -2.533  -8.381  1.00  0.00      PROA
ATOM   1569  O   THR   134       7.542  -2.954  -8.815  1.00  0.00      PROA
ATOM   1570  N   ASN   135       6.428  -1.474  -7.546  1.00  0.00      PROA
ATOM   1571  HN  ASN   135       5.545  -1.129  -7.219  1.00  0.00      PROA
ATOM   1572  CA  ASN   135       7.619  -0.776  -7.088  1.00  0.00      PROA
ATOM   1573  HA  ASN   135       8.157  -0.409  -7.954  1.00  0.00      PROA
ATOM   1574  CB  ASN   135       7.233   0.395  -6.150  1.00  0.00      PROA
ATOM   1575  HB1 ASN   135       8.145   0.878  -5.734  1.00  0.00      PROA
ATOM   1576  HB2 ASN   135       6.621   0.006  -5.308  1.00  0.00      PROA
ATOM   1577  CG  ASN   135       6.431   1.475  -6.873  1.00  0.00      PROA
ATOM   1578  OD1 ASN   135       6.273   1.515  -8.098  1.00  0.00      PROA
ATOM   1579  ND2 ASN   135       5.897   2.408  -6.053  1.00  0.00      PROA
ATOM   1580 HD21 ASN   135       5.373   3.168  -6.440  1.00  0.00      PROA
ATOM   1581 HD22 ASN   135       6.069   2.341  -5.066  1.00  0.00      PROA
ATOM   1582  C   ASN   135       8.580  -1.687  -6.327  1.00  0.00      PROA
ATOM   1583  O   ASN   135       9.791  -1.674  -6.548  1.00  0.00      PROA
ATOM   1584  N   CYS   136       8.032  -2.538  -5.431  1.00  0.00      PROA
ATOM   1585  HN  CYS   136       7.042  -2.543  -5.300  1.00  0.00      PROA
ATOM   1586  CA  CYS   136       8.792  -3.524  -4.685  1.00  0.00      PROA
ATOM   1587  HA  CYS   136       9.584  -2.998  -4.168  1.00  0.00      PROA
ATOM   1588  CB  CYS   136       7.883  -4.219  -3.629  1.00  0.00      PROA
ATOM   1589  HB1 CYS   136       7.042  -4.724  -4.153  1.00  0.00      PROA
ATOM   1590  HB2 CYS   136       7.431  -3.412  -3.009  1.00  0.00      PROA
ATOM   1591  SG  CYS   136       8.734  -5.412  -2.533  1.00  0.00      PROA
ATOM   1592  HG1 CYS   136       8.989  -6.313  -3.473  1.00  0.00      PROA
ATOM   1593  C   CYS   136       9.471  -4.558  -5.578  1.00  0.00      PROA
ATOM   1594  O   CYS   136      10.654  -4.854  -5.412  1.00  0.00      PROA
ATOM   1595  N   TYR   137       8.754  -5.111  -6.575  1.00  0.00      PROA
ATOM   1596  HN  TYR   137       7.775  -4.907  -6.674  1.00  0.00      PROA
ATOM   1597  CA  TYR   137       9.325  -6.023  -7.553  1.00  0.00      PROA
ATOM   1598  HA  TYR   137       9.819  -6.815  -7.008  1.00  0.00      PROA
ATOM   1599  CB  TYR   137       8.230  -6.642  -8.467  1.00  0.00      PROA
ATOM   1600  HB1 TYR   137       8.683  -7.344  -9.200  1.00  0.00      PROA
ATOM   1601  HB2 TYR   137       7.715  -5.828  -9.024  1.00  0.00      PROA
ATOM   1602  CG  TYR   137       7.193  -7.435  -7.701  1.00  0.00      PROA
ATOM   1603  CD1 TYR   137       7.530  -8.279  -6.622  1.00  0.00      PROA
ATOM   1604  HD1 TYR   137       8.557  -8.373  -6.305  1.00  0.00      PROA
ATOM   1605  CE1 TYR   137       6.542  -9.021  -5.957  1.00  0.00      PROA
ATOM   1606  HE1 TYR   137       6.807  -9.669  -5.134  1.00  0.00      PROA
ATOM   1607  CZ  TYR   137       5.209  -8.937  -6.368  1.00  0.00      PROA
ATOM   1608  OH  TYR   137       4.226  -9.696  -5.706  1.00  0.00      PROA
ATOM   1609  HH  TYR   137       3.390  -9.617  -6.215  1.00  0.00      PROA
ATOM   1610  CD2 TYR   137       5.849  -7.384  -8.114  1.00  0.00      PROA
ATOM   1611  HD2 TYR   137       5.570  -6.767  -8.956  1.00  0.00      PROA
ATOM   1612  CE2 TYR   137       4.863  -8.126  -7.452  1.00  0.00      PROA
ATOM   1613  HE2 TYR   137       3.837  -8.070  -7.788  1.00  0.00      PROA
ATOM   1614  C   TYR   137      10.424  -5.407  -8.417  1.00  0.00      PROA
ATOM   1615  O   TYR   137      11.463  -6.024  -8.645  1.00  0.00      PROA
ATOM   1616  N   ILE   138      10.237  -4.162  -8.906  1.00  0.00      PROA
ATOM   1617  HN  ILE   138       9.360  -3.694  -8.763  1.00  0.00      PROA
ATOM   1618  CA  ILE   138      11.254  -3.433  -9.658  1.00  0.00      PROA
ATOM   1619  HA  ILE   138      11.570  -4.072 -10.471  1.00  0.00      PROA
ATOM   1620  CB  ILE   138      10.671  -2.156 -10.283  1.00  0.00      PROA
ATOM   1621  HB  ILE   138      10.128  -1.593  -9.486  1.00  0.00      PROA
ATOM   1622  CG2 ILE   138      11.774  -1.227 -10.853  1.00  0.00      PROA
ATOM   1623 HG21 ILE   138      12.368  -1.756 -11.627  1.00  0.00      PROA
ATOM   1624 HG22 ILE   138      12.454  -0.852 -10.062  1.00  0.00      PROA
ATOM   1625 HG23 ILE   138      11.318  -0.328 -11.321  1.00  0.00      PROA
ATOM   1626  CG1 ILE   138       9.642  -2.534 -11.381  1.00  0.00      PROA
ATOM   1627 HG11 ILE   138       8.906  -3.260 -10.968  1.00  0.00      PROA
ATOM   1628 HG12 ILE   138      10.172  -3.044 -12.214  1.00  0.00      PROA
ATOM   1629  CD  ILE   138       8.858  -1.337 -11.935  1.00  0.00      PROA
ATOM   1630  HD1 ILE   138       9.519  -0.649 -12.503  1.00  0.00      PROA
ATOM   1631  HD2 ILE   138       8.389  -0.764 -11.107  1.00  0.00      PROA
ATOM   1632  HD3 ILE   138       8.055  -1.682 -12.622  1.00  0.00      PROA
ATOM   1633  C   ILE   138      12.521  -3.134  -8.860  1.00  0.00      PROA
ATOM   1634  O   ILE   138      13.642  -3.352  -9.336  1.00  0.00      PROA
ATOM   1635  N   TYR   139      12.388  -2.630  -7.613  1.00  0.00      PROA
ATOM   1636  HN  TYR   139      11.477  -2.424  -7.241  1.00  0.00      PROA
ATOM   1637  CA  TYR   139      13.532  -2.310  -6.774  1.00  0.00      PROA
ATOM   1638  HA  TYR   139      14.210  -1.739  -7.390  1.00  0.00      PROA
ATOM   1639  CB  TYR   139      13.129  -1.385  -5.589  1.00  0.00      PROA
ATOM   1640  HB1 TYR   139      12.501  -1.926  -4.849  1.00  0.00      PROA
ATOM   1641  HB2 TYR   139      12.542  -0.521  -5.972  1.00  0.00      PROA
ATOM   1642  CG  TYR   139      14.372  -0.847  -4.914  1.00  0.00      PROA
ATOM   1643  CD1 TYR   139      15.104   0.175  -5.541  1.00  0.00      PROA
ATOM   1644  HD1 TYR   139      14.746   0.590  -6.471  1.00  0.00      PROA
ATOM   1645  CE1 TYR   139      16.317   0.619  -5.001  1.00  0.00      PROA
ATOM   1646  HE1 TYR   139      16.896   1.376  -5.508  1.00  0.00      PROA
ATOM   1647  CZ  TYR   139      16.799   0.066  -3.814  1.00  0.00      PROA
ATOM   1648  OH  TYR   139      18.062   0.490  -3.363  1.00  0.00      PROA
ATOM   1649  HH  TYR   139      18.612   0.514  -4.153  1.00  0.00      PROA
ATOM   1650  CD2 TYR   139      14.861  -1.392  -3.714  1.00  0.00      PROA
ATOM   1651  HD2 TYR   139      14.324  -2.201  -3.244  1.00  0.00      PROA
ATOM   1652  CE2 TYR   139      16.069  -0.933  -3.159  1.00  0.00      PROA
ATOM   1653  HE2 TYR   139      16.461  -1.382  -2.257  1.00  0.00      PROA
ATOM   1654  C   TYR   139      14.331  -3.527  -6.288  1.00  0.00      PROA
ATOM   1655  O   TYR   139      15.561  -3.516  -6.276  1.00  0.00      PROA
ATOM   1656  N   ASN   140      13.641  -4.603  -5.861  1.00  0.00      PROA
ATOM   1657  HN  ASN   140      12.645  -4.635  -5.956  1.00  0.00      PROA
ATOM   1658  CA  ASN   140      14.261  -5.687  -5.115  1.00  0.00      PROA
ATOM   1659  HA  ASN   140      15.207  -5.341  -4.711  1.00  0.00      PROA
ATOM   1660  CB  ASN   140      13.379  -6.126  -3.927  1.00  0.00      PROA
ATOM   1661  HB1 ASN   140      13.884  -6.927  -3.343  1.00  0.00      PROA
ATOM   1662  HB2 ASN   140      12.398  -6.502  -4.279  1.00  0.00      PROA
ATOM   1663  CG  ASN   140      13.196  -4.934  -2.996  1.00  0.00      PROA
ATOM   1664  OD1 ASN   140      14.087  -4.616  -2.208  1.00  0.00      PROA
ATOM   1665  ND2 ASN   140      12.019  -4.276  -3.047  1.00  0.00      PROA
ATOM   1666 HD21 ASN   140      11.364  -4.515  -3.767  1.00  0.00      PROA
ATOM   1667 HD22 ASN   140      11.833  -3.561  -2.374  1.00  0.00      PROA
ATOM   1668  C   ASN   140      14.600  -6.888  -5.982  1.00  0.00      PROA
ATOM   1669  O   ASN   140      13.963  -7.171  -6.997  1.00  0.00      PROA
ATOM   1670  N   LYS   141      15.659  -7.626  -5.612  1.00  0.00      PROA
ATOM   1671  HN  LYS   141      16.124  -7.466  -4.727  1.00  0.00      PROA
ATOM   1672  CA  LYS   141      16.217  -8.684  -6.427  1.00  0.00      PROA
ATOM   1673  HA  LYS   141      16.204  -8.336  -7.447  1.00  0.00      PROA
ATOM   1674  CB  LYS   141      17.687  -8.958  -6.026  1.00  0.00      PROA
ATOM   1675  HB1 LYS   141      18.142  -9.684  -6.736  1.00  0.00      PROA
ATOM   1676  HB2 LYS   141      17.717  -9.419  -5.012  1.00  0.00      PROA
ATOM   1677  CG  LYS   141      18.561  -7.694  -5.981  1.00  0.00      PROA
ATOM   1678  HG1 LYS   141      18.137  -6.960  -5.258  1.00  0.00      PROA
ATOM   1679  HG2 LYS   141      18.577  -7.216  -6.985  1.00  0.00      PROA
ATOM   1680  CD  LYS   141      19.992  -8.018  -5.529  1.00  0.00      PROA
ATOM   1681  HD1 LYS   141      20.426  -8.744  -6.253  1.00  0.00      PROA
ATOM   1682  HD2 LYS   141      19.940  -8.524  -4.536  1.00  0.00      PROA
ATOM   1683  CE  LYS   141      20.882  -6.776  -5.411  1.00  0.00      PROA
ATOM   1684  HE1 LYS   141      20.534  -6.116  -4.588  1.00  0.00      PROA
ATOM   1685  HE2 LYS   141      20.873  -6.204  -6.365  1.00  0.00      PROA
ATOM   1686  NZ  LYS   141      22.273  -7.173  -5.141  1.00  0.00      PROA
ATOM   1687  HZ1 LYS   141      22.627  -7.708  -5.975  1.00  0.00      PROA
ATOM   1688  HZ2 LYS   141      22.312  -7.807  -4.298  1.00  0.00      PROA
ATOM   1689  HZ3 LYS   141      22.872  -6.328  -4.996  1.00  0.00      PROA
ATOM   1690  C   LYS   141      15.427  -9.989  -6.289  1.00  0.00      PROA
ATOM   1691  O   LYS   141      14.862 -10.224  -5.221  1.00  0.00      PROA
ATOM   1692  N   PRO   142      15.386 -10.907  -7.263  1.00  0.00      PROA
ATOM   1693  CD  PRO   142      15.645 -10.577  -8.671  1.00  0.00      PROA
ATOM   1694  HD1 PRO   142      16.709 -10.809  -8.901  1.00  0.00      PROA
ATOM   1695  HD2 PRO   142      15.418  -9.515  -8.920  1.00  0.00      PROA
ATOM   1696  CA  PRO   142      14.627 -12.162  -7.132  1.00  0.00      PROA
ATOM   1697  HA  PRO   142      13.633 -11.924  -6.776  1.00  0.00      PROA
ATOM   1698  CB  PRO   142      14.622 -12.726  -8.567  1.00  0.00      PROA
ATOM   1699  HB1 PRO   142      13.708 -13.323  -8.768  1.00  0.00      PROA
ATOM   1700  HB2 PRO   142      15.520 -13.357  -8.756  1.00  0.00      PROA
ATOM   1701  CG  PRO   142      14.706 -11.487  -9.457  1.00  0.00      PROA
ATOM   1702  HG1 PRO   142      15.078 -11.712 -10.477  1.00  0.00      PROA
ATOM   1703  HG2 PRO   142      13.701 -11.011  -9.528  1.00  0.00      PROA
ATOM   1704  C   PRO   142      15.231 -13.195  -6.176  1.00  0.00      PROA
ATOM   1705  O   PRO   142      14.810 -14.353  -6.193  1.00  0.00      PROA
ATOM   1706  N   GLY   143      16.174 -12.783  -5.311  1.00  0.00      PROA
ATOM   1707  HN  GLY   143      16.496 -11.847  -5.409  1.00  0.00      PROA
ATOM   1708  CA  GLY   143      16.762 -13.567  -4.236  1.00  0.00      PROA
ATOM   1709  HA1 GLY   143      17.808 -13.699  -4.459  1.00  0.00      PROA
ATOM   1710  HA2 GLY   143      16.228 -14.498  -4.108  1.00  0.00      PROA
ATOM   1711  C   GLY   143      16.693 -12.833  -2.929  1.00  0.00      PROA
ATOM   1712  O   GLY   143      17.049 -13.363  -1.878  1.00  0.00      PROA
ATOM   1713  N   ASP   144      16.222 -11.573  -2.936  1.00  0.00      PROA
ATOM   1714  HN  ASP   144      15.907 -11.132  -3.774  1.00  0.00      PROA
ATOM   1715  CA  ASP   144      15.935 -10.829  -1.731  1.00  0.00      PROA
ATOM   1716  HA  ASP   144      16.796 -10.901  -1.083  1.00  0.00      PROA
ATOM   1717  CB  ASP   144      15.678  -9.332  -2.056  1.00  0.00      PROA
ATOM   1718  HB1 ASP   144      15.357  -8.790  -1.148  1.00  0.00      PROA
ATOM   1719  HB2 ASP   144      14.883  -9.243  -2.824  1.00  0.00      PROA
ATOM   1720  CG  ASP   144      16.914  -8.608  -2.552  1.00  0.00      PROA
ATOM   1721  OD1 ASP   144      18.056  -9.115  -2.407  1.00  0.00      PROA
ATOM   1722  OD2 ASP   144      16.748  -7.447  -3.025  1.00  0.00      PROA
ATOM   1723  C   ASP   144      14.751 -11.447  -0.975  1.00  0.00      PROA
ATOM   1724  O   ASP   144      13.771 -11.891  -1.580  1.00  0.00      PROA
ATOM   1725  N   ASP   145      14.809 -11.490   0.374  1.00  0.00      PROA
ATOM   1726  HN  ASP   145      15.619 -11.115   0.833  1.00  0.00      PROA
ATOM   1727  CA  ASP   145      13.764 -12.025   1.240  1.00  0.00      PROA
ATOM   1728  HA  ASP   145      13.612 -13.068   0.990  1.00  0.00      PROA
ATOM   1729  CB  ASP   145      14.148 -11.868   2.742  1.00  0.00      PROA
ATOM   1730  HB1 ASP   145      13.297 -12.170   3.391  1.00  0.00      PROA
ATOM   1731  HB2 ASP   145      14.380 -10.803   2.953  1.00  0.00      PROA
ATOM   1732  CG  ASP   145      15.335 -12.702   3.170  1.00  0.00      PROA
ATOM   1733  OD1 ASP   145      15.684 -13.722   2.527  1.00  0.00      PROA
ATOM   1734  OD2 ASP   145      15.855 -12.415   4.284  1.00  0.00      PROA
ATOM   1735  C   ASP   145      12.425 -11.316   1.036  1.00  0.00      PROA
ATOM   1736  O   ASP   145      11.355 -11.928   1.024  1.00  0.00      PROA
ATOM   1737  N   ILE   146      12.478  -9.984   0.848  1.00  0.00      PROA
ATOM   1738  HN  ILE   146      13.374  -9.526   0.886  1.00  0.00      PROA
ATOM   1739  CA  ILE   146      11.331  -9.112   0.683  1.00  0.00      PROA
ATOM   1740  HA  ILE   146      10.732  -9.263   1.566  1.00  0.00      PROA
ATOM   1741  CB  ILE   146      11.749  -7.649   0.649  1.00  0.00      PROA
ATOM   1742  HB  ILE   146      12.385  -7.470   1.551  1.00  0.00      PROA
ATOM   1743  CG2 ILE   146      12.614  -7.323  -0.584  1.00  0.00      PROA
ATOM   1744 HG21 ILE   146      12.017  -7.358  -1.518  1.00  0.00      PROA
ATOM   1745 HG22 ILE   146      13.464  -8.026  -0.673  1.00  0.00      PROA
ATOM   1746 HG23 ILE   146      13.036  -6.300  -0.478  1.00  0.00      PROA
ATOM   1747  CG1 ILE   146      10.540  -6.697   0.732  1.00  0.00      PROA
ATOM   1748 HG11 ILE   146       9.854  -6.851  -0.128  1.00  0.00      PROA
ATOM   1749 HG12 ILE   146      10.924  -5.659   0.630  1.00  0.00      PROA
ATOM   1750  CD  ILE   146       9.765  -6.837   2.045  1.00  0.00      PROA
ATOM   1751  HD1 ILE   146      10.457  -6.809   2.907  1.00  0.00      PROA
ATOM   1752  HD2 ILE   146       9.217  -7.796   2.081  1.00  0.00      PROA
ATOM   1753  HD3 ILE   146       9.024  -6.025   2.164  1.00  0.00      PROA
ATOM   1754  C   ILE   146      10.416  -9.445  -0.488  1.00  0.00      PROA
ATOM   1755  O   ILE   146       9.198  -9.288  -0.408  1.00  0.00      PROA
ATOM   1756  N   VAL   147      10.953  -9.938  -1.622  1.00  0.00      PROA
ATOM   1757  HN  VAL   147      11.937 -10.089  -1.685  1.00  0.00      PROA
ATOM   1758  CA  VAL   147      10.142 -10.329  -2.768  1.00  0.00      PROA
ATOM   1759  HA  VAL   147       9.542  -9.474  -3.049  1.00  0.00      PROA
ATOM   1760  CB  VAL   147      11.017 -10.689  -3.964  1.00  0.00      PROA
ATOM   1761  HB  VAL   147      11.766 -11.460  -3.667  1.00  0.00      PROA
ATOM   1762  CG1 VAL   147      10.178 -11.239  -5.137  1.00  0.00      PROA
ATOM   1763 HG11 VAL   147       9.355 -10.540  -5.395  1.00  0.00      PROA
ATOM   1764 HG12 VAL   147       9.735 -12.230  -4.901  1.00  0.00      PROA
ATOM   1765 HG13 VAL   147      10.816 -11.365  -6.038  1.00  0.00      PROA
ATOM   1766  CG2 VAL   147      11.767  -9.417  -4.412  1.00  0.00      PROA
ATOM   1767 HG21 VAL   147      12.456  -9.050  -3.623  1.00  0.00      PROA
ATOM   1768 HG22 VAL   147      11.050  -8.610  -4.670  1.00  0.00      PROA
ATOM   1769 HG23 VAL   147      12.373  -9.636  -5.317  1.00  0.00      PROA
ATOM   1770  C   VAL   147       9.143 -11.432  -2.427  1.00  0.00      PROA
ATOM   1771  O   VAL   147       7.960 -11.336  -2.738  1.00  0.00      PROA
ATOM   1772  N   LEU   148       9.577 -12.465  -1.676  1.00  0.00      PROA
ATOM   1773  HN  LEU   148      10.533 -12.511  -1.400  1.00  0.00      PROA
ATOM   1774  CA  LEU   148       8.715 -13.520  -1.166  1.00  0.00      PROA
ATOM   1775  HA  LEU   148       8.201 -13.960  -2.010  1.00  0.00      PROA
ATOM   1776  CB  LEU   148       9.548 -14.609  -0.443  1.00  0.00      PROA
ATOM   1777  HB1 LEU   148       8.870 -15.421  -0.097  1.00  0.00      PROA
ATOM   1778  HB2 LEU   148      10.039 -14.166   0.453  1.00  0.00      PROA
ATOM   1779  CG  LEU   148      10.646 -15.260  -1.310  1.00  0.00      PROA
ATOM   1780  HG  LEU   148      11.371 -14.472  -1.626  1.00  0.00      PROA
ATOM   1781  CD1 LEU   148      11.428 -16.297  -0.490  1.00  0.00      PROA
ATOM   1782 HD11 LEU   148      10.750 -17.101  -0.134  1.00  0.00      PROA
ATOM   1783 HD12 LEU   148      11.912 -15.819   0.387  1.00  0.00      PROA
ATOM   1784 HD13 LEU   148      12.220 -16.761  -1.117  1.00  0.00      PROA
ATOM   1785  CD2 LEU   148      10.072 -15.910  -2.580  1.00  0.00      PROA
ATOM   1786 HD21 LEU   148       9.581 -15.157  -3.232  1.00  0.00      PROA
ATOM   1787 HD22 LEU   148       9.322 -16.685  -2.316  1.00  0.00      PROA
ATOM   1788 HD23 LEU   148      10.883 -16.392  -3.165  1.00  0.00      PROA
ATOM   1789  C   LEU   148       7.626 -13.017  -0.223  1.00  0.00      PROA
ATOM   1790  O   LEU   148       6.478 -13.463  -0.262  1.00  0.00      PROA
ATOM   1791  N   MET   149       7.978 -12.050   0.649  1.00  0.00      PROA
ATOM   1792  HN  MET   149       8.927 -11.738   0.659  1.00  0.00      PROA
ATOM   1793  CA  MET   149       7.060 -11.347   1.527  1.00  0.00      PROA
ATOM   1794  HA  MET   149       6.551 -12.082   2.136  1.00  0.00      PROA
ATOM   1795  CB  MET   149       7.860 -10.387   2.447  1.00  0.00      PROA
ATOM   1796  HB1 MET   149       7.166  -9.771   3.055  1.00  0.00      PROA
ATOM   1797  HB2 MET   149       8.427  -9.686   1.806  1.00  0.00      PROA
ATOM   1798  CG  MET   149       8.861 -11.111   3.374  1.00  0.00      PROA
ATOM   1799  HG1 MET   149       9.496 -11.782   2.757  1.00  0.00      PROA
ATOM   1800  HG2 MET   149       8.302 -11.769   4.069  1.00  0.00      PROA
ATOM   1801  SD  MET   149       9.973 -10.020   4.309  1.00  0.00      PROA
ATOM   1802  CE  MET   149       8.784  -9.325   5.488  1.00  0.00      PROA
ATOM   1803  HE1 MET   149       8.337 -10.118   6.116  1.00  0.00      PROA
ATOM   1804  HE2 MET   149       7.963  -8.786   4.969  1.00  0.00      PROA
ATOM   1805  HE3 MET   149       9.285  -8.606   6.172  1.00  0.00      PROA
ATOM   1806  C   MET   149       5.976 -10.573   0.776  1.00  0.00      PROA
ATOM   1807  O   MET   149       4.793 -10.648   1.113  1.00  0.00      PROA
ATOM   1808  N   ALA   150       6.366  -9.844  -0.295  1.00  0.00      PROA
ATOM   1809  HN  ALA   150       7.344  -9.776  -0.516  1.00  0.00      PROA
ATOM   1810  CA  ALA   150       5.463  -9.176  -1.214  1.00  0.00      PROA
ATOM   1811  HA  ALA   150       4.843  -8.498  -0.643  1.00  0.00      PROA
ATOM   1812  CB  ALA   150       6.269  -8.383  -2.267  1.00  0.00      PROA
ATOM   1813  HB1 ALA   150       6.908  -9.061  -2.868  1.00  0.00      PROA
ATOM   1814  HB2 ALA   150       6.935  -7.646  -1.779  1.00  0.00      PROA
ATOM   1815  HB3 ALA   150       5.592  -7.837  -2.959  1.00  0.00      PROA
ATOM   1816  C   ALA   150       4.525 -10.127  -1.942  1.00  0.00      PROA
ATOM   1817  O   ALA   150       3.317  -9.901  -1.993  1.00  0.00      PROA
ATOM   1818  N   GLU   151       5.054 -11.250  -2.469  1.00  0.00      PROA
ATOM   1819  HN  GLU   151       6.049 -11.388  -2.461  1.00  0.00      PROA
ATOM   1820  CA  GLU   151       4.281 -12.257  -3.170  1.00  0.00      PROA
ATOM   1821  HA  GLU   151       3.790 -11.764  -3.998  1.00  0.00      PROA
ATOM   1822  CB  GLU   151       5.194 -13.366  -3.743  1.00  0.00      PROA
ATOM   1823  HB1 GLU   151       4.562 -14.223  -4.073  1.00  0.00      PROA
ATOM   1824  HB2 GLU   151       5.890 -13.742  -2.963  1.00  0.00      PROA
ATOM   1825  CG  GLU   151       5.993 -12.886  -4.974  1.00  0.00      PROA
ATOM   1826  HG1 GLU   151       6.806 -12.193  -4.686  1.00  0.00      PROA
ATOM   1827  HG2 GLU   151       5.291 -12.336  -5.632  1.00  0.00      PROA
ATOM   1828  CD  GLU   151       6.601 -14.017  -5.788  1.00  0.00      PROA
ATOM   1829  OE1 GLU   151       6.506 -15.202  -5.375  1.00  0.00      PROA
ATOM   1830  OE2 GLU   151       7.152 -13.708  -6.879  1.00  0.00      PROA
ATOM   1831  C   GLU   151       3.176 -12.900  -2.356  1.00  0.00      PROA
ATOM   1832  O   GLU   151       2.054 -13.071  -2.839  1.00  0.00      PROA
ATOM   1833  N   ALA   152       3.468 -13.242  -1.085  1.00  0.00      PROA
ATOM   1834  HN  ALA   152       4.410 -13.146  -0.762  1.00  0.00      PROA
ATOM   1835  CA  ALA   152       2.504 -13.761  -0.138  1.00  0.00      PROA
ATOM   1836  HA  ALA   152       2.066 -14.655  -0.565  1.00  0.00      PROA
ATOM   1837  CB  ALA   152       3.238 -14.122   1.170  1.00  0.00      PROA
ATOM   1838  HB1 ALA   152       3.735 -13.229   1.605  1.00  0.00      PROA
ATOM   1839  HB2 ALA   152       4.025 -14.879   0.954  1.00  0.00      PROA
ATOM   1840  HB3 ALA   152       2.541 -14.556   1.918  1.00  0.00      PROA
ATOM   1841  C   ALA   152       1.359 -12.792   0.149  1.00  0.00      PROA
ATOM   1842  O   ALA   152       0.186 -13.173   0.172  1.00  0.00      PROA
ATOM   1843  N   LEU   153       1.683 -11.495   0.346  1.00  0.00      PROA
ATOM   1844  HN  LEU   153       2.646 -11.222   0.333  1.00  0.00      PROA
ATOM   1845  CA  LEU   153       0.715 -10.416   0.442  1.00  0.00      PROA
ATOM   1846  HA  LEU   153      -0.008 -10.696   1.195  1.00  0.00      PROA
ATOM   1847  CB  LEU   153       1.400  -9.100   0.889  1.00  0.00      PROA
ATOM   1848  HB1 LEU   153       0.723  -8.229   0.746  1.00  0.00      PROA
ATOM   1849  HB2 LEU   153       2.292  -8.943   0.240  1.00  0.00      PROA
ATOM   1850  CG  LEU   153       1.855  -9.093   2.364  1.00  0.00      PROA
ATOM   1851  HG  LEU   153       2.356 -10.066   2.583  1.00  0.00      PROA
ATOM   1852  CD1 LEU   153       2.892  -7.988   2.588  1.00  0.00      PROA
ATOM   1853 HD11 LEU   153       2.455  -6.989   2.377  1.00  0.00      PROA
ATOM   1854 HD12 LEU   153       3.759  -8.140   1.908  1.00  0.00      PROA
ATOM   1855 HD13 LEU   153       3.270  -8.001   3.630  1.00  0.00      PROA
ATOM   1856  CD2 LEU   153       0.670  -8.905   3.326  1.00  0.00      PROA
ATOM   1857 HD21 LEU   153      -0.053  -9.743   3.233  1.00  0.00      PROA
ATOM   1858 HD22 LEU   153       0.139  -7.957   3.093  1.00  0.00      PROA
ATOM   1859 HD23 LEU   153       1.019  -8.847   4.377  1.00  0.00      PROA
ATOM   1860  C   LEU   153      -0.098 -10.171  -0.824  1.00  0.00      PROA
ATOM   1861  O   LEU   153      -1.315 -10.006  -0.751  1.00  0.00      PROA
ATOM   1862  N   GLU   154       0.533 -10.159  -2.021  1.00  0.00      PROA
ATOM   1863  HN  GLU   154       1.537 -10.219  -2.071  1.00  0.00      PROA
ATOM   1864  CA  GLU   154      -0.168  -9.983  -3.286  1.00  0.00      PROA
ATOM   1865  HA  GLU   154      -0.740  -9.068  -3.217  1.00  0.00      PROA
ATOM   1866  CB  GLU   154       0.796  -9.848  -4.499  1.00  0.00      PROA
ATOM   1867  HB1 GLU   154       1.325 -10.808  -4.678  1.00  0.00      PROA
ATOM   1868  HB2 GLU   154       1.569  -9.087  -4.248  1.00  0.00      PROA
ATOM   1869  CG  GLU   154       0.047  -9.387  -5.783  1.00  0.00      PROA
ATOM   1870  HG1 GLU   154      -0.376  -8.380  -5.581  1.00  0.00      PROA
ATOM   1871  HG2 GLU   154      -0.798 -10.068  -6.010  1.00  0.00      PROA
ATOM   1872  CD  GLU   154       0.876  -9.289  -7.054  1.00  0.00      PROA
ATOM   1873  OE1 GLU   154       2.010  -9.832  -7.112  1.00  0.00      PROA
ATOM   1874  OE2 GLU   154       0.358  -8.694  -8.042  1.00  0.00      PROA
ATOM   1875  C   GLU   154      -1.166 -11.099  -3.555  1.00  0.00      PROA
ATOM   1876  O   GLU   154      -2.323 -10.861  -3.889  1.00  0.00      PROA
ATOM   1877  N   LYS   155      -0.760 -12.365  -3.334  1.00  0.00      PROA
ATOM   1878  HN  LYS   155       0.194 -12.545  -3.078  1.00  0.00      PROA
ATOM   1879  CA  LYS   155      -1.637 -13.515  -3.448  1.00  0.00      PROA
ATOM   1880  HA  LYS   155      -2.068 -13.495  -4.441  1.00  0.00      PROA
ATOM   1881  CB  LYS   155      -0.815 -14.819  -3.317  1.00  0.00      PROA
ATOM   1882  HB1 LYS   155      -0.250 -14.820  -2.358  1.00  0.00      PROA
ATOM   1883  HB2 LYS   155      -0.061 -14.796  -4.136  1.00  0.00      PROA
ATOM   1884  CG  LYS   155      -1.624 -16.122  -3.440  1.00  0.00      PROA
ATOM   1885  HG1 LYS   155      -2.436 -15.974  -4.188  1.00  0.00      PROA
ATOM   1886  HG2 LYS   155      -2.095 -16.368  -2.464  1.00  0.00      PROA
ATOM   1887  CD  LYS   155      -0.730 -17.281  -3.913  1.00  0.00      PROA
ATOM   1888  HD1 LYS   155       0.103 -17.394  -3.182  1.00  0.00      PROA
ATOM   1889  HD2 LYS   155      -0.282 -16.978  -4.890  1.00  0.00      PROA
ATOM   1890  CE  LYS   155      -1.448 -18.624  -4.086  1.00  0.00      PROA
ATOM   1891  HE1 LYS   155      -2.329 -18.516  -4.756  1.00  0.00      PROA
ATOM   1892  HE2 LYS   155      -1.782 -19.017  -3.102  1.00  0.00      PROA
ATOM   1893  NZ  LYS   155      -0.530 -19.604  -4.695  1.00  0.00      PROA
ATOM   1894  HZ1 LYS   155       0.405 -19.597  -4.218  1.00  0.00      PROA
ATOM   1895  HZ2 LYS   155      -0.406 -19.364  -5.715  1.00  0.00      PROA
ATOM   1896  HZ3 LYS   155      -0.935 -20.574  -4.672  1.00  0.00      PROA
ATOM   1897  C   LYS   155      -2.813 -13.484  -2.481  1.00  0.00      PROA
ATOM   1898  O   LYS   155      -3.957 -13.752  -2.845  1.00  0.00      PROA
ATOM   1899  N   LEU   156      -2.576 -13.088  -1.214  1.00  0.00      PROA
ATOM   1900  HN  LEU   156      -1.638 -12.903  -0.919  1.00  0.00      PROA
ATOM   1901  CA  LEU   156      -3.623 -12.850  -0.233  1.00  0.00      PROA
ATOM   1902  HA  LEU   156      -4.187 -13.763  -0.117  1.00  0.00      PROA
ATOM   1903  CB  LEU   156      -2.961 -12.495   1.122  1.00  0.00      PROA
ATOM   1904  HB1 LEU   156      -2.279 -11.629   0.976  1.00  0.00      PROA
ATOM   1905  HB2 LEU   156      -2.329 -13.359   1.423  1.00  0.00      PROA
ATOM   1906  CG  LEU   156      -3.907 -12.171   2.297  1.00  0.00      PROA
ATOM   1907  HG  LEU   156      -4.479 -11.246   2.053  1.00  0.00      PROA
ATOM   1908  CD1 LEU   156      -4.919 -13.298   2.550  1.00  0.00      PROA
ATOM   1909 HD11 LEU   156      -4.384 -14.247   2.760  1.00  0.00      PROA
ATOM   1910 HD12 LEU   156      -5.577 -13.452   1.670  1.00  0.00      PROA
ATOM   1911 HD13 LEU   156      -5.560 -13.054   3.423  1.00  0.00      PROA
ATOM   1912  CD2 LEU   156      -3.079 -11.898   3.563  1.00  0.00      PROA
ATOM   1913 HD21 LEU   156      -2.358 -11.073   3.387  1.00  0.00      PROA
ATOM   1914 HD22 LEU   156      -2.505 -12.806   3.849  1.00  0.00      PROA
ATOM   1915 HD23 LEU   156      -3.736 -11.622   4.412  1.00  0.00      PROA
ATOM   1916  C   LEU   156      -4.619 -11.771  -0.658  1.00  0.00      PROA
ATOM   1917  O   LEU   156      -5.835 -11.952  -0.580  1.00  0.00      PROA
ATOM   1918  N   PHE   157      -4.113 -10.638  -1.183  1.00  0.00      PROA
ATOM   1919  HN  PHE   157      -3.118 -10.508  -1.212  1.00  0.00      PROA
ATOM   1920  CA  PHE   157      -4.910  -9.576  -1.766  1.00  0.00      PROA
ATOM   1921  HA  PHE   157      -5.619  -9.250  -1.017  1.00  0.00      PROA
ATOM   1922  CB  PHE   157      -3.949  -8.384  -2.076  1.00  0.00      PROA
ATOM   1923  HB1 PHE   157      -3.042  -8.781  -2.581  1.00  0.00      PROA
ATOM   1924  HB2 PHE   157      -3.618  -7.926  -1.123  1.00  0.00      PROA
ATOM   1925  CG  PHE   157      -4.517  -7.293  -2.946  1.00  0.00      PROA
ATOM   1926  CD1 PHE   157      -5.428  -6.365  -2.417  1.00  0.00      PROA
ATOM   1927  HD1 PHE   157      -5.741  -6.453  -1.388  1.00  0.00      PROA
ATOM   1928  CE1 PHE   157      -5.924  -5.323  -3.211  1.00  0.00      PROA
ATOM   1929  HE1 PHE   157      -6.622  -4.611  -2.796  1.00  0.00      PROA
ATOM   1930  CZ  PHE   157      -5.501  -5.198  -4.541  1.00  0.00      PROA
ATOM   1931  HZ  PHE   157      -5.876  -4.395  -5.153  1.00  0.00      PROA
ATOM   1932  CD2 PHE   157      -4.096  -7.153  -4.280  1.00  0.00      PROA
ATOM   1933  HD2 PHE   157      -3.384  -7.851  -4.701  1.00  0.00      PROA
ATOM   1934  CE2 PHE   157      -4.587  -6.112  -5.076  1.00  0.00      PROA
ATOM   1935  HE2 PHE   157      -4.251  -6.022  -6.100  1.00  0.00      PROA
ATOM   1936  C   PHE   157      -5.761 -10.003  -2.966  1.00  0.00      PROA
ATOM   1937  O   PHE   157      -6.977  -9.807  -2.969  1.00  0.00      PROA
ATOM   1938  N   LEU   158      -5.154 -10.674  -3.970  1.00  0.00      PROA
ATOM   1939  HN  LEU   158      -4.158 -10.811  -3.939  1.00  0.00      PROA
ATOM   1940  CA  LEU   158      -5.821 -11.156  -5.171  1.00  0.00      PROA
ATOM   1941  HA  LEU   158      -6.301 -10.310  -5.637  1.00  0.00      PROA
ATOM   1942  CB  LEU   158      -4.804 -11.754  -6.178  1.00  0.00      PROA
ATOM   1943  HB1 LEU   158      -5.339 -12.269  -7.007  1.00  0.00      PROA
ATOM   1944  HB2 LEU   158      -4.186 -12.513  -5.650  1.00  0.00      PROA
ATOM   1945  CG  LEU   158      -3.865 -10.717  -6.835  1.00  0.00      PROA
ATOM   1946  HG  LEU   158      -3.374 -10.114  -6.036  1.00  0.00      PROA
ATOM   1947  CD1 LEU   158      -2.756 -11.423  -7.630  1.00  0.00      PROA
ATOM   1948 HD11 LEU   158      -3.192 -12.028  -8.452  1.00  0.00      PROA
ATOM   1949 HD12 LEU   158      -2.168 -12.091  -6.966  1.00  0.00      PROA
ATOM   1950 HD13 LEU   158      -2.067 -10.671  -8.072  1.00  0.00      PROA
ATOM   1951  CD2 LEU   158      -4.624  -9.741  -7.750  1.00  0.00      PROA
ATOM   1952 HD21 LEU   158      -5.366  -9.151  -7.175  1.00  0.00      PROA
ATOM   1953 HD22 LEU   158      -5.149 -10.293  -8.558  1.00  0.00      PROA
ATOM   1954 HD23 LEU   158      -3.911  -9.028  -8.217  1.00  0.00      PROA
ATOM   1955  C   LEU   158      -6.934 -12.157  -4.900  1.00  0.00      PROA
ATOM   1956  O   LEU   158      -8.030 -12.063  -5.460  1.00  0.00      PROA
ATOM   1957  N   GLN   159      -6.694 -13.113  -3.979  1.00  0.00      PROA
ATOM   1958  HN  GLN   159      -5.778 -13.187  -3.577  1.00  0.00      PROA
ATOM   1959  CA  GLN   159      -7.691 -14.056  -3.505  1.00  0.00      PROA
ATOM   1960  HA  GLN   159      -8.062 -14.600  -4.364  1.00  0.00      PROA
ATOM   1961  CB  GLN   159      -7.057 -15.066  -2.512  1.00  0.00      PROA
ATOM   1962  HB1 GLN   159      -7.851 -15.668  -2.012  1.00  0.00      PROA
ATOM   1963  HB2 GLN   159      -6.533 -14.474  -1.728  1.00  0.00      PROA
ATOM   1964  CG  GLN   159      -6.079 -16.060  -3.190  1.00  0.00      PROA
ATOM   1965  HG1 GLN   159      -5.354 -15.528  -3.839  1.00  0.00      PROA
ATOM   1966  HG2 GLN   159      -6.657 -16.754  -3.837  1.00  0.00      PROA
ATOM   1967  CD  GLN   159      -5.287 -16.899  -2.182  1.00  0.00      PROA
ATOM   1968  OE1 GLN   159      -5.267 -18.132  -2.234  1.00  0.00      PROA
ATOM   1969  NE2 GLN   159      -4.589 -16.219  -1.248  1.00  0.00      PROA
ATOM   1970 HE21 GLN   159      -4.130 -16.722  -0.512  1.00  0.00      PROA
ATOM   1971 HE22 GLN   159      -4.483 -15.233  -1.368  1.00  0.00      PROA
ATOM   1972  C   GLN   159      -8.904 -13.402  -2.854  1.00  0.00      PROA
ATOM   1973  O   GLN   159     -10.044 -13.808  -3.080  1.00  0.00      PROA
ATOM   1974  N   LYS   160      -8.686 -12.369  -2.016  1.00  0.00      PROA
ATOM   1975  HN  LYS   160      -7.750 -12.073  -1.813  1.00  0.00      PROA
ATOM   1976  CA  LYS   160      -9.757 -11.606  -1.405  1.00  0.00      PROA
ATOM   1977  HA  LYS   160     -10.519 -12.314  -1.125  1.00  0.00      PROA
ATOM   1978  CB  LYS   160      -9.280 -10.904  -0.109  1.00  0.00      PROA
ATOM   1979  HB1 LYS   160     -10.078 -10.222   0.261  1.00  0.00      PROA
ATOM   1980  HB2 LYS   160      -8.381 -10.289  -0.342  1.00  0.00      PROA
ATOM   1981  CG  LYS   160      -8.953 -11.889   1.032  1.00  0.00      PROA
ATOM   1982  HG1 LYS   160      -8.619 -11.307   1.921  1.00  0.00      PROA
ATOM   1983  HG2 LYS   160      -8.096 -12.530   0.721  1.00  0.00      PROA
ATOM   1984  CD  LYS   160     -10.141 -12.788   1.431  1.00  0.00      PROA
ATOM   1985  HD1 LYS   160     -10.463 -13.389   0.551  1.00  0.00      PROA
ATOM   1986  HD2 LYS   160     -10.993 -12.141   1.738  1.00  0.00      PROA
ATOM   1987  CE  LYS   160      -9.805 -13.776   2.552  1.00  0.00      PROA
ATOM   1988  HE1 LYS   160      -9.515 -13.227   3.470  1.00  0.00      PROA
ATOM   1989  HE2 LYS   160      -8.965 -14.437   2.243  1.00  0.00      PROA
ATOM   1990  NZ  LYS   160     -10.969 -14.624   2.848  1.00  0.00      PROA
ATOM   1991  HZ1 LYS   160     -11.404 -14.984   1.956  1.00  0.00      PROA
ATOM   1992  HZ2 LYS   160     -11.717 -14.101   3.364  1.00  0.00      PROA
ATOM   1993  HZ3 LYS   160     -10.684 -15.455   3.424  1.00  0.00      PROA
ATOM   1994  C   LYS   160     -10.532 -10.658  -2.306  1.00  0.00      PROA
ATOM   1995  O   LYS   160     -11.752 -10.557  -2.180  1.00  0.00      PROA
ATOM   1996  N   ILE   161      -9.888  -9.967  -3.273  1.00  0.00      PROA
ATOM   1997  HN  ILE   161      -8.887 -10.003  -3.360  1.00  0.00      PROA
ATOM   1998  CA  ILE   161     -10.606  -9.031  -4.140  1.00  0.00      PROA
ATOM   1999  HA  ILE   161     -11.323  -8.510  -3.520  1.00  0.00      PROA
ATOM   2000  CB  ILE   161      -9.750  -7.926  -4.759  1.00  0.00      PROA
ATOM   2001  HB  ILE   161     -10.412  -7.270  -5.376  1.00  0.00      PROA
ATOM   2002  CG2 ILE   161      -9.195  -7.052  -3.610  1.00  0.00      PROA
ATOM   2003 HG21 ILE   161      -8.451  -7.619  -3.012  1.00  0.00      PROA
ATOM   2004 HG22 ILE   161     -10.012  -6.716  -2.939  1.00  0.00      PROA
ATOM   2005 HG23 ILE   161      -8.690  -6.153  -4.019  1.00  0.00      PROA
ATOM   2006  CG1 ILE   161      -8.632  -8.452  -5.686  1.00  0.00      PROA
ATOM   2007 HG11 ILE   161      -9.044  -9.218  -6.378  1.00  0.00      PROA
ATOM   2008 HG12 ILE   161      -7.850  -8.941  -5.072  1.00  0.00      PROA
ATOM   2009  CD  ILE   161      -7.988  -7.346  -6.532  1.00  0.00      PROA
ATOM   2010  HD1 ILE   161      -7.510  -6.580  -5.889  1.00  0.00      PROA
ATOM   2011  HD2 ILE   161      -8.750  -6.848  -7.170  1.00  0.00      PROA
ATOM   2012  HD3 ILE   161      -7.208  -7.773  -7.199  1.00  0.00      PROA
ATOM   2013  C   ILE   161     -11.454  -9.732  -5.194  1.00  0.00      PROA
ATOM   2014  O   ILE   161     -12.378  -9.145  -5.754  1.00  0.00      PROA
ATOM   2015  N   ASN   162     -11.238 -11.048  -5.421  1.00  0.00      PROA
ATOM   2016  HN  ASN   162     -10.425 -11.476  -5.028  1.00  0.00      PROA
ATOM   2017  CA  ASN   162     -12.144 -11.918  -6.165  1.00  0.00      PROA
ATOM   2018  HA  ASN   162     -12.234 -11.519  -7.168  1.00  0.00      PROA
ATOM   2019  CB  ASN   162     -11.535 -13.360  -6.250  1.00  0.00      PROA
ATOM   2020  HB1 ASN   162     -11.321 -13.729  -5.227  1.00  0.00      PROA
ATOM   2021  HB2 ASN   162     -10.566 -13.296  -6.789  1.00  0.00      PROA
ATOM   2022  CG  ASN   162     -12.385 -14.413  -6.973  1.00  0.00      PROA
ATOM   2023  OD1 ASN   162     -12.114 -14.790  -8.117  1.00  0.00      PROA
ATOM   2024  ND2 ASN   162     -13.409 -14.963  -6.284  1.00  0.00      PROA
ATOM   2025 HD21 ASN   162     -13.964 -15.665  -6.729  1.00  0.00      PROA
ATOM   2026 HD22 ASN   162     -13.614 -14.669  -5.355  1.00  0.00      PROA
ATOM   2027  C   ASN   162     -13.554 -11.907  -5.559  1.00  0.00      PROA
ATOM   2028  O   ASN   162     -14.559 -11.901  -6.264  1.00  0.00      PROA
ATOM   2029  N   GLU   163     -13.649 -11.857  -4.217  1.00  0.00      PROA
ATOM   2030  HN  GLU   163     -12.825 -11.781  -3.657  1.00  0.00      PROA
ATOM   2031  CA  GLU   163     -14.895 -11.905  -3.478  1.00  0.00      PROA
ATOM   2032  HA  GLU   163     -15.680 -12.298  -4.111  1.00  0.00      PROA
ATOM   2033  CB  GLU   163     -14.744 -12.846  -2.260  1.00  0.00      PROA
ATOM   2034  HB1 GLU   163     -15.710 -12.846  -1.702  1.00  0.00      PROA
ATOM   2035  HB2 GLU   163     -13.952 -12.467  -1.578  1.00  0.00      PROA
ATOM   2036  CG  GLU   163     -14.425 -14.305  -2.666  1.00  0.00      PROA
ATOM   2037  HG1 GLU   163     -13.381 -14.384  -3.035  1.00  0.00      PROA
ATOM   2038  HG2 GLU   163     -15.110 -14.620  -3.481  1.00  0.00      PROA
ATOM   2039  CD  GLU   163     -14.591 -15.290  -1.520  1.00  0.00      PROA
ATOM   2040  OE1 GLU   163     -14.796 -14.862  -0.353  1.00  0.00      PROA
ATOM   2041  OE2 GLU   163     -14.495 -16.512  -1.796  1.00  0.00      PROA
ATOM   2042  C   GLU   163     -15.358 -10.526  -3.008  1.00  0.00      PROA
ATOM   2043  O   GLU   163     -16.059 -10.392  -2.005  1.00  0.00      PROA
ATOM   2044  N   LEU   164     -14.963  -9.447  -3.714  1.00  0.00      PROA
ATOM   2045  HN  LEU   164     -14.355  -9.560  -4.496  1.00  0.00      PROA
ATOM   2046  CA  LEU   164     -15.456  -8.097  -3.479  1.00  0.00      PROA
ATOM   2047  HA  LEU   164     -15.216  -7.862  -2.455  1.00  0.00      PROA
ATOM   2048  CB  LEU   164     -14.693  -7.126  -4.422  1.00  0.00      PROA
ATOM   2049  HB1 LEU   164     -14.997  -7.352  -5.470  1.00  0.00      PROA
ATOM   2050  HB2 LEU   164     -13.606  -7.347  -4.346  1.00  0.00      PROA
ATOM   2051  CG  LEU   164     -14.874  -5.613  -4.173  1.00  0.00      PROA
ATOM   2052  HG  LEU   164     -15.961  -5.396  -4.047  1.00  0.00      PROA
ATOM   2053  CD1 LEU   164     -14.113  -5.142  -2.923  1.00  0.00      PROA
ATOM   2054 HD11 LEU   164     -13.022  -5.300  -3.060  1.00  0.00      PROA
ATOM   2055 HD12 LEU   164     -14.436  -5.703  -2.026  1.00  0.00      PROA
ATOM   2056 HD13 LEU   164     -14.289  -4.059  -2.748  1.00  0.00      PROA
ATOM   2057  CD2 LEU   164     -14.385  -4.820  -5.395  1.00  0.00      PROA
ATOM   2058 HD21 LEU   164     -14.963  -5.109  -6.301  1.00  0.00      PROA
ATOM   2059 HD22 LEU   164     -13.310  -5.019  -5.586  1.00  0.00      PROA
ATOM   2060 HD23 LEU   164     -14.522  -3.730  -5.235  1.00  0.00      PROA
ATOM   2061  C   LEU   164     -16.984  -7.998  -3.702  1.00  0.00      PROA
ATOM   2062  O   LEU   164     -17.447  -8.470  -4.742  1.00  0.00      PROA
ATOM   2063  N   PRO   165     -17.810  -7.477  -2.782  1.00  0.00      PROA
ATOM   2064  CD  PRO   165     -17.374  -6.824  -1.545  1.00  0.00      PROA
ATOM   2065  HD1 PRO   165     -16.507  -6.155  -1.720  1.00  0.00      PROA
ATOM   2066  HD2 PRO   165     -17.112  -7.612  -0.804  1.00  0.00      PROA
ATOM   2067  CA  PRO   165     -19.263  -7.391  -2.944  1.00  0.00      PROA
ATOM   2068  HA  PRO   165     -19.634  -8.388  -3.139  1.00  0.00      PROA
ATOM   2069  CB  PRO   165     -19.756  -6.841  -1.591  1.00  0.00      PROA
ATOM   2070  HB1 PRO   165     -19.934  -7.698  -0.903  1.00  0.00      PROA
ATOM   2071  HB2 PRO   165     -20.697  -6.257  -1.668  1.00  0.00      PROA
ATOM   2072  CG  PRO   165     -18.581  -6.013  -1.074  1.00  0.00      PROA
ATOM   2073  HG1 PRO   165     -18.581  -5.019  -1.576  1.00  0.00      PROA
ATOM   2074  HG2 PRO   165     -18.603  -5.876   0.026  1.00  0.00      PROA
ATOM   2075  C   PRO   165     -19.743  -6.543  -4.113  1.00  0.00      PROA
ATOM   2076  O   PRO   165     -19.047  -5.626  -4.549  1.00  0.00      PROA
ATOM   2077  N   THR   166     -20.964  -6.828  -4.609  1.00  0.00      PROA
ATOM   2078  HN  THR   166     -21.484  -7.571  -4.174  1.00  0.00      PROA
ATOM   2079  CA  THR   166     -21.696  -6.005  -5.574  1.00  0.00      PROA
ATOM   2080  HA  THR   166     -21.026  -5.827  -6.404  1.00  0.00      PROA
ATOM   2081  CB  THR   166     -22.941  -6.730  -6.118  1.00  0.00      PROA
ATOM   2082  HB  THR   166     -23.288  -7.465  -5.352  1.00  0.00      PROA
ATOM   2083  OG1 THR   166     -22.624  -7.422  -7.320  1.00  0.00      PROA
ATOM   2084  HG1 THR   166     -22.094  -8.210  -7.078  1.00  0.00      PROA
ATOM   2085  CG2 THR   166     -24.137  -5.823  -6.469  1.00  0.00      PROA
ATOM   2086 HG21 THR   166     -23.865  -5.087  -7.255  1.00  0.00      PROA
ATOM   2087 HG22 THR   166     -24.511  -5.280  -5.576  1.00  0.00      PROA
ATOM   2088 HG23 THR   166     -24.976  -6.442  -6.853  1.00  0.00      PROA
ATOM   2089  C   THR   166     -22.018  -4.618  -5.025  1.00  0.00      PROA
ATOM   2090  O   THR   166     -22.241  -4.447  -3.826  1.00  0.00      PROA
ATOM   2091  N   GLU   167     -22.022  -3.564  -5.876  1.00  0.00      PROA
ATOM   2092  HN  GLU   167     -21.831  -3.679  -6.846  1.00  0.00      PROA
ATOM   2093  CA  GLU   167     -22.317  -2.210  -5.437  1.00  0.00      PROA
ATOM   2094  HA  GLU   167     -21.596  -1.986  -4.664  1.00  0.00      PROA
ATOM   2095  CB  GLU   167     -22.104  -1.144  -6.544  1.00  0.00      PROA
ATOM   2096  HB1 GLU   167     -22.508  -0.170  -6.171  1.00  0.00      PROA
ATOM   2097  HB2 GLU   167     -22.691  -1.411  -7.449  1.00  0.00      PROA
ATOM   2098  CG  GLU   167     -20.623  -0.908  -6.923  1.00  0.00      PROA
ATOM   2099  HG1 GLU   167     -20.258  -1.714  -7.592  1.00  0.00      PROA
ATOM   2100  HG2 GLU   167     -19.987  -0.901  -6.012  1.00  0.00      PROA
ATOM   2101  CD  GLU   167     -20.453   0.436  -7.603  1.00  0.00      PROA
ATOM   2102  OE1 GLU   167     -20.561   1.485  -6.911  1.00  0.00      PROA
ATOM   2103  OE2 GLU   167     -20.206   0.476  -8.839  1.00  0.00      PROA
ATOM   2104  C   GLU   167     -23.692  -1.968  -4.812  1.00  0.00      PROA
ATOM   2105  O   GLU   167     -24.743  -2.374  -5.320  1.00  0.00      PROA
ATOM   2106  N   GLU   168     -23.681  -1.226  -3.697  1.00  0.00      PROA
ATOM   2107  HN  GLU   168     -22.807  -1.003  -3.262  1.00  0.00      PROA
ATOM   2108  CA  GLU   168     -24.820  -0.592  -3.087  1.00  0.00      PROA
ATOM   2109  HA  GLU   168     -25.729  -1.078  -3.394  1.00  0.00      PROA
ATOM   2110  CB  GLU   168     -24.722  -0.645  -1.544  1.00  0.00      PROA
ATOM   2111  HB1 GLU   168     -25.528  -0.016  -1.105  1.00  0.00      PROA
ATOM   2112  HB2 GLU   168     -23.742  -0.202  -1.266  1.00  0.00      PROA
ATOM   2113  CG  GLU   168     -24.823  -2.074  -0.951  1.00  0.00      PROA
ATOM   2114  HG1 GLU   168     -24.114  -2.746  -1.476  1.00  0.00      PROA
ATOM   2115  HG2 GLU   168     -25.847  -2.473  -1.099  1.00  0.00      PROA
ATOM   2116  CD  GLU   168     -24.494  -2.129   0.532  1.00  0.00      PROA
ATOM   2117  OE1 GLU   168     -24.416  -1.068   1.200  1.00  0.00      PROA
ATOM   2118  OE2 GLU   168     -24.320  -3.262   1.062  1.00  0.00      PROA
ATOM   2119  C   GLU   168     -24.894   0.879  -3.560  1.00  0.00      PROA
ATOM   2120  OT1 GLU   168     -23.869   1.613  -3.463  1.00  0.00      PROA
ATOM   2121  OT2 GLU   168     -25.986   1.293  -4.033  1.00  0.00      PROA
ATOM   2122 C001 LIG     1      12.394  -3.243   3.116  1.00  0.00      LIG 
ATOM   2123 C002 LIG     1      11.617  -2.322   2.356  1.00  0.00      LIG 
ATOM   2124 C003 LIG     1      14.016  -6.184   3.685  1.00  0.00      LIG 
ATOM   2125 C004 LIG     1      13.780  -3.496   1.102  1.00  0.00      LIG 
ATOM   2126 H005 LIG     1      14.373  -4.178   0.453  1.00  0.00      LIG 
ATOM   2127 H006 LIG     1      14.477  -2.722   1.493  1.00  0.00      LIG 
ATOM   2128 C007 LIG     1      13.162  -4.285   2.279  1.00  0.00      LIG 
ATOM   2129 H008 LIG     1      12.461  -5.032   1.861  1.00  0.00      LIG 
ATOM   2130 C009 LIG     1      12.708  -2.809   0.221  1.00  0.00      LIG 
ATOM   2131 H010 LIG     1      12.439  -3.588  -0.533  1.00  0.00      LIG 
ATOM   2132 N011 LIG     1      11.511  -2.454   0.942  1.00  0.00      LIG 
ATOM   2133 N012 LIG     1      14.281  -4.995   2.974  1.00  0.00      LIG 
ATOM   2134 H013 LIG     1      15.064  -5.111   2.324  1.00  0.00      LIG 
ATOM   2135 C014 LIG     1      13.261  -1.579  -0.512  1.00  0.00      LIG 
ATOM   2136 H015 LIG     1      14.176  -1.850  -1.075  1.00  0.00      LIG 
ATOM   2137 H017 LIG     1      12.506  -1.181  -1.223  1.00  0.00      LIG 
ATOM   2138 H016 LIG     1      13.510  -0.779   0.214  1.00  0.00      LIG 
ATOM   2139 C018 LIG     1      11.082  -1.236   3.044  1.00  0.00      LIG 
ATOM   2140 H019 LIG     1      10.600  -0.440   2.514  1.00  0.00      LIG 
ATOM   2141 C020 LIG     1      15.085  -7.066   3.885  1.00  0.00      LIG 
ATOM   2142 H021 LIG     1      16.065  -6.834   3.494  1.00  0.00      LIG 
ATOM   2143 C022 LIG     1      14.890  -8.271   4.571  1.00  0.00      LIG 
ATOM   2144 H023 LIG     1      15.712  -8.946   4.712  1.00  0.00      LIG 
ATOM   2145 C024 LIG     1      13.633  -8.592   5.091  1.00  0.00      LIG 
ATOM   2146 H025 LIG     1      13.493  -9.521   5.622  1.00  0.00      LIG 
ATOM   2147 C026 LIG     1      12.569  -7.701   4.927  1.00  0.00      LIG 
ATOM   2148 H027 LIG     1      11.606  -7.921   5.359  1.00  0.00      LIG 
ATOM   2149 C028 LIG     1      12.756  -6.514   4.208  1.00  0.00      LIG 
ATOM   2150 H029 LIG     1      11.927  -5.837   4.090  1.00  0.00      LIG 
ATOM   2151 C030 LIG     1      11.057  -1.246   4.450  1.00  0.00      LIG 
ATOM   2152 H031 LIG     1      10.478  -0.501   4.981  1.00  0.00      LIG 
ATOM   2153 C032 LIG     1      11.751  -2.217   5.150  1.00  0.00      LIG 
ATOM   2154 H033 LIG     1      11.757  -2.205   6.231  1.00  0.00      LIG 
ATOM   2155 C034 LIG     1      12.460  -3.188   4.461  1.00  0.00      LIG 
ATOM   2156 H035 LIG     1      13.067  -3.907   5.001  1.00  0.00      LIG 
ATOM   2157 C036 LIG     1      10.846  -1.330   4.408  1.00  0.00      LIG 
ATOM   2158 H037 LIG     1      10.244  -0.570   4.891  1.00  0.00      LIG 
ATOM   2159 C038 LIG     1      11.547  -2.256   5.136  1.00  0.00      LIG 
ATOM   2160 C039 LIG     1      11.533  -2.060   6.617  1.00  0.00      LIG 
ATOM   2161 C040 LIG     1      12.711  -2.171   7.324  1.00  0.00      LIG 
ATOM   2162 H041 LIG     1      13.621  -2.439   6.804  1.00  0.00      LIG 
ATOM   2163 C042 LIG     1      12.747  -1.871   8.675  1.00  0.00      LIG 
ATOM   2164 H043 LIG     1      13.683  -1.971   9.204  1.00  0.00      LIG 
ATOM   2165 C044 LIG     1      11.610  -1.395   9.315  1.00  0.00      LIG 
ATOM   2166 O045 LIG     1      11.534  -1.335  10.701  1.00  0.00      LIG 
ATOM   2167 C046 LIG     1      12.756  -1.651  11.347  1.00  0.00      LIG 
ATOM   2168 H048 LIG     1      13.139  -2.633  10.999  1.00  0.00      LIG 
ATOM   2169 H047 LIG     1      13.510  -0.858  11.157  1.00  0.00      LIG 
ATOM   2170 H049 LIG     1      12.577  -1.708  12.443  1.00  0.00      LIG 
ATOM   2171 C050 LIG     1      10.468  -1.159   8.574  1.00  0.00      LIG 
ATOM   2172 H051 LIG     1       9.596  -0.724   9.049  1.00  0.00      LIG 
ATOM   2173 C052 LIG     1      10.440  -1.457   7.224  1.00  0.00      LIG 
ATOM   2174 H053 LIG     1       9.576  -1.149   6.646  1.00  0.00      LIG 
ATOM   2175 C054 LIG     1      12.360  -3.186   4.477  1.00  0.00      LIG 
ATOM   2176 H055 LIG     1      12.979  -3.860   5.057  1.00  0.00      LIG 
ATOM   2177 C056 LIG     1      10.975  -1.256   4.430  1.00  0.00      LIG 
ATOM   2178 H057 LIG     1      10.424  -0.467   4.927  1.00  0.00      LIG 
ATOM   2179 C058 LIG     1      11.686  -2.183   5.151  1.00  0.00      LIG 
ATOM   2180 C059 LIG     1      11.690  -2.013   6.640  1.00  0.00      LIG 
ATOM   2181 C060 LIG     1      10.603  -1.418   7.267  1.00  0.00      LIG 
ATOM   2182 H061 LIG     1       9.744  -1.088   6.693  1.00  0.00      LIG 
ATOM   2183 C062 LIG     1      10.634  -1.146   8.622  1.00  0.00      LIG 
ATOM   2184 H063 LIG     1       9.787  -0.659   9.094  1.00  0.00      LIG 
ATOM   2185 C064 LIG     1      11.769  -1.437   9.357  1.00  0.00      LIG 
ATOM   2186 H065 LIG     1      11.793  -1.211  10.416  1.00  0.00      LIG 
ATOM   2187 C066 LIG     1      12.889  -1.940   8.717  1.00  0.00      LIG 
ATOM   2188 H067 LIG     1      13.802  -2.105   9.274  1.00  0.00      LIG 
ATOM   2189 C068 LIG     1      12.855  -2.201   7.357  1.00  0.00      LIG 
ATOM   2190 H069 LIG     1      13.758  -2.499   6.841  1.00  0.00      LIG 
ATOM   2191 C070 LIG     1      12.433  -3.151   4.474  1.00  0.00      LIG 
ATOM   2192 H071 LIG     1      13.058  -3.832   5.038  1.00  0.00      LIG 
ATOM   2193 C072 LIG     1      11.009  -1.239   4.439  1.00  0.00      LIG 
ATOM   2194 H073 LIG     1      10.460  -0.451   4.939  1.00  0.00      LIG 
ATOM   2195 C074 LIG     1      11.676  -2.198   5.166  1.00  0.00      LIG 
ATOM   2196 C075 LIG     1      11.623  -2.090   6.667  1.00  0.00      LIG 
ATOM   2197 C076 LIG     1      12.722  -2.400   7.449  1.00  0.00      LIG 
ATOM   2198 H077 LIG     1      13.625  -2.770   6.973  1.00  0.00      LIG 
ATOM   2199 N078 LIG     1      12.739  -2.276   8.761  1.00  0.00      LIG 
ATOM   2200 C079 LIG     1      11.708  -1.737   9.373  1.00  0.00      LIG 
ATOM   2201 H080 LIG     1      11.743  -1.647  10.456  1.00  0.00      LIG 
ATOM   2202 C081 LIG     1      10.585  -1.329   8.682  1.00  0.00      LIG 
ATOM   2203 H082 LIG     1       9.761  -0.860   9.206  1.00  0.00      LIG 
ATOM   2204 C083 LIG     1      10.549  -1.485   7.306  1.00  0.00      LIG 
ATOM   2205 H084 LIG     1       9.712  -1.075   6.752  1.00  0.00      LIG 
ATOM   2206 C085 LIG     1      12.399  -3.179   4.479  1.00  0.00      LIG 
ATOM   2207 H086 LIG     1      12.971  -3.907   5.043  1.00  0.00      LIG 
ATOM   2208 C087 LIG     1      10.873  -1.317   4.413  1.00  0.00      LIG 
ATOM   2209 H088 LIG     1      10.260  -0.564   4.893  1.00  0.00      LIG 
ATOM   2210 C089 LIG     1      11.561  -2.255   5.143  1.00  0.00      LIG 
ATOM   2211 C090 LIG     1      11.443  -2.045   6.567  1.00  0.00      LIG 
ATOM   2212 C091 LIG     1      10.394  -1.404   7.165  1.00  0.00      LIG 
ATOM   2213 H092 LIG     1       9.496  -0.958   6.748  1.00  0.00      LIG 
ATOM   2214 N093 LIG     1      10.805  -1.167   8.446  1.00  0.00      LIG 
ATOM   2215 N094 LIG     1      12.030  -1.673   8.718  1.00  0.00      LIG 
ATOM   2216 C095 LIG     1      12.455  -2.115   7.545  1.00  0.00      LIG 
ATOM   2217 H096 LIG     1      13.486  -2.404   7.369  1.00  0.00      LIG 
ATOM   2218 C097 LIG     1       9.965  -0.718   9.553  1.00  0.00      LIG 
ATOM   2219 H099 LIG     1       9.131  -0.111   9.133  1.00  0.00      LIG 
ATOM   2220 H098 LIG     1      10.564  -0.023  10.184  1.00  0.00      LIG 
ATOM   2221 C100 LIG     1       9.359  -1.787  10.462  1.00  0.00      LIG 
ATOM   2222 H102 LIG     1       8.364  -2.105  10.080  1.00  0.00      LIG 
ATOM   2223 H101 LIG     1      10.025  -2.673  10.513  1.00  0.00      LIG 
ATOM   2224 H103 LIG     1       9.234  -1.381  11.487  1.00  0.00      LIG 
ATOM   2225 C104 LIG     1      12.374  -3.184   4.481  1.00  0.00      LIG 
ATOM   2226 H105 LIG     1      12.992  -3.862   5.058  1.00  0.00      LIG 
ATOM   2227 C106 LIG     1      11.449  -1.101   4.431  1.00  0.00      LIG 
ATOM   2228 H107 LIG     1      11.074  -0.249   4.978  1.00  0.00      LIG 
ATOM   2229 C108 LIG     1      12.300  -2.008   5.108  1.00  0.00      LIG 
ATOM   2230 C109 LIG     1      12.735  -3.086   4.392  1.00  0.00      LIG 
ATOM   2231 H110 LIG     1      13.408  -3.802   4.850  1.00  0.00      LIG 
ATOM   2232 C111 LIG     1      12.691  -2.006   6.586  1.00  0.00      LIG 
ATOM   2233 C112 LIG     1      13.882  -2.585   7.070  1.00  0.00      LIG 
ATOM   2234 O113 LIG     1      14.874  -3.006   6.191  1.00  0.00      LIG 
ATOM   2235 C114 LIG     1      15.579  -4.142   6.699  1.00  0.00      LIG 
ATOM   2236 H117 LIG     1      15.932  -4.769   5.851  1.00  0.00      LIG 
ATOM   2237 H115 LIG     1      16.471  -3.825   7.285  1.00  0.00      LIG 
ATOM   2238 H116 LIG     1      14.929  -4.773   7.343  1.00  0.00      LIG 
ATOM   2239 C118 LIG     1      14.146  -2.619   8.435  1.00  0.00      LIG 
ATOM   2240 H119 LIG     1      15.133  -2.886   8.789  1.00  0.00      LIG 
ATOM   2241 C120 LIG     1      13.165  -2.300   9.350  1.00  0.00      LIG 
ATOM   2242 H121 LIG     1      13.349  -2.390  10.415  1.00  0.00      LIG 
ATOM   2243 C122 LIG     1      11.929  -1.908   8.883  1.00  0.00      LIG 
ATOM   2244 H123 LIG     1      11.128  -1.724   9.588  1.00  0.00      LIG 
ATOM   2245 C124 LIG     1      11.701  -1.759   7.522  1.00  0.00      LIG 
ATOM   2246 O125 LIG     1      10.411  -1.607   7.090  1.00  0.00      LIG 
ATOM   2247 C126 LIG     1       9.781  -0.581   7.840  1.00  0.00      LIG 
ATOM   2248 H129 LIG     1       9.487   0.242   7.160  1.00  0.00      LIG 
ATOM   2249 H127 LIG     1       8.871  -0.992   8.323  1.00  0.00      LIG 
ATOM   2250 H128 LIG     1      10.440  -0.152   8.625  1.00  0.00      LIG 
ATOM   2251 C130 LIG     1      12.918  -2.842   4.275  1.00  0.00      LIG 
ATOM   2252 H131 LIG     1      13.821  -3.302   4.661  1.00  0.00      LIG 
ATOM   2253 C132 LIG     1      12.088  -2.100   5.073  1.00  0.00      LIG 
ATOM   2254 C133 LIG     1      12.303  -2.281   6.480  1.00  0.00      LIG 
ATOM   2255 C134 LIG     1      12.362  -1.272   7.356  1.00  0.00      LIG 
ATOM   2256 C135 LIG     1      12.297   0.136   6.963  1.00  0.00      LIG 
ATOM   2257 H138 LIG     1      12.020   0.194   5.896  1.00  0.00      LIG 
ATOM   2258 H137 LIG     1      13.302   0.586   7.077  1.00  0.00      LIG 
ATOM   2259 H136 LIG     1      11.540   0.674   7.570  1.00  0.00      LIG 
ATOM   2260 O139 LIG     1      12.885  -1.706   8.537  1.00  0.00      LIG 
ATOM   2261 N140 LIG     1      13.200  -3.059   8.399  1.00  0.00      LIG 
ATOM   2262 C141 LIG     1      12.944  -3.345   7.133  1.00  0.00      LIG 
ATOM   2263 C142 LIG     1      13.047  -4.752   6.665  1.00  0.00      LIG 
ATOM   2264 H145 LIG     1      12.830  -4.787   5.584  1.00  0.00      LIG 
ATOM   2265 H143 LIG     1      14.070  -5.149   6.839  1.00  0.00      LIG 
ATOM   2266 H144 LIG     1      12.308  -5.390   7.186  1.00  0.00      LIG 
ATOM   2267 C146 LIG     1      11.128  -1.290   4.459  1.00  0.00      LIG 
ATOM   2268 H147 LIG     1      10.410  -0.738   5.048  1.00  0.00      LIG 
ATOM   2269 C148 LIG     1      10.319  -2.377   0.299  1.00  0.00      LIG 
ATOM   2270 C149 LIG     1       9.073  -2.569   1.101  1.00  0.00      LIG 
ATOM   2271 H152 LIG     1       8.188  -2.591   0.430  1.00  0.00      LIG 
ATOM   2272 H151 LIG     1       9.120  -3.533   1.652  1.00  0.00      LIG 
ATOM   2273 H150 LIG     1       8.929  -1.747   1.832  1.00  0.00      LIG 
ATOM   2274 O153 LIG     1      10.228  -2.211  -0.919  1.00  0.00      LIG 
ATOM   2275 C154 LIG     1      10.333  -2.364   0.269  1.00  0.00      LIG 
ATOM   2276 C155 LIG     1       9.077  -2.096   1.047  1.00  0.00      LIG 
ATOM   2277 H156 LIG     1       8.988  -1.007   1.243  1.00  0.00      LIG 
ATOM   2278 H157 LIG     1       9.101  -2.629   2.022  1.00  0.00      LIG 
ATOM   2279 C158 LIG     1       7.854  -2.558   0.244  1.00  0.00      LIG 
ATOM   2280 H160 LIG     1       7.801  -2.034  -0.732  1.00  0.00      LIG 
ATOM   2281 H159 LIG     1       7.901  -3.653   0.065  1.00  0.00      LIG 
ATOM   2282 H161 LIG     1       6.925  -2.334   0.811  1.00  0.00      LIG 
ATOM   2283 O162 LIG     1      10.266  -2.486  -0.958  1.00  0.00      LIG 
ATOM   2284 C163 LIG     1      10.350  -2.562   0.253  1.00  0.00      LIG 
ATOM   2285 C164 LIG     1       9.057  -2.685   0.989  1.00  0.00      LIG 
ATOM   2286 H165 LIG     1       9.194  -2.553   2.082  1.00  0.00      LIG 
ATOM   2287 C166 LIG     1       8.452  -4.058   0.703  1.00  0.00      LIG 
ATOM   2288 H168 LIG     1       9.214  -4.786   0.383  1.00  0.00      LIG 
ATOM   2289 H169 LIG     1       7.719  -3.964  -0.123  1.00  0.00      LIG 
ATOM   2290 H167 LIG     1       7.930  -4.442   1.605  1.00  0.00      LIG 
ATOM   2291 C170 LIG     1       8.118  -1.622   0.431  1.00  0.00      LIG 
ATOM   2292 H171 LIG     1       7.976  -1.769  -0.661  1.00  0.00      LIG 
ATOM   2293 H172 LIG     1       8.510  -0.605   0.611  1.00  0.00      LIG 
ATOM   2294 H173 LIG     1       7.132  -1.726   0.930  1.00  0.00      LIG 
ATOM   2295 O174 LIG     1      10.329  -2.582  -0.983  1.00  0.00      LIG 
ATOM   2296  OH2 TIP3    1     -31.926 -34.751 -39.088  1.00  0.00      SOLV
ATOM   2297  H1  TIP3    1     -32.106 -33.808 -38.896  1.00  0.00      SOLV
ATOM   2298  H2  TIP3    1     -32.740 -35.032 -39.543  1.00  0.00      SOLV
ATOM   2299  OH2 TIP3    2     -33.420 -35.444 -34.256  1.00  0.00      SOLV
ATOM   2300  H1  TIP3    2     -33.163 -35.985 -33.484  1.00  0.00      SOLV
ATOM   2301  H2  TIP3    2     -34.045 -36.049 -34.699  1.00  0.00      SOLV
ATOM   2302  OH2 TIP3    3     -41.444 -36.345 -33.258  1.00  0.00      SOLV
ATOM   2303  H1  TIP3    3     -41.170 -37.031 -32.624  1.00  0.00      SOLV
ATOM   2304  H2  TIP3    3     -40.604 -36.042 -33.650  1.00  0.00      SOLV
ATOM   2305  OH2 TIP3    4     -29.860 -32.086 -35.796  1.00  0.00      SOLV
ATOM   2306  H1  TIP3    4     -30.226 -32.917 -35.439  1.00  0.00      SOLV
ATOM   2307  H2  TIP3    4     -29.952 -31.459 -35.054  1.00  0.00      SOLV
ATOM   2308  OH2 TIP3    5     -39.269 -31.551 -36.233  1.00  0.00      SOLV
ATOM   2309  H1  TIP3    5     -39.714 -32.421 -36.316  1.00  0.00      SOLV
ATOM   2310  H2  TIP3    5     -38.438 -31.779 -35.777  1.00  0.00      SOLV
ATOM   2311  OH2 TIP3    6     -45.209 -38.713 -38.373  1.00  0.00      SOLV
ATOM   2312  H1  TIP3    6     -45.088 -37.905 -37.870  1.00  0.00      SOLV
ATOM   2313  H2  TIP3    6     -45.039 -39.394 -37.696  1.00  0.00      SOLV
ATOM   2314  OH2 TIP3    7     -42.697 -35.420 -36.260  1.00  0.00      SOLV
ATOM   2315  H1  TIP3    7     -42.356 -36.331 -36.328  1.00  0.00      SOLV
ATOM   2316  H2  TIP3    7     -41.917 -34.888 -36.505  1.00  0.00      SOLV
ATOM   2317  OH2 TIP3    8     -32.657 -28.229 -35.128  1.00  0.00      SOLV
ATOM   2318  H1  TIP3    8     -32.354 -28.751 -35.890  1.00  0.00      SOLV
ATOM   2319  H2  TIP3    8     -32.842 -28.906 -34.452  1.00  0.00      SOLV
ATOM   2320  OH2 TIP3    9     -34.826 -33.021 -34.098  1.00  0.00      SOLV
ATOM   2321  H1  TIP3    9     -34.324 -33.837 -34.306  1.00  0.00      SOLV
ATOM   2322  H2  TIP3    9     -34.308 -32.704 -33.330  1.00  0.00      SOLV
ATOM   2323  OH2 TIP3   10     -25.245 -41.846 -32.587  1.00  0.00      SOLV
ATOM   2324  H1  TIP3   10     -25.374 -40.882 -32.458  1.00  0.00      SOLV
ATOM   2325  H2  TIP3   10     -24.622 -41.870 -33.344  1.00  0.00      SOLV
ATOM   2326  OH2 TIP3   11     -32.802 -39.016 -34.586  1.00  0.00      SOLV
ATOM   2327  H1  TIP3   11     -32.606 -39.946 -34.345  1.00  0.00      SOLV
ATOM   2328  H2  TIP3   11     -32.439 -38.966 -35.497  1.00  0.00      SOLV
ATOM   2329  OH2 TIP3   12     -37.808 -40.642 -36.531  1.00  0.00      SOLV
ATOM   2330  H1  TIP3   12     -37.962 -39.785 -36.979  1.00  0.00      SOLV
ATOM   2331  H2  TIP3   12     -38.245 -41.249 -37.167  1.00  0.00      SOLV
ATOM   2332  OH2 TIP3   13     -30.752 -41.229 -37.331  1.00  0.00      SOLV
ATOM   2333  H1  TIP3   13     -30.487 -41.582 -36.464  1.00  0.00      SOLV
ATOM   2334  H2  TIP3   13     -29.884 -41.178 -37.783  1.00  0.00      SOLV
ATOM   2335  OH2 TIP3   14     -41.907 -38.147 -36.145  1.00  0.00      SOLV
ATOM   2336  H1  TIP3   14     -41.345 -38.618 -35.512  1.00  0.00      SOLV
ATOM   2337  H2  TIP3   14     -41.755 -38.682 -36.949  1.00  0.00      SOLV
ATOM   2338  OH2 TIP3   15     -37.324 -36.501 -36.492  1.00  0.00      SOLV
ATOM   2339  H1  TIP3   15     -36.488 -36.878 -36.142  1.00  0.00      SOLV
ATOM   2340  H2  TIP3   15     -37.720 -37.270 -36.957  1.00  0.00      SOLV
ATOM   2341  OH2 TIP3   16     -25.983 -39.218 -32.074  1.00  0.00      SOLV
ATOM   2342  H1  TIP3   16     -26.940 -39.022 -32.147  1.00  0.00      SOLV
ATOM   2343  H2  TIP3   16     -25.781 -38.735 -31.257  1.00  0.00      SOLV
ATOM   2344  OH2 TIP3   17     -39.707 -41.452 -32.434  1.00  0.00      SOLV
ATOM   2345  H1  TIP3   17     -39.974 -40.914 -33.205  1.00  0.00      SOLV
ATOM   2346  H2  TIP3   17     -40.379 -41.199 -31.765  1.00  0.00      SOLV
ATOM   2347  OH2 TIP3   18     -32.347 -32.021 -39.135  1.00  0.00      SOLV
ATOM   2348  H1  TIP3   18     -32.479 -32.039 -40.104  1.00  0.00      SOLV
ATOM   2349  H2  TIP3   18     -32.924 -31.258 -38.903  1.00  0.00      SOLV
ATOM   2350  OH2 TIP3   19     -37.371 -33.766 -33.257  1.00  0.00      SOLV
ATOM   2351  H1  TIP3   19     -37.811 -32.969 -32.881  1.00  0.00      SOLV
ATOM   2352  H2  TIP3   19     -36.541 -33.387 -33.617  1.00  0.00      SOLV
ATOM   2353  OH2 TIP3   20     -29.662 -41.806 -34.684  1.00  0.00      SOLV
ATOM   2354  H1  TIP3   20     -30.565 -41.739 -34.299  1.00  0.00      SOLV
ATOM   2355  H2  TIP3   20     -29.392 -40.860 -34.713  1.00  0.00      SOLV
ATOM   2356  OH2 TIP3   21     -39.865 -39.959 -34.791  1.00  0.00      SOLV
ATOM   2357  H1  TIP3   21     -39.410 -39.252 -34.282  1.00  0.00      SOLV
ATOM   2358  H2  TIP3   21     -39.116 -40.275 -35.342  1.00  0.00      SOLV
ATOM   2359  OH2 TIP3   22     -38.707 -31.784 -31.915  1.00  0.00      SOLV
ATOM   2360  H1  TIP3   22     -38.924 -30.832 -31.962  1.00  0.00      SOLV
ATOM   2361  H2  TIP3   22     -39.580 -32.162 -31.646  1.00  0.00      SOLV
ATOM   2362  OH2 TIP3   23     -42.079 -32.604 -40.491  1.00  0.00      SOLV
ATOM   2363  H1  TIP3   23     -42.596 -32.362 -41.283  1.00  0.00      SOLV
ATOM   2364  H2  TIP3   23     -42.145 -31.790 -39.956  1.00  0.00      SOLV
ATOM   2365  OH2 TIP3   24     -30.171 -30.021 -33.897  1.00  0.00      SOLV
ATOM   2366  H1  TIP3   24     -31.108 -29.929 -33.625  1.00  0.00      SOLV
ATOM   2367  H2  TIP3   24     -29.927 -29.097 -34.115  1.00  0.00      SOLV
ATOM   2368  OH2 TIP3   25     -27.969 -42.426 -32.300  1.00  0.00      SOLV
ATOM   2369  H1  TIP3   25     -28.428 -42.329 -33.154  1.00  0.00      SOLV
ATOM   2370  H2  TIP3   25     -27.038 -42.232 -32.545  1.00  0.00      SOLV
ATOM   2371  OH2 TIP3   26     -36.553 -44.354 -35.192  1.00  0.00      SOLV
ATOM   2372  H1  TIP3   26     -36.653 -45.303 -35.064  1.00  0.00      SOLV
ATOM   2373  H2  TIP3   26     -37.232 -44.007 -34.574  1.00  0.00      SOLV
ATOM   2374  OH2 TIP3   27     -31.339 -28.799 -37.628  1.00  0.00      SOLV
ATOM   2375  H1  TIP3   27     -30.689 -29.518 -37.784  1.00  0.00      SOLV
ATOM   2376  H2  TIP3   27     -30.759 -28.044 -37.380  1.00  0.00      SOLV
ATOM   2377  OH2 TIP3   28     -29.879 -31.056 -38.308  1.00  0.00      SOLV
ATOM   2378  H1  TIP3   28     -30.684 -31.527 -38.608  1.00  0.00      SOLV
ATOM   2379  H2  TIP3   28     -29.735 -31.492 -37.436  1.00  0.00      SOLV
ATOM   2380  OH2 TIP3   29     -28.831 -32.595 -30.386  1.00  0.00      SOLV
ATOM   2381  H1  TIP3   29     -28.878 -33.139 -31.205  1.00  0.00      SOLV
ATOM   2382  H2  TIP3   29     -28.737 -31.701 -30.784  1.00  0.00      SOLV
ATOM   2383  OH2 TIP3   30     -33.670 -35.779 -41.012  1.00  0.00      SOLV
ATOM   2384  H1  TIP3   30     -34.360 -35.170 -41.340  1.00  0.00      SOLV
ATOM   2385  H2  TIP3   30     -33.047 -35.786 -41.768  1.00  0.00      SOLV
ATOM   2386  OH2 TIP3   31     -33.528 -37.572 -44.088  1.00  0.00      SOLV
ATOM   2387  H1  TIP3   31     -32.846 -36.955 -43.749  1.00  0.00      SOLV
ATOM   2388  H2  TIP3   31     -33.164 -38.428 -43.840  1.00  0.00      SOLV
ATOM   2389  OH2 TIP3   32     -27.121 -35.845 -32.435  1.00  0.00      SOLV
ATOM   2390  H1  TIP3   32     -27.800 -35.138 -32.498  1.00  0.00      SOLV
ATOM   2391  H2  TIP3   32     -26.552 -35.612 -33.203  1.00  0.00      SOLV
ATOM   2392  OH2 TIP3   33     -29.902 -35.515 -40.689  1.00  0.00      SOLV
ATOM   2393  H1  TIP3   33     -30.648 -35.240 -40.105  1.00  0.00      SOLV
ATOM   2394  H2  TIP3   33     -29.314 -35.884 -40.000  1.00  0.00      SOLV
ATOM   2395  OH2 TIP3   34     -30.852 -37.740 -30.427  1.00  0.00      SOLV
ATOM   2396  H1  TIP3   34     -30.975 -36.973 -29.828  1.00  0.00      SOLV
ATOM   2397  H2  TIP3   34     -31.516 -37.534 -31.126  1.00  0.00      SOLV
ATOM   2398  OH2 TIP3   35     -38.286 -34.732 -38.533  1.00  0.00      SOLV
ATOM   2399  H1  TIP3   35     -38.407 -35.220 -39.375  1.00  0.00      SOLV
ATOM   2400  H2  TIP3   35     -37.787 -35.363 -37.982  1.00  0.00      SOLV
ATOM   2401  OH2 TIP3   36     -36.532 -31.308 -35.503  1.00  0.00      SOLV
ATOM   2402  H1  TIP3   36     -36.331 -31.308 -36.457  1.00  0.00      SOLV
ATOM   2403  H2  TIP3   36     -35.825 -31.879 -35.135  1.00  0.00      SOLV
ATOM   2404  OH2 TIP3   37     -38.912 -35.683 -34.419  1.00  0.00      SOLV
ATOM   2405  H1  TIP3   37     -38.290 -35.929 -35.143  1.00  0.00      SOLV
ATOM   2406  H2  TIP3   37     -38.400 -34.960 -33.983  1.00  0.00      SOLV
ATOM   2407  OH2 TIP3   38     -32.724 -29.926 -32.863  1.00  0.00      SOLV
ATOM   2408  H1  TIP3   38     -32.930 -29.332 -32.127  1.00  0.00      SOLV
ATOM   2409  H2  TIP3   38     -33.047 -30.788 -32.525  1.00  0.00      SOLV
ATOM   2410  OH2 TIP3   39     -37.555 -31.811 -29.409  1.00  0.00      SOLV
ATOM   2411  H1  TIP3   39     -38.345 -31.292 -29.138  1.00  0.00      SOLV
ATOM   2412  H2  TIP3   39     -37.824 -32.001 -30.335  1.00  0.00      SOLV
ATOM   2413  OH2 TIP3   40     -31.695 -35.829 -42.965  1.00  0.00      SOLV
ATOM   2414  H1  TIP3   40     -30.970 -35.774 -42.312  1.00  0.00      SOLV
ATOM   2415  H2  TIP3   40     -31.345 -35.270 -43.696  1.00  0.00      SOLV
ATOM   2416  OH2 TIP3   41     -40.789 -36.255 -29.433  1.00  0.00      SOLV
ATOM   2417  H1  TIP3   41     -40.719 -35.361 -29.036  1.00  0.00      SOLV
ATOM   2418  H2  TIP3   41     -41.763 -36.312 -29.532  1.00  0.00      SOLV
ATOM   2419  OH2 TIP3   42     -33.673 -29.652 -38.810  1.00  0.00      SOLV
ATOM   2420  H1  TIP3   42     -32.958 -29.229 -38.298  1.00  0.00      SOLV
ATOM   2421  H2  TIP3   42     -34.060 -28.892 -39.281  1.00  0.00      SOLV
ATOM   2422  OH2 TIP3   43     -39.782 -30.172 -29.192  1.00  0.00      SOLV
ATOM   2423  H1  TIP3   43     -39.453 -29.695 -29.987  1.00  0.00      SOLV
ATOM   2424  H2  TIP3   43     -40.743 -30.105 -29.347  1.00  0.00      SOLV
ATOM   2425  OH2 TIP3   44     -26.578 -43.620 -40.478  1.00  0.00      SOLV
ATOM   2426  H1  TIP3   44     -27.541 -43.713 -40.328  1.00  0.00      SOLV
ATOM   2427  H2  TIP3   44     -26.575 -43.420 -41.437  1.00  0.00      SOLV
ATOM   2428  OH2 TIP3   45     -38.656 -35.713 -41.109  1.00  0.00      SOLV
ATOM   2429  H1  TIP3   45     -39.573 -35.449 -41.348  1.00  0.00      SOLV
ATOM   2430  H2  TIP3   45     -38.559 -36.573 -41.569  1.00  0.00      SOLV
ATOM   2431  OH2 TIP3   46     -26.388 -29.971 -41.927  1.00  0.00      SOLV
ATOM   2432  H1  TIP3   46     -26.560 -29.157 -42.440  1.00  0.00      SOLV
ATOM   2433  H2  TIP3   46     -25.617 -30.341 -42.393  1.00  0.00      SOLV
ATOM   2434  OH2 TIP3   47     -43.296 -34.296 -31.241  1.00  0.00      SOLV
ATOM   2435  H1  TIP3   47     -43.599 -34.542 -32.138  1.00  0.00      SOLV
ATOM   2436  H2  TIP3   47     -43.340 -35.146 -30.775  1.00  0.00      SOLV
ATOM   2437  OH2 TIP3   48     -44.808 -30.355 -35.150  1.00  0.00      SOLV
ATOM   2438  H1  TIP3   48     -44.389 -31.188 -34.912  1.00  0.00      SOLV
ATOM   2439  H2  TIP3   48     -45.670 -30.406 -34.731  1.00  0.00      SOLV
ATOM   2440  OH2 TIP3   49     -26.769 -29.873 -28.066  1.00  0.00      SOLV
ATOM   2441  H1  TIP3   49     -27.007 -30.581 -27.427  1.00  0.00      SOLV
ATOM   2442  H2  TIP3   49     -27.564 -29.304 -27.960  1.00  0.00      SOLV
ATOM   2443  OH2 TIP3   50     -35.440 -30.045 -29.802  1.00  0.00      SOLV
ATOM   2444  H1  TIP3   50     -35.683 -29.257 -29.265  1.00  0.00      SOLV
ATOM   2445  H2  TIP3   50     -36.205 -30.630 -29.632  1.00  0.00      SOLV
ATOM   2446  OH2 TIP3   51     -34.151 -27.130 -40.156  1.00  0.00      SOLV
ATOM   2447  H1  TIP3   51     -34.316 -27.007 -41.108  1.00  0.00      SOLV
ATOM   2448  H2  TIP3   51     -34.596 -26.349 -39.777  1.00  0.00      SOLV
ATOM   2449  OH2 TIP3   52     -40.645 -28.370 -38.186  1.00  0.00      SOLV
ATOM   2450  H1  TIP3   52     -40.532 -28.627 -37.247  1.00  0.00      SOLV
ATOM   2451  H2  TIP3   52     -41.275 -29.051 -38.504  1.00  0.00      SOLV
ATOM   2452  OH2 TIP3   53     -31.512 -27.435 -42.908  1.00  0.00      SOLV
ATOM   2453  H1  TIP3   53     -30.958 -28.106 -43.364  1.00  0.00      SOLV
ATOM   2454  H2  TIP3   53     -31.222 -27.532 -41.981  1.00  0.00      SOLV
ATOM   2455  OH2 TIP3   54     -31.431 -27.407 -40.112  1.00  0.00      SOLV
ATOM   2456  H1  TIP3   54     -32.411 -27.349 -40.105  1.00  0.00      SOLV
ATOM   2457  H2  TIP3   54     -31.281 -27.991 -39.348  1.00  0.00      SOLV
ATOM   2458  OH2 TIP3   55     -28.700 -38.705 -28.983  1.00  0.00      SOLV
ATOM   2459  H1  TIP3   55     -29.480 -38.401 -29.490  1.00  0.00      SOLV
ATOM   2460  H2  TIP3   55     -28.702 -39.665 -29.197  1.00  0.00      SOLV
ATOM   2461  OH2 TIP3   56     -40.953 -32.873 -30.833  1.00  0.00      SOLV
ATOM   2462  H1  TIP3   56     -40.873 -33.184 -29.913  1.00  0.00      SOLV
ATOM   2463  H2  TIP3   56     -41.793 -33.302 -31.101  1.00  0.00      SOLV
ATOM   2464  OH2 TIP3   57     -38.619 -43.743 -33.462  1.00  0.00      SOLV
ATOM   2465  H1  TIP3   57     -39.298 -43.858 -34.157  1.00  0.00      SOLV
ATOM   2466  H2  TIP3   57     -38.986 -42.960 -33.002  1.00  0.00      SOLV
ATOM   2467  OH2 TIP3   58     -34.641 -43.379 -29.326  1.00  0.00      SOLV
ATOM   2468  H1  TIP3   58     -35.027 -43.320 -28.436  1.00  0.00      SOLV
ATOM   2469  H2  TIP3   58     -35.421 -43.632 -29.861  1.00  0.00      SOLV
ATOM   2470  OH2 TIP3   59     -31.472 -40.563 -29.955  1.00  0.00      SOLV
ATOM   2471  H1  TIP3   59     -31.861 -40.571 -29.050  1.00  0.00      SOLV
ATOM   2472  H2  TIP3   59     -31.422 -39.609 -30.141  1.00  0.00      SOLV
ATOM   2473  OH2 TIP3   60     -30.722 -34.199 -44.956  1.00  0.00      SOLV
ATOM   2474  H1  TIP3   60     -30.387 -33.941 -45.817  1.00  0.00      SOLV
ATOM   2475  H2  TIP3   60     -30.747 -33.343 -44.480  1.00  0.00      SOLV
ATOM   2476  OH2 TIP3   61     -33.974 -41.530 -43.341  1.00  0.00      SOLV
ATOM   2477  H1  TIP3   61     -34.675 -41.733 -42.687  1.00  0.00      SOLV
ATOM   2478  H2  TIP3   61     -34.151 -42.170 -44.035  1.00  0.00      SOLV
ATOM   2479  OH2 TIP3   62     -38.680 -38.108 -33.170  1.00  0.00      SOLV
ATOM   2480  H1  TIP3   62     -39.335 -38.112 -32.436  1.00  0.00      SOLV
ATOM   2481  H2  TIP3   62     -38.768 -37.196 -33.520  1.00  0.00      SOLV
ATOM   2482  OH2 TIP3   63     -38.645 -38.448 -37.913  1.00  0.00      SOLV
ATOM   2483  H1  TIP3   63     -39.600 -38.637 -38.005  1.00  0.00      SOLV
ATOM   2484  H2  TIP3   63     -38.333 -38.683 -38.816  1.00  0.00      SOLV
ATOM   2485  OH2 TIP3   64     -32.903 -38.157 -39.749  1.00  0.00      SOLV
ATOM   2486  H1  TIP3   64     -33.240 -37.293 -40.069  1.00  0.00      SOLV
ATOM   2487  H2  TIP3   64     -32.180 -38.312 -40.392  1.00  0.00      SOLV
ATOM   2488  OH2 TIP3   65     -34.407 -37.568 -28.204  1.00  0.00      SOLV
ATOM   2489  H1  TIP3   65     -34.774 -38.379 -27.786  1.00  0.00      SOLV
ATOM   2490  H2  TIP3   65     -33.526 -37.550 -27.780  1.00  0.00      SOLV
ATOM   2491  OH2 TIP3   66     -31.945 -38.756 -37.182  1.00  0.00      SOLV
ATOM   2492  H1  TIP3   66     -32.330 -38.499 -38.047  1.00  0.00      SOLV
ATOM   2493  H2  TIP3   66     -31.590 -39.648 -37.380  1.00  0.00      SOLV
ATOM   2494  OH2 TIP3   67     -40.669 -38.239 -31.352  1.00  0.00      SOLV
ATOM   2495  H1  TIP3   67     -40.723 -37.630 -30.588  1.00  0.00      SOLV
ATOM   2496  H2  TIP3   67     -40.974 -39.082 -30.957  1.00  0.00      SOLV
ATOM   2497  OH2 TIP3   68     -38.473 -40.309 -43.679  1.00  0.00      SOLV
ATOM   2498  H1  TIP3   68     -38.554 -40.969 -42.969  1.00  0.00      SOLV
ATOM   2499  H2  TIP3   68     -38.437 -40.846 -44.475  1.00  0.00      SOLV
ATOM   2500  OH2 TIP3   69     -44.229 -40.817 -36.841  1.00  0.00      SOLV
ATOM   2501  H1  TIP3   69     -43.581 -41.047 -36.147  1.00  0.00      SOLV
ATOM   2502  H2  TIP3   69     -43.719 -41.018 -37.639  1.00  0.00      SOLV
ATOM   2503  OH2 TIP3   70     -43.669 -40.972 -41.740  1.00  0.00      SOLV
ATOM   2504  H1  TIP3   70     -43.432 -40.236 -42.352  1.00  0.00      SOLV
ATOM   2505  H2  TIP3   70     -44.629 -40.909 -41.789  1.00  0.00      SOLV
ATOM   2506  OH2 TIP3   71     -32.810 -37.440 -32.348  1.00  0.00      SOLV
ATOM   2507  H1  TIP3   71     -32.767 -38.038 -33.129  1.00  0.00      SOLV
ATOM   2508  H2  TIP3   71     -33.562 -37.829 -31.854  1.00  0.00      SOLV
ATOM   2509  OH2 TIP3   72     -35.153 -41.248 -37.234  1.00  0.00      SOLV
ATOM   2510  H1  TIP3   72     -36.024 -41.032 -36.840  1.00  0.00      SOLV
ATOM   2511  H2  TIP3   72     -34.728 -41.718 -36.483  1.00  0.00      SOLV
ATOM   2512  OH2 TIP3   73     -41.069 -39.838 -38.188  1.00  0.00      SOLV
ATOM   2513  H1  TIP3   73     -41.844 -40.261 -38.598  1.00  0.00      SOLV
ATOM   2514  H2  TIP3   73     -40.418 -40.567 -38.250  1.00  0.00      SOLV
ATOM   2515  OH2 TIP3   74     -37.642 -39.313 -40.290  1.00  0.00      SOLV
ATOM   2516  H1  TIP3   74     -36.679 -39.405 -40.108  1.00  0.00      SOLV
ATOM   2517  H2  TIP3   74     -37.644 -38.704 -41.060  1.00  0.00      SOLV
ATOM   2518  OH2 TIP3   75     -32.288 -41.644 -33.842  1.00  0.00      SOLV
ATOM   2519  H1  TIP3   75     -32.477 -41.996 -32.940  1.00  0.00      SOLV
ATOM   2520  H2  TIP3   75     -32.997 -42.095 -34.351  1.00  0.00      SOLV
ATOM   2521  OH2 TIP3   76     -37.898 -37.883 -42.603  1.00  0.00      SOLV
ATOM   2522  H1  TIP3   76     -38.226 -38.692 -43.058  1.00  0.00      SOLV
ATOM   2523  H2  TIP3   76     -37.227 -37.582 -43.251  1.00  0.00      SOLV
ATOM   2524  OH2 TIP3   77     -29.282 -25.686 -27.768  1.00  0.00      SOLV
ATOM   2525  H1  TIP3   77     -29.305 -24.975 -28.444  1.00  0.00      SOLV
ATOM   2526  H2  TIP3   77     -28.418 -25.521 -27.341  1.00  0.00      SOLV
ATOM   2527  OH2 TIP3   78     -40.886 -33.799 -28.177  1.00  0.00      SOLV
ATOM   2528  H1  TIP3   78     -40.341 -33.900 -27.366  1.00  0.00      SOLV
ATOM   2529  H2  TIP3   78     -41.604 -33.234 -27.833  1.00  0.00      SOLV
ATOM   2530  OH2 TIP3   79     -35.144 -37.626 -35.104  1.00  0.00      SOLV
ATOM   2531  H1  TIP3   79     -34.304 -38.124 -35.145  1.00  0.00      SOLV
ATOM   2532  H2  TIP3   79     -35.600 -38.168 -34.427  1.00  0.00      SOLV
ATOM   2533  OH2 TIP3   80     -39.249 -41.909 -38.480  1.00  0.00      SOLV
ATOM   2534  H1  TIP3   80     -39.824 -42.688 -38.325  1.00  0.00      SOLV
ATOM   2535  H2  TIP3   80     -38.927 -42.087 -39.381  1.00  0.00      SOLV
ATOM   2536  OH2 TIP3   81     -36.174 -39.083 -33.008  1.00  0.00      SOLV
ATOM   2537  H1  TIP3   81     -37.064 -38.666 -32.986  1.00  0.00      SOLV
ATOM   2538  H2  TIP3   81     -35.747 -38.735 -32.197  1.00  0.00      SOLV
ATOM   2539  OH2 TIP3   82     -35.342 -33.750 -41.992  1.00  0.00      SOLV
ATOM   2540  H1  TIP3   82     -36.084 -34.033 -42.570  1.00  0.00      SOLV
ATOM   2541  H2  TIP3   82     -35.879 -33.333 -41.276  1.00  0.00      SOLV
ATOM   2542  OH2 TIP3   83     -28.927 -33.831 -32.819  1.00  0.00      SOLV
ATOM   2543  H1  TIP3   83     -28.267 -33.268 -33.276  1.00  0.00      SOLV
ATOM   2544  H2  TIP3   83     -29.566 -34.041 -33.537  1.00  0.00      SOLV
ATOM   2545  OH2 TIP3   84     -32.218 -41.115 -41.269  1.00  0.00      SOLV
ATOM   2546  H1  TIP3   84     -32.765 -41.198 -42.076  1.00  0.00      SOLV
ATOM   2547  H2  TIP3   84     -31.764 -40.262 -41.417  1.00  0.00      SOLV
ATOM   2548  OH2 TIP3   85     -35.055 -33.469 -29.732  1.00  0.00      SOLV
ATOM   2549  H1  TIP3   85     -34.558 -33.770 -28.940  1.00  0.00      SOLV
ATOM   2550  H2  TIP3   85     -35.694 -32.850 -29.350  1.00  0.00      SOLV
ATOM   2551  OH2 TIP3   86     -30.805 -38.767 -41.484  1.00  0.00      SOLV
ATOM   2552  H1  TIP3   86     -30.103 -38.751 -40.799  1.00  0.00      SOLV
ATOM   2553  H2  TIP3   86     -30.252 -38.702 -42.287  1.00  0.00      SOLV
ATOM   2554  OH2 TIP3   87     -40.147 -34.187 -36.526  1.00  0.00      SOLV
ATOM   2555  H1  TIP3   87     -39.572 -34.360 -37.303  1.00  0.00      SOLV
ATOM   2556  H2  TIP3   87     -39.773 -34.774 -35.847  1.00  0.00      SOLV
ATOM   2557  OH2 TIP3   88     -33.025 -32.169 -41.793  1.00  0.00      SOLV
ATOM   2558  H1  TIP3   88     -33.559 -31.335 -41.816  1.00  0.00      SOLV
ATOM   2559  H2  TIP3   88     -33.752 -32.818 -41.733  1.00  0.00      SOLV
ATOM   2560  OH2 TIP3   89     -43.500 -36.663 -29.589  1.00  0.00      SOLV
ATOM   2561  H1  TIP3   89     -43.455 -37.268 -28.819  1.00  0.00      SOLV
ATOM   2562  H2  TIP3   89     -44.399 -36.812 -29.899  1.00  0.00      SOLV
ATOM   2563  OH2 TIP3   90     -36.498 -35.806 -27.774  1.00  0.00      SOLV
ATOM   2564  H1  TIP3   90     -37.126 -36.262 -28.371  1.00  0.00      SOLV
ATOM   2565  H2  TIP3   90     -35.668 -36.267 -28.018  1.00  0.00      SOLV
ATOM   2566  OH2 TIP3   91     -32.874 -30.785 -29.101  1.00  0.00      SOLV
ATOM   2567  H1  TIP3   91     -33.770 -30.601 -29.460  1.00  0.00      SOLV
ATOM   2568  H2  TIP3   91     -33.034 -30.613 -28.147  1.00  0.00      SOLV
ATOM   2569  OH2 TIP3   92     -26.872 -38.292 -41.944  1.00  0.00      SOLV
ATOM   2570  H1  TIP3   92     -27.633 -38.534 -42.516  1.00  0.00      SOLV
ATOM   2571  H2  TIP3   92     -26.809 -37.336 -42.169  1.00  0.00      SOLV
ATOM   2572  OH2 TIP3   93     -26.618 -33.007 -28.838  1.00  0.00      SOLV
ATOM   2573  H1  TIP3   93     -27.459 -32.710 -29.249  1.00  0.00      SOLV
ATOM   2574  H2  TIP3   93     -26.003 -32.887 -29.593  1.00  0.00      SOLV
ATOM   2575  OH2 TIP3   94     -28.202 -29.437 -39.803  1.00  0.00      SOLV
ATOM   2576  H1  TIP3   94     -28.719 -30.130 -39.339  1.00  0.00      SOLV
ATOM   2577  H2  TIP3   94     -27.707 -29.942 -40.472  1.00  0.00      SOLV
ATOM   2578  OH2 TIP3   95     -30.715 -34.597 -34.808  1.00  0.00      SOLV
ATOM   2579  H1  TIP3   95     -31.666 -34.793 -34.690  1.00  0.00      SOLV
ATOM   2580  H2  TIP3   95     -30.440 -35.372 -35.342  1.00  0.00      SOLV
ATOM   2581  OH2 TIP3   96     -37.411 -30.915 -38.245  1.00  0.00      SOLV
ATOM   2582  H1  TIP3   96     -37.522 -29.989 -38.549  1.00  0.00      SOLV
ATOM   2583  H2  TIP3   96     -38.207 -31.032 -37.693  1.00  0.00      SOLV
ATOM   2584  OH2 TIP3   97     -42.657 -36.328 -43.469  1.00  0.00      SOLV
ATOM   2585  H1  TIP3   97     -42.014 -35.902 -42.863  1.00  0.00      SOLV
ATOM   2586  H2  TIP3   97     -43.122 -35.557 -43.800  1.00  0.00      SOLV
ATOM   2587  OH2 TIP3   98     -37.178 -32.736 -40.250  1.00  0.00      SOLV
ATOM   2588  H1  TIP3   98     -37.128 -32.017 -39.578  1.00  0.00      SOLV
ATOM   2589  H2  TIP3   98     -37.651 -33.405 -39.715  1.00  0.00      SOLV
ATOM   2590  OH2 TIP3   99     -36.199 -28.757 -32.142  1.00  0.00      SOLV
ATOM   2591  H1  TIP3   99     -35.579 -28.002 -32.231  1.00  0.00      SOLV
ATOM   2592  H2  TIP3   99     -35.788 -29.265 -31.414  1.00  0.00      SOLV
ATOM   2593  OH2 TIP3  100     -38.037 -28.357 -39.060  1.00  0.00      SOLV
ATOM   2594  H1  TIP3  100     -38.979 -28.257 -38.808  1.00  0.00      SOLV
ATOM   2595  H2  TIP3  100     -37.629 -27.599 -38.580  1.00  0.00      SOLV
ATOM   2596  OH2 TIP3  101     -33.460 -32.423 -31.761  1.00  0.00      SOLV
ATOM   2597  H1  TIP3  101     -34.120 -32.741 -31.110  1.00  0.00      SOLV
ATOM   2598  H2  TIP3  101     -32.655 -32.783 -31.346  1.00  0.00      SOLV
ATOM   2599  OH2 TIP3  102     -30.701 -31.998 -43.319  1.00  0.00      SOLV
ATOM   2600  H1  TIP3  102     -29.973 -32.429 -42.812  1.00  0.00      SOLV
ATOM   2601  H2  TIP3  102     -31.434 -32.034 -42.668  1.00  0.00      SOLV
ATOM   2602  OH2 TIP3  103     -30.834 -29.191 -29.910  1.00  0.00      SOLV
ATOM   2603  H1  TIP3  103     -31.522 -29.816 -29.591  1.00  0.00      SOLV
ATOM   2604  H2  TIP3  103     -31.403 -28.503 -30.316  1.00  0.00      SOLV
ATOM   2605  OH2 TIP3  104     -26.421 -27.413 -42.918  1.00  0.00      SOLV
ATOM   2606  H1  TIP3  104     -25.821 -26.813 -42.421  1.00  0.00      SOLV
ATOM   2607  H2  TIP3  104     -27.281 -27.028 -42.645  1.00  0.00      SOLV
ATOM   2608  OH2 TIP3  105     -41.450 -40.762 -30.402  1.00  0.00      SOLV
ATOM   2609  H1  TIP3  105     -42.423 -40.830 -30.524  1.00  0.00      SOLV
ATOM   2610  H2  TIP3  105     -41.319 -41.376 -29.655  1.00  0.00      SOLV
ATOM   2611  OH2 TIP3  106     -28.774 -33.441 -42.039  1.00  0.00      SOLV
ATOM   2612  H1  TIP3  106     -29.193 -34.143 -41.495  1.00  0.00      SOLV
ATOM   2613  H2  TIP3  106     -27.954 -33.279 -41.530  1.00  0.00      SOLV
ATOM   2614  OH2 TIP3  107     -42.217 -28.157 -31.854  1.00  0.00      SOLV
ATOM   2615  H1  TIP3  107     -42.284 -28.658 -31.020  1.00  0.00      SOLV
ATOM   2616  H2  TIP3  107     -42.175 -27.240 -31.528  1.00  0.00      SOLV
ATOM   2617  OH2 TIP3  108     -36.406 -30.881 -44.899  1.00  0.00      SOLV
ATOM   2618  H1  TIP3  108     -35.729 -31.580 -44.783  1.00  0.00      SOLV
ATOM   2619  H2  TIP3  108     -37.043 -31.107 -44.192  1.00  0.00      SOLV
ATOM   2620  OH2 TIP3  109     -37.980 -31.420 -42.609  1.00  0.00      SOLV
ATOM   2621  H1  TIP3  109     -37.756 -31.941 -41.811  1.00  0.00      SOLV
ATOM   2622  H2  TIP3  109     -37.800 -30.513 -42.272  1.00  0.00      SOLV
ATOM   2623  OH2 TIP3  110     -41.019 -34.647 -41.979  1.00  0.00      SOLV
ATOM   2624  H1  TIP3  110     -41.427 -34.102 -41.266  1.00  0.00      SOLV
ATOM   2625  H2  TIP3  110     -40.753 -33.922 -42.582  1.00  0.00      SOLV
ATOM   2626  OH2 TIP3  111     -32.802 -42.596 -31.309  1.00  0.00      SOLV
ATOM   2627  H1  TIP3  111     -32.308 -41.946 -30.773  1.00  0.00      SOLV
ATOM   2628  H2  TIP3  111     -33.405 -42.976 -30.635  1.00  0.00      SOLV
ATOM   2629  OH2 TIP3  112     -31.900 -42.849 -39.254  1.00  0.00      SOLV
ATOM   2630  H1  TIP3  112     -32.055 -42.205 -39.988  1.00  0.00      SOLV
ATOM   2631  H2  TIP3  112     -31.639 -42.250 -38.524  1.00  0.00      SOLV
ATOM   2632  OH2 TIP3  113     -34.720 -30.119 -42.087  1.00  0.00      SOLV
ATOM   2633  H1  TIP3  113     -35.573 -29.800 -41.728  1.00  0.00      SOLV
ATOM   2634  H2  TIP3  113     -34.666 -29.605 -42.910  1.00  0.00      SOLV
ATOM   2635  OH2 TIP3  114     -35.053 -39.894 -39.647  1.00  0.00      SOLV
ATOM   2636  H1  TIP3  114     -34.264 -39.308 -39.672  1.00  0.00      SOLV
ATOM   2637  H2  TIP3  114     -34.983 -40.267 -38.741  1.00  0.00      SOLV
ATOM   2638  OH2 TIP3  115     -34.735 -38.594 -30.725  1.00  0.00      SOLV
ATOM   2639  H1  TIP3  115     -34.686 -38.052 -29.908  1.00  0.00      SOLV
ATOM   2640  H2  TIP3  115     -34.720 -39.487 -30.357  1.00  0.00      SOLV
ATOM   2641  OH2 TIP3  116     -34.647 -43.318 -39.024  1.00  0.00      SOLV
ATOM   2642  H1  TIP3  116     -34.777 -42.598 -38.374  1.00  0.00      SOLV
ATOM   2643  H2  TIP3  116     -33.670 -43.360 -39.070  1.00  0.00      SOLV
ATOM   2644  OH2 TIP3  117     -37.202 -29.013 -41.576  1.00  0.00      SOLV
ATOM   2645  H1  TIP3  117     -37.204 -28.130 -42.009  1.00  0.00      SOLV
ATOM   2646  H2  TIP3  117     -37.508 -28.771 -40.673  1.00  0.00      SOLV
ATOM   2647  OH2 TIP3  118     -38.445 -41.754 -41.222  1.00  0.00      SOLV
ATOM   2648  H1  TIP3  118     -38.286 -40.852 -40.860  1.00  0.00      SOLV
ATOM   2649  H2  TIP3  118     -37.515 -42.065 -41.288  1.00  0.00      SOLV
ATOM   2650  OH2 TIP3  119     -28.820 -41.295 -29.889  1.00  0.00      SOLV
ATOM   2651  H1  TIP3  119     -29.797 -41.251 -29.963  1.00  0.00      SOLV
ATOM   2652  H2  TIP3  119     -28.574 -41.646 -30.769  1.00  0.00      SOLV
ATOM   2653  OH2 TIP3  120     -30.050 -37.053 -36.114  1.00  0.00      SOLV
ATOM   2654  H1  TIP3  120     -30.815 -37.532 -36.496  1.00  0.00      SOLV
ATOM   2655  H2  TIP3  120     -29.617 -37.777 -35.620  1.00  0.00      SOLV
ATOM   2656  OH2 TIP3  121     -40.331 -32.511 -43.622  1.00  0.00      SOLV
ATOM   2657  H1  TIP3  121     -39.574 -32.026 -43.227  1.00  0.00      SOLV
ATOM   2658  H2  TIP3  121     -39.911 -32.822 -44.454  1.00  0.00      SOLV
ATOM   2659  OH2 TIP3  122     -43.398 -38.963 -43.550  1.00  0.00      SOLV
ATOM   2660  H1  TIP3  122     -43.127 -38.037 -43.355  1.00  0.00      SOLV
ATOM   2661  H2  TIP3  122     -43.473 -38.923 -44.505  1.00  0.00      SOLV
ATOM   2662  OH2 TIP3  123     -29.066 -27.426 -33.987  1.00  0.00      SOLV
ATOM   2663  H1  TIP3  123     -29.048 -26.604 -34.515  1.00  0.00      SOLV
ATOM   2664  H2  TIP3  123     -28.108 -27.594 -33.851  1.00  0.00      SOLV
ATOM   2665  OH2 TIP3  124     -40.445 -44.058 -35.557  1.00  0.00      SOLV
ATOM   2666  H1  TIP3  124     -40.727 -43.859 -36.479  1.00  0.00      SOLV
ATOM   2667  H2  TIP3  124     -40.359 -45.015 -35.614  1.00  0.00      SOLV
ATOM   2668  OH2 TIP3  125     -42.598 -30.092 -39.276  1.00  0.00      SOLV
ATOM   2669  H1  TIP3  125     -43.399 -29.989 -38.750  1.00  0.00      SOLV
ATOM   2670  H2  TIP3  125     -42.767 -29.469 -40.020  1.00  0.00      SOLV
ATOM   2671  OH2 TIP3  126     -43.853 -26.044 -28.126  1.00  0.00      SOLV
ATOM   2672  H1  TIP3  126     -43.288 -26.710 -27.688  1.00  0.00      SOLV
ATOM   2673  H2  TIP3  126     -44.599 -26.570 -28.430  1.00  0.00      SOLV
ATOM   2674  OH2 TIP3  127     -39.803 -29.335 -26.575  1.00  0.00      SOLV
ATOM   2675  H1  TIP3  127     -39.012 -29.707 -26.144  1.00  0.00      SOLV
ATOM   2676  H2  TIP3  127     -39.691 -29.677 -27.485  1.00  0.00      SOLV
ATOM   2677  OH2 TIP3  128     -34.636 -28.846 -44.582  1.00  0.00      SOLV
ATOM   2678  H1  TIP3  128     -35.383 -29.459 -44.779  1.00  0.00      SOLV
ATOM   2679  H2  TIP3  128     -34.016 -29.075 -45.283  1.00  0.00      SOLV
ATOM   2680  OH2 TIP3  129     -33.158 -30.234 -26.446  1.00  0.00      SOLV
ATOM   2681  H1  TIP3  129     -32.998 -31.105 -26.018  1.00  0.00      SOLV
ATOM   2682  H2  TIP3  129     -32.326 -29.772 -26.208  1.00  0.00      SOLV
ATOM   2683  OH2 TIP3  130     -30.110 -29.445 -44.168  1.00  0.00      SOLV
ATOM   2684  H1  TIP3  130     -30.336 -30.341 -43.842  1.00  0.00      SOLV
ATOM   2685  H2  TIP3  130     -29.339 -29.617 -44.712  1.00  0.00      SOLV
ATOM   2686  OH2 TIP3  131     -43.221 -32.579 -27.126  1.00  0.00      SOLV
ATOM   2687  H1  TIP3  131     -43.255 -33.468 -26.697  1.00  0.00      SOLV
ATOM   2688  H2  TIP3  131     -43.880 -32.692 -27.819  1.00  0.00      SOLV
ATOM   2689  OH2 TIP3  132     -38.793 -33.537 -45.616  1.00  0.00      SOLV
ATOM   2690  H1  TIP3  132     -38.265 -33.918 -44.884  1.00  0.00      SOLV
ATOM   2691  H2  TIP3  132     -38.119 -33.284 -46.251  1.00  0.00      SOLV
ATOM   2692  OH2 TIP3  133     -37.148 -33.215 -27.075  1.00  0.00      SOLV
ATOM   2693  H1  TIP3  133     -37.317 -32.801 -27.946  1.00  0.00      SOLV
ATOM   2694  H2  TIP3  133     -36.792 -34.093 -27.335  1.00  0.00      SOLV
ATOM   2695  OH2 TIP3  134     -34.352 -32.602 -44.362  1.00  0.00      SOLV
ATOM   2696  H1  TIP3  134     -33.531 -32.260 -43.987  1.00  0.00      SOLV
ATOM   2697  H2  TIP3  134     -34.675 -33.149 -43.626  1.00  0.00      SOLV
ATOM   2698  OH2 TIP3  135     -31.476 -33.087 -29.808  1.00  0.00      SOLV
ATOM   2699  H1  TIP3  135     -30.555 -32.774 -29.929  1.00  0.00      SOLV
ATOM   2700  H2  TIP3  135     -31.923 -32.289 -29.456  1.00  0.00      SOLV
ATOM   2701  OH2 TIP3  136     -43.177 -35.135 -26.239  1.00  0.00      SOLV
ATOM   2702  H1  TIP3  136     -42.471 -35.722 -26.527  1.00  0.00      SOLV
ATOM   2703  H2  TIP3  136     -43.371 -35.475 -25.343  1.00  0.00      SOLV
ATOM   2704  OH2 TIP3  137     -37.455 -34.666 -43.472  1.00  0.00      SOLV
ATOM   2705  H1  TIP3  137     -37.948 -34.933 -42.671  1.00  0.00      SOLV
ATOM   2706  H2  TIP3  137     -37.061 -35.514 -43.765  1.00  0.00      SOLV
ATOM   2707  OH2 TIP3  138     -38.150 -37.138 -29.567  1.00  0.00      SOLV
ATOM   2708  H1  TIP3  138     -39.066 -36.790 -29.546  1.00  0.00      SOLV
ATOM   2709  H2  TIP3  138     -37.724 -36.521 -30.211  1.00  0.00      SOLV
ATOM   2710  OH2 TIP3  139     -36.118 -36.870 -44.421  1.00  0.00      SOLV
ATOM   2711  H1  TIP3  139     -36.065 -36.831 -45.382  1.00  0.00      SOLV
ATOM   2712  H2  TIP3  139     -35.185 -37.118 -44.209  1.00  0.00      SOLV
ATOM   2713  OH2 TIP3  140     -33.559 -34.427 -27.475  1.00  0.00      SOLV
ATOM   2714  H1  TIP3  140     -32.748 -34.779 -27.871  1.00  0.00      SOLV
ATOM   2715  H2  TIP3  140     -33.759 -35.104 -26.797  1.00  0.00      SOLV
ATOM   2716  OH2 TIP3  141     -37.655 -39.728 -28.823  1.00  0.00      SOLV
ATOM   2717  H1  TIP3  141     -37.528 -40.226 -29.659  1.00  0.00      SOLV
ATOM   2718  H2  TIP3  141     -37.786 -38.814 -29.165  1.00  0.00      SOLV
ATOM   2719  OH2 TIP3  142     -37.276 -40.988 -31.280  1.00  0.00      SOLV
ATOM   2720  H1  TIP3  142     -36.779 -40.534 -31.989  1.00  0.00      SOLV
ATOM   2721  H2  TIP3  142     -38.145 -41.121 -31.716  1.00  0.00      SOLV
ATOM   2722  OH2 TIP3  143     -36.833 -35.276 -31.009  1.00  0.00      SOLV
ATOM   2723  H1  TIP3  143     -36.130 -34.717 -30.626  1.00  0.00      SOLV
ATOM   2724  H2  TIP3  143     -37.028 -34.796 -31.839  1.00  0.00      SOLV
ATOM   2725  OH2 TIP3  144     -32.119 -38.003 -26.698  1.00  0.00      SOLV
ATOM   2726  H1  TIP3  144     -32.187 -38.954 -26.928  1.00  0.00      SOLV
ATOM   2727  H2  TIP3  144     -31.163 -37.944 -26.485  1.00  0.00      SOLV
ATOM   2728  OH2 TIP3  145     -30.740 -35.493 -28.686  1.00  0.00      SOLV
ATOM   2729  H1  TIP3  145     -30.989 -34.662 -29.148  1.00  0.00      SOLV
ATOM   2730  H2  TIP3  145     -29.759 -35.443 -28.719  1.00  0.00      SOLV
ATOM   2731  OH2 TIP3  146     -39.127 -39.691 -26.516  1.00  0.00      SOLV
ATOM   2732  H1  TIP3  146     -40.079 -39.782 -26.715  1.00  0.00      SOLV
ATOM   2733  H2  TIP3  146     -38.726 -39.628 -27.411  1.00  0.00      SOLV
ATOM   2734  OH2 TIP3  147     -36.910 -43.709 -30.880  1.00  0.00      SOLV
ATOM   2735  H1  TIP3  147     -36.983 -42.738 -30.958  1.00  0.00      SOLV
ATOM   2736  H2  TIP3  147     -37.361 -44.002 -31.686  1.00  0.00      SOLV
ATOM   2737  OH2 TIP3  148     -35.330 -39.940 -27.261  1.00  0.00      SOLV
ATOM   2738  H1  TIP3  148     -35.446 -40.378 -26.392  1.00  0.00      SOLV
ATOM   2739  H2  TIP3  148     -36.215 -40.033 -27.669  1.00  0.00      SOLV
ATOM   2740  OH2 TIP3  149     -32.617 -40.575 -27.482  1.00  0.00      SOLV
ATOM   2741  H1  TIP3  149     -33.593 -40.574 -27.407  1.00  0.00      SOLV
ATOM   2742  H2  TIP3  149     -32.370 -41.292 -26.855  1.00  0.00      SOLV
ATOM   2743  OH2 TIP3  150     -31.722 -42.264 -25.503  1.00  0.00      SOLV
ATOM   2744  H1  TIP3  150     -31.194 -43.013 -25.145  1.00  0.00      SOLV
ATOM   2745  H2  TIP3  150     -32.087 -41.897 -24.673  1.00  0.00      SOLV
ATOM   2746  OH2 TIP3  151     -41.775 -40.589 -26.677  1.00  0.00      SOLV
ATOM   2747  H1  TIP3  151     -41.714 -41.370 -27.267  1.00  0.00      SOLV
ATOM   2748  H2  TIP3  151     -41.799 -41.017 -25.799  1.00  0.00      SOLV
ATOM   2749  OH2 TIP3  152     -36.073 -43.337 -26.784  1.00  0.00      SOLV
ATOM   2750  H1  TIP3  152     -36.310 -44.265 -26.708  1.00  0.00      SOLV
ATOM   2751  H2  TIP3  152     -36.894 -42.886 -26.485  1.00  0.00      SOLV
ATOM   2752  OH2 TIP3  153     -36.861 -26.593 -42.806  1.00  0.00      SOLV
ATOM   2753  H1  TIP3  153     -35.894 -26.467 -42.839  1.00  0.00      SOLV
ATOM   2754  H2  TIP3  153     -37.176 -26.002 -43.493  1.00  0.00      SOLV
ATOM   2755  OH2 TIP3  154     -43.001 -32.327 -43.088  1.00  0.00      SOLV
ATOM   2756  H1  TIP3  154     -42.043 -32.266 -43.295  1.00  0.00      SOLV
ATOM   2757  H2  TIP3  154     -43.388 -32.457 -43.954  1.00  0.00      SOLV
ATOM   2758  OH2 TIP3  155     -43.914 -28.045 -36.361  1.00  0.00      SOLV
ATOM   2759  H1  TIP3  155     -44.263 -28.862 -35.957  1.00  0.00      SOLV
ATOM   2760  H2  TIP3  155     -43.280 -27.751 -35.685  1.00  0.00      SOLV
ATOM   2761  OH2 TIP3  156     -26.456 -27.778 -33.136  1.00  0.00      SOLV
ATOM   2762  H1  TIP3  156     -26.473 -28.116 -32.215  1.00  0.00      SOLV
ATOM   2763  H2  TIP3  156     -25.900 -26.982 -33.016  1.00  0.00      SOLV
ATOM   2764  OH2 TIP3  157     -26.742 -28.751 -30.582  1.00  0.00      SOLV
ATOM   2765  H1  TIP3  157     -27.441 -29.345 -30.941  1.00  0.00      SOLV
ATOM   2766  H2  TIP3  157     -26.556 -29.204 -29.734  1.00  0.00      SOLV
ATOM   2767  OH2 TIP3  158     -27.647 -31.468 -26.005  1.00  0.00      SOLV
ATOM   2768  H1  TIP3  158     -28.576 -31.597 -25.711  1.00  0.00      SOLV
ATOM   2769  H2  TIP3  158     -27.309 -30.987 -25.219  1.00  0.00      SOLV
ATOM   2770  OH2 TIP3  159     -26.317 -33.697 -40.737  1.00  0.00      SOLV
ATOM   2771  H1  TIP3  159     -25.574 -33.067 -40.617  1.00  0.00      SOLV
ATOM   2772  H2  TIP3  159     -26.183 -34.282 -39.956  1.00  0.00      SOLV
ATOM   2773  OH2 TIP3  160     -26.003 -35.603 -38.813  1.00  0.00      SOLV
ATOM   2774  H1  TIP3  160     -26.903 -35.867 -38.522  1.00  0.00      SOLV
ATOM   2775  H2  TIP3  160     -25.496 -35.613 -37.972  1.00  0.00      SOLV
ATOM   2776  OH2 TIP3  161     -26.498 -32.636 -33.414  1.00  0.00      SOLV
ATOM   2777  H1  TIP3  161     -26.012 -33.303 -33.943  1.00  0.00      SOLV
ATOM   2778  H2  TIP3  161     -26.136 -31.788 -33.754  1.00  0.00      SOLV
ATOM   2779  OH2 TIP3  162     -28.848 -30.148 -31.512  1.00  0.00      SOLV
ATOM   2780  H1  TIP3  162     -29.593 -29.753 -31.006  1.00  0.00      SOLV
ATOM   2781  H2  TIP3  162     -29.218 -30.163 -32.422  1.00  0.00      SOLV
ATOM   2782  OH2 TIP3  163     -26.835 -35.610 -42.593  1.00  0.00      SOLV
ATOM   2783  H1  TIP3  163     -27.626 -35.156 -42.922  1.00  0.00      SOLV
ATOM   2784  H2  TIP3  163     -26.571 -34.970 -41.894  1.00  0.00      SOLV
ATOM   2785  OH2 TIP3  164     -28.978 -38.920 -43.599  1.00  0.00      SOLV
ATOM   2786  H1  TIP3  164     -29.161 -38.511 -44.451  1.00  0.00      SOLV
ATOM   2787  H2  TIP3  164     -28.772 -39.846 -43.874  1.00  0.00      SOLV
ATOM   2788  OH2 TIP3  165     -28.570 -36.552 -38.449  1.00  0.00      SOLV
ATOM   2789  H1  TIP3  165     -28.660 -37.472 -38.771  1.00  0.00      SOLV
ATOM   2790  H2  TIP3  165     -29.091 -36.581 -37.619  1.00  0.00      SOLV
ATOM   2791  OH2 TIP3  166     -43.867 -35.347 -33.800  1.00  0.00      SOLV
ATOM   2792  H1  TIP3  166     -43.688 -35.135 -34.741  1.00  0.00      SOLV
ATOM   2793  H2  TIP3  166     -42.989 -35.734 -33.576  1.00  0.00      SOLV
ATOM   2794  OH2 TIP3  167     -27.932 -35.428 -28.652  1.00  0.00      SOLV
ATOM   2795  H1  TIP3  167     -27.340 -36.170 -28.842  1.00  0.00      SOLV
ATOM   2796  H2  TIP3  167     -27.362 -34.661 -28.868  1.00  0.00      SOLV
ATOM   2797  OH2 TIP3  168     -26.177 -37.902 -29.474  1.00  0.00      SOLV
ATOM   2798  H1  TIP3  168     -27.117 -38.150 -29.320  1.00  0.00      SOLV
ATOM   2799  H2  TIP3  168     -25.750 -38.689 -29.067  1.00  0.00      SOLV
ATOM   2800  OH2 TIP3  169     -28.268 -41.395 -44.457  1.00  0.00      SOLV
ATOM   2801  H1  TIP3  169     -27.689 -41.948 -43.895  1.00  0.00      SOLV
ATOM   2802  H2  TIP3  169     -28.454 -41.988 -45.190  1.00  0.00      SOLV
ATOM   2803  OH2 TIP3  170     -28.637 -38.959 -39.791  1.00  0.00      SOLV
ATOM   2804  H1  TIP3  170     -28.494 -39.844 -39.386  1.00  0.00      SOLV
ATOM   2805  H2  TIP3  170     -27.851 -38.866 -40.359  1.00  0.00      SOLV
ATOM   2806  OH2 TIP3  171     -28.805 -39.183 -34.736  1.00  0.00      SOLV
ATOM   2807  H1  TIP3  171     -27.849 -39.091 -34.960  1.00  0.00      SOLV
ATOM   2808  H2  TIP3  171     -28.791 -38.845 -33.815  1.00  0.00      SOLV
ATOM   2809  OH2 TIP3  172     -28.553 -38.176 -32.189  1.00  0.00      SOLV
ATOM   2810  H1  TIP3  172     -29.333 -37.980 -31.640  1.00  0.00      SOLV
ATOM   2811  H2  TIP3  172     -28.113 -37.298 -32.239  1.00  0.00      SOLV
ATOM   2812  OH2 TIP3  173     -43.437 -38.619 -27.593  1.00  0.00      SOLV
ATOM   2813  H1  TIP3  173     -42.691 -39.195 -27.310  1.00  0.00      SOLV
ATOM   2814  H2  TIP3  173     -44.117 -39.281 -27.746  1.00  0.00      SOLV
ATOM   2815  OH2 TIP3  174     -25.390 -42.863 -26.018  1.00  0.00      SOLV
ATOM   2816  H1  TIP3  174     -25.119 -43.788 -26.017  1.00  0.00      SOLV
ATOM   2817  H2  TIP3  174     -25.939 -42.806 -26.835  1.00  0.00      SOLV
ATOM   2818  OH2 TIP3  175     -28.421 -41.487 -38.746  1.00  0.00      SOLV
ATOM   2819  H1  TIP3  175     -27.825 -41.994 -38.159  1.00  0.00      SOLV
ATOM   2820  H2  TIP3  175     -28.755 -42.222 -39.298  1.00  0.00      SOLV
ATOM   2821  OH2 TIP3  176     -41.985 -41.640 -35.438  1.00  0.00      SOLV
ATOM   2822  H1  TIP3  176     -41.521 -42.487 -35.338  1.00  0.00      SOLV
ATOM   2823  H2  TIP3  176     -41.275 -40.999 -35.244  1.00  0.00      SOLV
ATOM   2824  OH2 TIP3  177     -44.548 -37.875 -35.060  1.00  0.00      SOLV
ATOM   2825  H1  TIP3  177     -43.667 -38.019 -35.444  1.00  0.00      SOLV
ATOM   2826  H2  TIP3  177     -44.443 -37.024 -34.610  1.00  0.00      SOLV
ATOM   2827  OH2 TIP3  178     -26.918 -42.512 -28.244  1.00  0.00      SOLV
ATOM   2828  H1  TIP3  178     -27.721 -42.008 -28.494  1.00  0.00      SOLV
ATOM   2829  H2  TIP3  178     -26.978 -43.226 -28.914  1.00  0.00      SOLV
ATOM   2830  OH2 TIP3  179     -26.292 -42.832 -43.115  1.00  0.00      SOLV
ATOM   2831  H1  TIP3  179     -25.646 -43.299 -43.656  1.00  0.00      SOLV
ATOM   2832  H2  TIP3  179     -25.832 -41.980 -42.932  1.00  0.00      SOLV
ATOM   2833  OH2 TIP3  180     -43.041 -41.691 -39.189  1.00  0.00      SOLV
ATOM   2834  H1  TIP3  180     -43.843 -42.229 -39.152  1.00  0.00      SOLV
ATOM   2835  H2  TIP3  180     -43.129 -41.335 -40.104  1.00  0.00      SOLV
ATOM   2836  OH2 TIP3  181     -29.946 -26.484 -37.249  1.00  0.00      SOLV
ATOM   2837  H1  TIP3  181     -29.239 -26.501 -37.932  1.00  0.00      SOLV
ATOM   2838  H2  TIP3  181     -29.540 -25.928 -36.563  1.00  0.00      SOLV
ATOM   2839  OH2 TIP3  182     -44.160 -40.974 -30.732  1.00  0.00      SOLV
ATOM   2840  H1  TIP3  182     -44.424 -41.207 -31.631  1.00  0.00      SOLV
ATOM   2841  H2  TIP3  182     -44.958 -40.569 -30.383  1.00  0.00      SOLV
ATOM   2842  OH2 TIP3  183     -42.478 -29.248 -29.277  1.00  0.00      SOLV
ATOM   2843  H1  TIP3  183     -43.220 -29.822 -29.061  1.00  0.00      SOLV
ATOM   2844  H2  TIP3  183     -42.335 -28.764 -28.439  1.00  0.00      SOLV
ATOM   2845  OH2 TIP3  184     -38.840 -28.990 -31.443  1.00  0.00      SOLV
ATOM   2846  H1  TIP3  184     -39.171 -28.079 -31.590  1.00  0.00      SOLV
ATOM   2847  H2  TIP3  184     -37.906 -28.875 -31.718  1.00  0.00      SOLV
ATOM   2848  OH2 TIP3  185     -35.925 -27.822 -28.300  1.00  0.00      SOLV
ATOM   2849  H1  TIP3  185     -35.772 -28.111 -27.371  1.00  0.00      SOLV
ATOM   2850  H2  TIP3  185     -35.147 -27.239 -28.445  1.00  0.00      SOLV
ATOM   2851  OH2 TIP3  186     -33.702 -26.318 -28.802  1.00  0.00      SOLV
ATOM   2852  H1  TIP3  186     -33.126 -26.742 -29.469  1.00  0.00      SOLV
ATOM   2853  H2  TIP3  186     -33.062 -26.112 -28.082  1.00  0.00      SOLV
ATOM   2854  OH2 TIP3  187     -27.248 -44.243 -30.361  1.00  0.00      SOLV
ATOM   2855  H1  TIP3  187     -27.556 -43.651 -31.082  1.00  0.00      SOLV
ATOM   2856  H2  TIP3  187     -27.858 -44.984 -30.451  1.00  0.00      SOLV
ATOM   2857  OH2 TIP3  188     -41.996 -25.476 -31.230  1.00  0.00      SOLV
ATOM   2858  H1  TIP3  188     -42.549 -25.025 -31.880  1.00  0.00      SOLV
ATOM   2859  H2  TIP3  188     -42.107 -24.930 -30.432  1.00  0.00      SOLV
ATOM   2860  OH2 TIP3  189     -39.401 -26.288 -31.789  1.00  0.00      SOLV
ATOM   2861  H1  TIP3  189     -40.335 -26.037 -31.630  1.00  0.00      SOLV
ATOM   2862  H2  TIP3  189     -39.266 -25.961 -32.703  1.00  0.00      SOLV
ATOM   2863  OH2 TIP3  190     -34.642 -26.528 -32.602  1.00  0.00      SOLV
ATOM   2864  H1  TIP3  190     -35.068 -26.285 -33.444  1.00  0.00      SOLV
ATOM   2865  H2  TIP3  190     -34.760 -25.713 -32.071  1.00  0.00      SOLV
ATOM   2866  OH2 TIP3  191     -32.474 -27.383 -31.107  1.00  0.00      SOLV
ATOM   2867  H1  TIP3  191     -33.145 -27.061 -31.749  1.00  0.00      SOLV
ATOM   2868  H2  TIP3  191     -31.674 -26.883 -31.386  1.00  0.00      SOLV
ATOM   2869  OH2 TIP3  192     -29.979 -26.344 -31.657  1.00  0.00      SOLV
ATOM   2870  H1  TIP3  192     -29.652 -25.456 -31.903  1.00  0.00      SOLV
ATOM   2871  H2  TIP3  192     -29.729 -26.850 -32.460  1.00  0.00      SOLV
ATOM   2872  OH2 TIP3  193     -41.887 -27.491 -34.511  1.00  0.00      SOLV
ATOM   2873  H1  TIP3  193     -42.027 -27.837 -33.602  1.00  0.00      SOLV
ATOM   2874  H2  TIP3  193     -41.182 -28.095 -34.835  1.00  0.00      SOLV
ATOM   2875  OH2 TIP3  194     -39.872 -28.989 -35.585  1.00  0.00      SOLV
ATOM   2876  H1  TIP3  194     -39.768 -29.951 -35.769  1.00  0.00      SOLV
ATOM   2877  H2  TIP3  194     -38.969 -28.776 -35.269  1.00  0.00      SOLV
ATOM   2878  OH2 TIP3  195     -37.236 -28.741 -34.684  1.00  0.00      SOLV
ATOM   2879  H1  TIP3  195     -36.954 -29.608 -35.049  1.00  0.00      SOLV
ATOM   2880  H2  TIP3  195     -36.898 -28.828 -33.768  1.00  0.00      SOLV
ATOM   2881  OH2 TIP3  196     -34.178 -42.987 -35.346  1.00  0.00      SOLV
ATOM   2882  H1  TIP3  196     -35.033 -43.455 -35.223  1.00  0.00      SOLV
ATOM   2883  H2  TIP3  196     -33.564 -43.755 -35.407  1.00  0.00      SOLV
ATOM   2884  OH2 TIP3  197     -29.097 -44.346 -35.717  1.00  0.00      SOLV
ATOM   2885  H1  TIP3  197     -28.333 -44.175 -36.300  1.00  0.00      SOLV
ATOM   2886  H2  TIP3  197     -29.231 -43.474 -35.306  1.00  0.00      SOLV
ATOM   2887  OH2 TIP3  198     -27.055 -43.549 -37.512  1.00  0.00      SOLV
ATOM   2888  H1  TIP3  198     -26.711 -43.957 -38.319  1.00  0.00      SOLV
ATOM   2889  H2  TIP3  198     -26.230 -43.132 -37.166  1.00  0.00      SOLV
ATOM   2890  OH2 TIP3  199     -41.321 -43.642 -38.100  1.00  0.00      SOLV
ATOM   2891  H1  TIP3  199     -41.917 -42.907 -38.348  1.00  0.00      SOLV
ATOM   2892  H2  TIP3  199     -41.620 -44.305 -38.762  1.00  0.00      SOLV
ATOM   2893  OH2 TIP3  200     -42.460 -44.796 -40.277  1.00  0.00      SOLV
ATOM   2894  H1  TIP3  200     -41.856 -44.242 -40.823  1.00  0.00      SOLV
ATOM   2895  H2  TIP3  200     -43.253 -44.812 -40.815  1.00  0.00      SOLV
ATOM   2896  OH2 TIP3  201     -36.568 -45.051 -37.947  1.00  0.00      SOLV
ATOM   2897  H1  TIP3  201     -35.869 -44.574 -38.427  1.00  0.00      SOLV
ATOM   2898  H2  TIP3  201     -36.530 -44.646 -37.068  1.00  0.00      SOLV
ATOM   2899  OH2 TIP3  202     -32.317 -44.991 -35.259  1.00  0.00      SOLV
ATOM   2900  H1  TIP3  202     -31.602 -45.228 -35.864  1.00  0.00      SOLV
ATOM   2901  H2  TIP3  202     -31.878 -45.055 -34.406  1.00  0.00      SOLV
ATOM   2902  OH2 TIP3  203     -29.371 -43.793 -39.940  1.00  0.00      SOLV
ATOM   2903  H1  TIP3  203     -30.298 -43.477 -39.869  1.00  0.00      SOLV
ATOM   2904  H2  TIP3  203     -29.486 -44.701 -39.637  1.00  0.00      SOLV
ATOM   2905  OH2 TIP3  204     -42.933 -28.229 -41.234  1.00  0.00      SOLV
ATOM   2906  H1  TIP3  204     -42.420 -28.170 -42.047  1.00  0.00      SOLV
ATOM   2907  H2  TIP3  204     -42.968 -27.293 -40.947  1.00  0.00      SOLV
ATOM   2908  OH2 TIP3  205     -40.971 -42.923 -41.578  1.00  0.00      SOLV
ATOM   2909  H1  TIP3  205     -41.469 -42.145 -41.861  1.00  0.00      SOLV
ATOM   2910  H2  TIP3  205     -40.062 -42.576 -41.493  1.00  0.00      SOLV
ATOM   2911  OH2 TIP3  206     -35.698 -42.048 -41.229  1.00  0.00      SOLV
ATOM   2912  H1  TIP3  206     -35.374 -42.714 -40.585  1.00  0.00      SOLV
ATOM   2913  H2  TIP3  206     -35.423 -41.231 -40.757  1.00  0.00      SOLV
ATOM   2914  OH2 TIP3  207     -34.094 -26.698 -43.019  1.00  0.00      SOLV
ATOM   2915  H1  TIP3  207     -33.115 -26.822 -42.937  1.00  0.00      SOLV
ATOM   2916  H2  TIP3  207     -34.292 -27.496 -43.563  1.00  0.00      SOLV
ATOM   2917  OH2 TIP3  208     -27.967 -26.840 -39.189  1.00  0.00      SOLV
ATOM   2918  H1  TIP3  208     -28.077 -27.801 -39.391  1.00  0.00      SOLV
ATOM   2919  H2  TIP3  208     -28.028 -26.469 -40.091  1.00  0.00      SOLV
ATOM   2920  OH2 TIP3  209     -41.480 -42.759 -28.329  1.00  0.00      SOLV
ATOM   2921  H1  TIP3  209     -41.944 -43.439 -28.830  1.00  0.00      SOLV
ATOM   2922  H2  TIP3  209     -40.998 -43.305 -27.671  1.00  0.00      SOLV
ATOM   2923  OH2 TIP3  210     -40.368 -44.330 -26.328  1.00  0.00      SOLV
ATOM   2924  H1  TIP3  210     -39.401 -44.326 -26.297  1.00  0.00      SOLV
ATOM   2925  H2  TIP3  210     -40.594 -45.207 -25.994  1.00  0.00      SOLV
ATOM   2926  OH2 TIP3  211     -42.978 -25.892 -44.028  1.00  0.00      SOLV
ATOM   2927  H1  TIP3  211     -43.811 -26.106 -43.608  1.00  0.00      SOLV
ATOM   2928  H2  TIP3  211     -42.677 -25.105 -43.539  1.00  0.00      SOLV
ATOM   2929  OH2 TIP3  212     -29.087 -28.440 -27.930  1.00  0.00      SOLV
ATOM   2930  H1  TIP3  212     -29.685 -28.674 -28.673  1.00  0.00      SOLV
ATOM   2931  H2  TIP3  212     -29.170 -27.462 -27.914  1.00  0.00      SOLV
ATOM   2932  OH2 TIP3  213     -13.179 -34.777 -39.215  1.00  0.00      SOLV
ATOM   2933  H1  TIP3  213     -13.322 -33.810 -39.157  1.00  0.00      SOLV
ATOM   2934  H2  TIP3  213     -13.988 -35.081 -39.662  1.00  0.00      SOLV
ATOM   2935  OH2 TIP3  214     -14.427 -35.287 -34.279  1.00  0.00      SOLV
ATOM   2936  H1  TIP3  214     -14.287 -35.813 -33.466  1.00  0.00      SOLV
ATOM   2937  H2  TIP3  214     -14.691 -35.975 -34.903  1.00  0.00      SOLV
ATOM   2938  OH2 TIP3  215     -22.886 -35.890 -33.397  1.00  0.00      SOLV
ATOM   2939  H1  TIP3  215     -22.732 -36.581 -32.728  1.00  0.00      SOLV
ATOM   2940  H2  TIP3  215     -21.995 -35.737 -33.759  1.00  0.00      SOLV
ATOM   2941  OH2 TIP3  216     -11.081 -32.026 -35.983  1.00  0.00      SOLV
ATOM   2942  H1  TIP3  216     -11.332 -32.890 -35.604  1.00  0.00      SOLV
ATOM   2943  H2  TIP3  216     -11.124 -31.431 -35.208  1.00  0.00      SOLV
ATOM   2944  OH2 TIP3  217     -20.525 -31.953 -35.834  1.00  0.00      SOLV
ATOM   2945  H1  TIP3  217     -21.156 -32.634 -36.134  1.00  0.00      SOLV
ATOM   2946  H2  TIP3  217     -20.036 -32.428 -35.140  1.00  0.00      SOLV
ATOM   2947  OH2 TIP3  218     -24.949 -37.904 -39.914  1.00  0.00      SOLV
ATOM   2948  H1  TIP3  218     -25.237 -37.034 -39.568  1.00  0.00      SOLV
ATOM   2949  H2  TIP3  218     -25.548 -38.015 -40.670  1.00  0.00      SOLV
ATOM   2950  OH2 TIP3  219     -24.267 -35.818 -36.665  1.00  0.00      SOLV
ATOM   2951  H1  TIP3  219     -23.936 -36.707 -36.423  1.00  0.00      SOLV
ATOM   2952  H2  TIP3  219     -23.436 -35.302 -36.735  1.00  0.00      SOLV
ATOM   2953  OH2 TIP3  220     -14.076 -28.049 -34.865  1.00  0.00      SOLV
ATOM   2954  H1  TIP3  220     -13.506 -28.411 -35.575  1.00  0.00      SOLV
ATOM   2955  H2  TIP3  220     -14.080 -28.775 -34.215  1.00  0.00      SOLV
ATOM   2956  OH2 TIP3  221     -16.188 -33.055 -33.952  1.00  0.00      SOLV
ATOM   2957  H1  TIP3  221     -15.631 -33.810 -34.227  1.00  0.00      SOLV
ATOM   2958  H2  TIP3  221     -15.626 -32.702 -33.231  1.00  0.00      SOLV
ATOM   2959  OH2 TIP3  222      -6.486 -41.963 -32.456  1.00  0.00      SOLV
ATOM   2960  H1  TIP3  222      -6.731 -41.017 -32.367  1.00  0.00      SOLV
ATOM   2961  H2  TIP3  222      -5.914 -41.946 -33.251  1.00  0.00      SOLV
ATOM   2962  OH2 TIP3  223     -14.629 -38.690 -34.710  1.00  0.00      SOLV
ATOM   2963  H1  TIP3  223     -14.446 -39.612 -34.419  1.00  0.00      SOLV
ATOM   2964  H2  TIP3  223     -14.195 -38.685 -35.593  1.00  0.00      SOLV
ATOM   2965  OH2 TIP3  224     -19.576 -40.936 -36.524  1.00  0.00      SOLV
ATOM   2966  H1  TIP3  224     -19.902 -40.221 -37.111  1.00  0.00      SOLV
ATOM   2967  H2  TIP3  224     -19.840 -41.736 -37.023  1.00  0.00      SOLV
ATOM   2968  OH2 TIP3  225     -12.682 -41.241 -37.639  1.00  0.00      SOLV
ATOM   2969  H1  TIP3  225     -12.420 -41.459 -36.718  1.00  0.00      SOLV
ATOM   2970  H2  TIP3  225     -11.797 -41.243 -38.062  1.00  0.00      SOLV
ATOM   2971  OH2 TIP3  226     -23.523 -38.486 -36.023  1.00  0.00      SOLV
ATOM   2972  H1  TIP3  226     -22.777 -38.907 -35.562  1.00  0.00      SOLV
ATOM   2973  H2  TIP3  226     -23.477 -38.915 -36.903  1.00  0.00      SOLV
ATOM   2974  OH2 TIP3  227     -19.266 -36.966 -36.760  1.00  0.00      SOLV
ATOM   2975  H1  TIP3  227     -18.509 -37.462 -36.371  1.00  0.00      SOLV
ATOM   2976  H2  TIP3  227     -19.777 -37.699 -37.160  1.00  0.00      SOLV
ATOM   2977  OH2 TIP3  228      -7.316 -39.335 -32.086  1.00  0.00      SOLV
ATOM   2978  H1  TIP3  228      -8.264 -39.099 -32.168  1.00  0.00      SOLV
ATOM   2979  H2  TIP3  228      -7.075 -38.792 -31.321  1.00  0.00      SOLV
ATOM   2980  OH2 TIP3  229     -21.349 -41.301 -32.128  1.00  0.00      SOLV
ATOM   2981  H1  TIP3  229     -21.514 -40.793 -32.942  1.00  0.00      SOLV
ATOM   2982  H2  TIP3  229     -22.043 -40.953 -31.528  1.00  0.00      SOLV
ATOM   2983  OH2 TIP3  230     -13.519 -32.041 -39.565  1.00  0.00      SOLV
ATOM   2984  H1  TIP3  230     -13.691 -32.080 -40.521  1.00  0.00      SOLV
ATOM   2985  H2  TIP3  230     -13.974 -31.198 -39.327  1.00  0.00      SOLV
ATOM   2986  OH2 TIP3  231     -18.989 -33.330 -33.671  1.00  0.00      SOLV
ATOM   2987  H1  TIP3  231     -19.314 -32.619 -33.071  1.00  0.00      SOLV
ATOM   2988  H2  TIP3  231     -18.045 -33.088 -33.791  1.00  0.00      SOLV
ATOM   2989  OH2 TIP3  232     -11.613 -41.471 -35.145  1.00  0.00      SOLV
ATOM   2990  H1  TIP3  232     -12.391 -41.365 -34.556  1.00  0.00      SOLV
ATOM   2991  H2  TIP3  232     -11.113 -40.643 -34.972  1.00  0.00      SOLV
ATOM   2992  OH2 TIP3  233     -21.357 -39.969 -34.644  1.00  0.00      SOLV
ATOM   2993  H1  TIP3  233     -20.880 -39.240 -34.189  1.00  0.00      SOLV
ATOM   2994  H2  TIP3  233     -20.633 -40.327 -35.206  1.00  0.00      SOLV
ATOM   2995  OH2 TIP3  234     -20.177 -31.522 -31.910  1.00  0.00      SOLV
ATOM   2996  H1  TIP3  234     -20.142 -30.551 -31.792  1.00  0.00      SOLV
ATOM   2997  H2  TIP3  234     -21.124 -31.671 -31.701  1.00  0.00      SOLV
ATOM   2998  OH2 TIP3  235     -24.049 -32.112 -40.546  1.00  0.00      SOLV
ATOM   2999  H1  TIP3  235     -24.063 -31.434 -41.240  1.00  0.00      SOLV
ATOM   3000  H2  TIP3  235     -23.827 -31.567 -39.760  1.00  0.00      SOLV
ATOM   3001  OH2 TIP3  236     -11.309 -30.129 -33.944  1.00  0.00      SOLV
ATOM   3002  H1  TIP3  236     -12.233 -30.045 -33.622  1.00  0.00      SOLV
ATOM   3003  H2  TIP3  236     -11.088 -29.200 -34.168  1.00  0.00      SOLV
ATOM   3004  OH2 TIP3  237      -9.119 -42.978 -32.450  1.00  0.00      SOLV
ATOM   3005  H1  TIP3  237      -9.373 -43.239 -33.365  1.00  0.00      SOLV
ATOM   3006  H2  TIP3  237      -8.196 -42.680 -32.586  1.00  0.00      SOLV
ATOM   3007  OH2 TIP3  238     -17.834 -44.160 -34.518  1.00  0.00      SOLV
ATOM   3008  H1  TIP3  238     -18.170 -44.973 -34.905  1.00  0.00      SOLV
ATOM   3009  H2  TIP3  238     -18.516 -43.942 -33.853  1.00  0.00      SOLV
ATOM   3010  OH2 TIP3  239     -12.528 -28.701 -37.037  1.00  0.00      SOLV
ATOM   3011  H1  TIP3  239     -12.008 -29.450 -37.391  1.00  0.00      SOLV
ATOM   3012  H2  TIP3  239     -11.893 -27.960 -37.181  1.00  0.00      SOLV
ATOM   3013  OH2 TIP3  240     -11.304 -30.839 -38.395  1.00  0.00      SOLV
ATOM   3014  H1  TIP3  240     -12.034 -31.377 -38.767  1.00  0.00      SOLV
ATOM   3015  H2  TIP3  240     -11.125 -31.334 -37.559  1.00  0.00      SOLV
ATOM   3016  OH2 TIP3  241      -9.906 -32.607 -30.430  1.00  0.00      SOLV
ATOM   3017  H1  TIP3  241      -9.966 -33.166 -31.237  1.00  0.00      SOLV
ATOM   3018  H2  TIP3  241      -9.781 -31.724 -30.845  1.00  0.00      SOLV
ATOM   3019  OH2 TIP3  242     -15.032 -35.918 -40.968  1.00  0.00      SOLV
ATOM   3020  H1  TIP3  242     -15.660 -35.200 -41.199  1.00  0.00      SOLV
ATOM   3021  H2  TIP3  242     -14.608 -36.094 -41.830  1.00  0.00      SOLV
ATOM   3022  OH2 TIP3  243     -15.514 -38.234 -44.199  1.00  0.00      SOLV
ATOM   3023  H1  TIP3  243     -14.712 -37.832 -43.812  1.00  0.00      SOLV
ATOM   3024  H2  TIP3  243     -15.394 -39.185 -44.015  1.00  0.00      SOLV
ATOM   3025  OH2 TIP3  244      -8.196 -35.879 -32.528  1.00  0.00      SOLV
ATOM   3026  H1  TIP3  244      -8.875 -35.171 -32.572  1.00  0.00      SOLV
ATOM   3027  H2  TIP3  244      -7.628 -35.625 -33.289  1.00  0.00      SOLV
ATOM   3028  OH2 TIP3  245     -11.100 -35.804 -40.594  1.00  0.00      SOLV
ATOM   3029  H1  TIP3  245     -11.863 -35.451 -40.080  1.00  0.00      SOLV
ATOM   3030  H2  TIP3  245     -10.519 -36.067 -39.854  1.00  0.00      SOLV
ATOM   3031  OH2 TIP3  246     -12.114 -37.706 -30.505  1.00  0.00      SOLV
ATOM   3032  H1  TIP3  246     -12.222 -36.939 -29.904  1.00  0.00      SOLV
ATOM   3033  H2  TIP3  246     -12.794 -37.502 -31.187  1.00  0.00      SOLV
ATOM   3034  OH2 TIP3  247     -19.945 -34.962 -38.736  1.00  0.00      SOLV
ATOM   3035  H1  TIP3  247     -20.165 -35.343 -39.614  1.00  0.00      SOLV
ATOM   3036  H2  TIP3  247     -19.552 -35.717 -38.260  1.00  0.00      SOLV
ATOM   3037  OH2 TIP3  248     -17.378 -30.850 -35.270  1.00  0.00      SOLV
ATOM   3038  H1  TIP3  248     -17.525 -31.069 -36.208  1.00  0.00      SOLV
ATOM   3039  H2  TIP3  248     -16.835 -31.598 -34.959  1.00  0.00      SOLV
ATOM   3040  OH2 TIP3  249     -20.282 -35.615 -34.544  1.00  0.00      SOLV
ATOM   3041  H1  TIP3  249     -19.735 -35.979 -35.276  1.00  0.00      SOLV
ATOM   3042  H2  TIP3  249     -19.749 -34.840 -34.247  1.00  0.00      SOLV
ATOM   3043  OH2 TIP3  250     -13.791 -29.914 -32.783  1.00  0.00      SOLV
ATOM   3044  H1  TIP3  250     -14.025 -29.301 -32.059  1.00  0.00      SOLV
ATOM   3045  H2  TIP3  250     -14.152 -30.763 -32.453  1.00  0.00      SOLV
ATOM   3046  OH2 TIP3  251     -19.104 -31.605 -29.318  1.00  0.00      SOLV
ATOM   3047  H1  TIP3  251     -19.842 -31.083 -28.936  1.00  0.00      SOLV
ATOM   3048  H2  TIP3  251     -19.442 -31.762 -30.221  1.00  0.00      SOLV
ATOM   3049  OH2 TIP3  252     -13.394 -36.757 -43.083  1.00  0.00      SOLV
ATOM   3050  H1  TIP3  252     -12.763 -37.064 -42.406  1.00  0.00      SOLV
ATOM   3051  H2  TIP3  252     -12.839 -36.214 -43.656  1.00  0.00      SOLV
ATOM   3052  OH2 TIP3  253     -22.450 -35.672 -29.597  1.00  0.00      SOLV
ATOM   3053  H1  TIP3  253     -22.299 -34.752 -29.288  1.00  0.00      SOLV
ATOM   3054  H2  TIP3  253     -23.347 -35.576 -29.985  1.00  0.00      SOLV
ATOM   3055  OH2 TIP3  254     -14.384 -29.530 -38.940  1.00  0.00      SOLV
ATOM   3056  H1  TIP3  254     -13.957 -29.168 -38.141  1.00  0.00      SOLV
ATOM   3057  H2  TIP3  254     -14.849 -28.750 -39.296  1.00  0.00      SOLV
ATOM   3058  OH2 TIP3  255     -21.202 -29.896 -28.564  1.00  0.00      SOLV
ATOM   3059  H1  TIP3  255     -20.982 -29.439 -29.403  1.00  0.00      SOLV
ATOM   3060  H2  TIP3  255     -22.169 -29.766 -28.505  1.00  0.00      SOLV
ATOM   3061  OH2 TIP3  256      -8.633 -43.637 -40.576  1.00  0.00      SOLV
ATOM   3062  H1  TIP3  256      -9.599 -43.751 -40.482  1.00  0.00      SOLV
ATOM   3063  H2  TIP3  256      -8.541 -43.586 -41.546  1.00  0.00      SOLV
ATOM   3064  OH2 TIP3  257     -20.597 -35.708 -41.357  1.00  0.00      SOLV
ATOM   3065  H1  TIP3  257     -21.471 -35.319 -41.573  1.00  0.00      SOLV
ATOM   3066  H2  TIP3  257     -20.606 -36.539 -41.878  1.00  0.00      SOLV
ATOM   3067  OH2 TIP3  258      -6.712 -30.243 -42.109  1.00  0.00      SOLV
ATOM   3068  H1  TIP3  258      -7.206 -29.508 -42.530  1.00  0.00      SOLV
ATOM   3069  H2  TIP3  258      -6.087 -30.478 -42.829  1.00  0.00      SOLV
ATOM   3070  OH2 TIP3  259     -25.049 -32.980 -31.076  1.00  0.00      SOLV
ATOM   3071  H1  TIP3  259     -25.591 -32.853 -31.884  1.00  0.00      SOLV
ATOM   3072  H2  TIP3  259     -24.952 -33.954 -31.049  1.00  0.00      SOLV
ATOM   3073  OH2 TIP3  260     -25.350 -30.163 -33.924  1.00  0.00      SOLV
ATOM   3074  H1  TIP3  260     -24.602 -29.974 -33.323  1.00  0.00      SOLV
ATOM   3075  H2  TIP3  260     -25.901 -29.373 -33.749  1.00  0.00      SOLV
ATOM   3076  OH2 TIP3  261      -7.902 -29.918 -28.098  1.00  0.00      SOLV
ATOM   3077  H1  TIP3  261      -8.110 -30.658 -27.487  1.00  0.00      SOLV
ATOM   3078  H2  TIP3  261      -8.683 -29.352 -27.906  1.00  0.00      SOLV
ATOM   3079  OH2 TIP3  262     -16.630 -30.438 -29.465  1.00  0.00      SOLV
ATOM   3080  H1  TIP3  262     -16.794 -29.566 -29.039  1.00  0.00      SOLV
ATOM   3081  H2  TIP3  262     -17.532 -30.825 -29.411  1.00  0.00      SOLV
ATOM   3082  OH2 TIP3  263     -14.970 -27.037 -40.150  1.00  0.00      SOLV
ATOM   3083  H1  TIP3  263     -15.090 -26.938 -41.112  1.00  0.00      SOLV
ATOM   3084  H2  TIP3  263     -15.489 -26.283 -39.816  1.00  0.00      SOLV
ATOM   3085  OH2 TIP3  264     -21.759 -28.134 -37.880  1.00  0.00      SOLV
ATOM   3086  H1  TIP3  264     -21.488 -28.498 -37.011  1.00  0.00      SOLV
ATOM   3087  H2  TIP3  264     -22.290 -28.875 -38.234  1.00  0.00      SOLV
ATOM   3088  OH2 TIP3  265     -12.503 -27.625 -43.177  1.00  0.00      SOLV
ATOM   3089  H1  TIP3  265     -12.025 -28.343 -43.645  1.00  0.00      SOLV
ATOM   3090  H2  TIP3  265     -12.170 -27.729 -42.266  1.00  0.00      SOLV
ATOM   3091  OH2 TIP3  266     -12.291 -27.744 -40.393  1.00  0.00      SOLV
ATOM   3092  H1  TIP3  266     -13.246 -27.632 -40.206  1.00  0.00      SOLV
ATOM   3093  H2  TIP3  266     -12.100 -28.573 -39.933  1.00  0.00      SOLV
ATOM   3094  OH2 TIP3  267      -9.979 -38.865 -29.175  1.00  0.00      SOLV
ATOM   3095  H1  TIP3  267     -10.758 -38.515 -29.653  1.00  0.00      SOLV
ATOM   3096  H2  TIP3  267      -9.967 -39.795 -29.492  1.00  0.00      SOLV
ATOM   3097  OH2 TIP3  268     -22.706 -31.576 -30.807  1.00  0.00      SOLV
ATOM   3098  H1  TIP3  268     -22.441 -32.016 -29.973  1.00  0.00      SOLV
ATOM   3099  H2  TIP3  268     -23.568 -32.021 -30.962  1.00  0.00      SOLV
ATOM   3100  OH2 TIP3  269     -20.057 -43.630 -32.911  1.00  0.00      SOLV
ATOM   3101  H1  TIP3  269     -20.579 -43.786 -33.724  1.00  0.00      SOLV
ATOM   3102  H2  TIP3  269     -20.553 -42.875 -32.533  1.00  0.00      SOLV
ATOM   3103  OH2 TIP3  270     -16.000 -43.292 -29.299  1.00  0.00      SOLV
ATOM   3104  H1  TIP3  270     -16.335 -43.208 -28.393  1.00  0.00      SOLV
ATOM   3105  H2  TIP3  270     -16.820 -43.537 -29.779  1.00  0.00      SOLV
ATOM   3106  OH2 TIP3  271     -12.694 -40.637 -30.028  1.00  0.00      SOLV
ATOM   3107  H1  TIP3  271     -13.108 -40.667 -29.136  1.00  0.00      SOLV
ATOM   3108  H2  TIP3  271     -12.679 -39.683 -30.207  1.00  0.00      SOLV
ATOM   3109  OH2 TIP3  272     -12.320 -33.916 -45.956  1.00  0.00      SOLV
ATOM   3110  H1  TIP3  272     -11.679 -33.621 -46.604  1.00  0.00      SOLV
ATOM   3111  H2  TIP3  272     -12.148 -33.318 -45.202  1.00  0.00      SOLV
ATOM   3112  OH2 TIP3  273     -15.513 -40.982 -43.625  1.00  0.00      SOLV
ATOM   3113  H1  TIP3  273     -16.196 -41.299 -42.998  1.00  0.00      SOLV
ATOM   3114  H2  TIP3  273     -15.474 -41.703 -44.263  1.00  0.00      SOLV
ATOM   3115  OH2 TIP3  274     -20.201 -37.988 -33.148  1.00  0.00      SOLV
ATOM   3116  H1  TIP3  274     -20.877 -37.884 -32.441  1.00  0.00      SOLV
ATOM   3117  H2  TIP3  274     -20.208 -37.100 -33.562  1.00  0.00      SOLV
ATOM   3118  OH2 TIP3  275     -20.678 -38.985 -38.075  1.00  0.00      SOLV
ATOM   3119  H1  TIP3  275     -21.627 -39.140 -38.275  1.00  0.00      SOLV
ATOM   3120  H2  TIP3  275     -20.290 -39.042 -38.976  1.00  0.00      SOLV
ATOM   3121  OH2 TIP3  276     -14.453 -38.309 -39.759  1.00  0.00      SOLV
ATOM   3122  H1  TIP3  276     -14.738 -37.422 -40.075  1.00  0.00      SOLV
ATOM   3123  H2  TIP3  276     -13.672 -38.458 -40.326  1.00  0.00      SOLV
ATOM   3124  OH2 TIP3  277     -15.670 -37.644 -28.400  1.00  0.00      SOLV
ATOM   3125  H1  TIP3  277     -16.058 -38.407 -27.913  1.00  0.00      SOLV
ATOM   3126  H2  TIP3  277     -14.786 -37.614 -27.982  1.00  0.00      SOLV
ATOM   3127  OH2 TIP3  278     -13.484 -38.668 -37.190  1.00  0.00      SOLV
ATOM   3128  H1  TIP3  278     -13.898 -38.415 -38.042  1.00  0.00      SOLV
ATOM   3129  H2  TIP3  278     -13.240 -39.597 -37.394  1.00  0.00      SOLV
ATOM   3130  OH2 TIP3  279     -22.254 -37.795 -31.384  1.00  0.00      SOLV
ATOM   3131  H1  TIP3  279     -22.318 -37.148 -30.653  1.00  0.00      SOLV
ATOM   3132  H2  TIP3  279     -22.521 -38.624 -30.933  1.00  0.00      SOLV
ATOM   3133  OH2 TIP3  280     -19.125 -40.456 -43.433  1.00  0.00      SOLV
ATOM   3134  H1  TIP3  280     -18.531 -40.941 -42.831  1.00  0.00      SOLV
ATOM   3135  H2  TIP3  280     -19.016 -40.923 -44.263  1.00  0.00      SOLV
ATOM   3136  OH2 TIP3  281     -24.763 -42.286 -36.962  1.00  0.00      SOLV
ATOM   3137  H1  TIP3  281     -24.316 -42.100 -36.113  1.00  0.00      SOLV
ATOM   3138  H2  TIP3  281     -24.285 -41.723 -37.583  1.00  0.00      SOLV
ATOM   3139  OH2 TIP3  282     -25.154 -40.443 -42.502  1.00  0.00      SOLV
ATOM   3140  H1  TIP3  282     -24.659 -39.963 -43.208  1.00  0.00      SOLV
ATOM   3141  H2  TIP3  282     -25.750 -39.713 -42.234  1.00  0.00      SOLV
ATOM   3142  OH2 TIP3  283     -14.137 -37.345 -32.378  1.00  0.00      SOLV
ATOM   3143  H1  TIP3  283     -14.231 -37.869 -33.203  1.00  0.00      SOLV
ATOM   3144  H2  TIP3  283     -14.894 -37.703 -31.867  1.00  0.00      SOLV
ATOM   3145  OH2 TIP3  284     -16.970 -41.493 -37.530  1.00  0.00      SOLV
ATOM   3146  H1  TIP3  284     -17.758 -41.216 -37.022  1.00  0.00      SOLV
ATOM   3147  H2  TIP3  284     -16.428 -41.882 -36.805  1.00  0.00      SOLV
ATOM   3148  OH2 TIP3  285     -23.329 -39.595 -38.564  1.00  0.00      SOLV
ATOM   3149  H1  TIP3  285     -23.861 -38.895 -39.017  1.00  0.00      SOLV
ATOM   3150  H2  TIP3  285     -23.650 -40.363 -39.086  1.00  0.00      SOLV
ATOM   3151  OH2 TIP3  286     -19.402 -39.361 -40.452  1.00  0.00      SOLV
ATOM   3152  H1  TIP3  286     -18.436 -39.362 -40.285  1.00  0.00      SOLV
ATOM   3153  H2  TIP3  286     -19.477 -38.793 -41.245  1.00  0.00      SOLV
ATOM   3154  OH2 TIP3  287     -14.074 -41.264 -33.874  1.00  0.00      SOLV
ATOM   3155  H1  TIP3  287     -14.183 -41.703 -32.999  1.00  0.00      SOLV
ATOM   3156  H2  TIP3  287     -14.701 -41.793 -34.415  1.00  0.00      SOLV
ATOM   3157  OH2 TIP3  288     -19.924 -37.903 -42.893  1.00  0.00      SOLV
ATOM   3158  H1  TIP3  288     -19.895 -38.838 -43.184  1.00  0.00      SOLV
ATOM   3159  H2  TIP3  288     -19.259 -37.521 -43.502  1.00  0.00      SOLV
ATOM   3160  OH2 TIP3  289     -10.411 -25.769 -27.587  1.00  0.00      SOLV
ATOM   3161  H1  TIP3  289     -10.468 -25.040 -28.240  1.00  0.00      SOLV
ATOM   3162  H2  TIP3  289      -9.545 -25.598 -27.171  1.00  0.00      SOLV
ATOM   3163  OH2 TIP3  290     -22.229 -33.118 -28.498  1.00  0.00      SOLV
ATOM   3164  H1  TIP3  290     -21.610 -33.295 -27.757  1.00  0.00      SOLV
ATOM   3165  H2  TIP3  290     -23.018 -32.843 -27.997  1.00  0.00      SOLV
ATOM   3166  OH2 TIP3  291     -17.345 -38.416 -35.417  1.00  0.00      SOLV
ATOM   3167  H1  TIP3  291     -16.379 -38.443 -35.291  1.00  0.00      SOLV
ATOM   3168  H2  TIP3  291     -17.623 -38.950 -34.649  1.00  0.00      SOLV
ATOM   3169  OH2 TIP3  292     -20.395 -43.133 -37.972  1.00  0.00      SOLV
ATOM   3170  H1  TIP3  292     -21.073 -43.833 -38.127  1.00  0.00      SOLV
ATOM   3171  H2  TIP3  292     -20.303 -42.771 -38.881  1.00  0.00      SOLV
ATOM   3172  OH2 TIP3  293     -17.895 -39.385 -32.862  1.00  0.00      SOLV
ATOM   3173  H1  TIP3  293     -18.671 -38.785 -32.884  1.00  0.00      SOLV
ATOM   3174  H2  TIP3  293     -17.276 -38.921 -32.262  1.00  0.00      SOLV
ATOM   3175  OH2 TIP3  294     -16.585 -33.776 -41.658  1.00  0.00      SOLV
ATOM   3176  H1  TIP3  294     -17.271 -33.943 -42.339  1.00  0.00      SOLV
ATOM   3177  H2  TIP3  294     -17.157 -33.393 -40.955  1.00  0.00      SOLV
ATOM   3178  OH2 TIP3  295     -10.020 -33.873 -32.844  1.00  0.00      SOLV
ATOM   3179  H1  TIP3  295      -9.345 -33.289 -33.255  1.00  0.00      SOLV
ATOM   3180  H2  TIP3  295     -10.643 -34.034 -33.588  1.00  0.00      SOLV
ATOM   3181  OH2 TIP3  296     -13.775 -41.038 -41.472  1.00  0.00      SOLV
ATOM   3182  H1  TIP3  296     -14.283 -40.907 -42.293  1.00  0.00      SOLV
ATOM   3183  H2  TIP3  296     -13.206 -40.245 -41.455  1.00  0.00      SOLV
ATOM   3184  OH2 TIP3  297     -16.195 -33.338 -29.687  1.00  0.00      SOLV
ATOM   3185  H1  TIP3  297     -15.705 -33.772 -28.955  1.00  0.00      SOLV
ATOM   3186  H2  TIP3  297     -16.294 -32.434 -29.344  1.00  0.00      SOLV
ATOM   3187  OH2 TIP3  298     -12.148 -38.801 -41.377  1.00  0.00      SOLV
ATOM   3188  H1  TIP3  298     -11.480 -38.737 -40.659  1.00  0.00      SOLV
ATOM   3189  H2  TIP3  298     -11.544 -38.933 -42.138  1.00  0.00      SOLV
ATOM   3190  OH2 TIP3  299     -21.770 -34.469 -36.674  1.00  0.00      SOLV
ATOM   3191  H1  TIP3  299     -21.191 -34.561 -37.461  1.00  0.00      SOLV
ATOM   3192  H2  TIP3  299     -21.284 -34.971 -35.998  1.00  0.00      SOLV
ATOM   3193  OH2 TIP3  300     -14.278 -32.413 -42.273  1.00  0.00      SOLV
ATOM   3194  H1  TIP3  300     -14.701 -31.522 -42.177  1.00  0.00      SOLV
ATOM   3195  H2  TIP3  300     -15.037 -32.970 -41.986  1.00  0.00      SOLV
ATOM   3196  OH2 TIP3  301     -25.047 -35.727 -30.636  1.00  0.00      SOLV
ATOM   3197  H1  TIP3  301     -25.327 -36.495 -30.093  1.00  0.00      SOLV
ATOM   3198  H2  TIP3  301     -25.719 -35.804 -31.346  1.00  0.00      SOLV
ATOM   3199  OH2 TIP3  302     -17.684 -35.790 -27.922  1.00  0.00      SOLV
ATOM   3200  H1  TIP3  302     -18.386 -36.134 -28.510  1.00  0.00      SOLV
ATOM   3201  H2  TIP3  302     -16.909 -36.309 -28.226  1.00  0.00      SOLV
ATOM   3202  OH2 TIP3  303     -13.858 -30.506 -29.227  1.00  0.00      SOLV
ATOM   3203  H1  TIP3  303     -14.811 -30.474 -29.451  1.00  0.00      SOLV
ATOM   3204  H2  TIP3  303     -13.908 -30.344 -28.259  1.00  0.00      SOLV
ATOM   3205  OH2 TIP3  304      -8.138 -38.753 -41.809  1.00  0.00      SOLV
ATOM   3206  H1  TIP3  304      -8.920 -38.951 -42.366  1.00  0.00      SOLV
ATOM   3207  H2  TIP3  304      -8.024 -37.804 -42.044  1.00  0.00      SOLV
ATOM   3208  OH2 TIP3  305      -7.747 -33.079 -28.842  1.00  0.00      SOLV
ATOM   3209  H1  TIP3  305      -8.572 -32.745 -29.256  1.00  0.00      SOLV
ATOM   3210  H2  TIP3  305      -7.118 -32.948 -29.584  1.00  0.00      SOLV
ATOM   3211  OH2 TIP3  306      -9.448 -29.860 -40.155  1.00  0.00      SOLV
ATOM   3212  H1  TIP3  306     -10.073 -30.251 -39.505  1.00  0.00      SOLV
ATOM   3213  H2  TIP3  306      -8.964 -30.630 -40.467  1.00  0.00      SOLV
ATOM   3214  OH2 TIP3  307     -11.760 -34.525 -34.897  1.00  0.00      SOLV
ATOM   3215  H1  TIP3  307     -12.711 -34.647 -34.707  1.00  0.00      SOLV
ATOM   3216  H2  TIP3  307     -11.579 -35.334 -35.421  1.00  0.00      SOLV
ATOM   3217  OH2 TIP3  308     -18.647 -31.171 -37.789  1.00  0.00      SOLV
ATOM   3218  H1  TIP3  308     -18.782 -30.239 -38.069  1.00  0.00      SOLV
ATOM   3219  H2  TIP3  308     -19.403 -31.320 -37.189  1.00  0.00      SOLV
ATOM   3220  OH2 TIP3  309     -24.256 -36.210 -43.465  1.00  0.00      SOLV
ATOM   3221  H1  TIP3  309     -23.718 -35.539 -42.998  1.00  0.00      SOLV
ATOM   3222  H2  TIP3  309     -25.159 -35.941 -43.210  1.00  0.00      SOLV
ATOM   3223  OH2 TIP3  310     -18.522 -32.844 -39.954  1.00  0.00      SOLV
ATOM   3224  H1  TIP3  310     -18.445 -32.213 -39.202  1.00  0.00      SOLV
ATOM   3225  H2  TIP3  310     -19.058 -33.542 -39.525  1.00  0.00      SOLV
ATOM   3226  OH2 TIP3  311     -17.519 -28.828 -31.708  1.00  0.00      SOLV
ATOM   3227  H1  TIP3  311     -17.032 -27.977 -31.748  1.00  0.00      SOLV
ATOM   3228  H2  TIP3  311     -16.947 -29.363 -31.132  1.00  0.00      SOLV
ATOM   3229  OH2 TIP3  312     -19.064 -28.551 -38.595  1.00  0.00      SOLV
ATOM   3230  H1  TIP3  312     -19.958 -28.197 -38.422  1.00  0.00      SOLV
ATOM   3231  H2  TIP3  312     -18.492 -27.844 -38.212  1.00  0.00      SOLV
ATOM   3232  OH2 TIP3  313     -14.621 -32.407 -31.764  1.00  0.00      SOLV
ATOM   3233  H1  TIP3  313     -15.262 -32.756 -31.111  1.00  0.00      SOLV
ATOM   3234  H2  TIP3  313     -13.792 -32.693 -31.333  1.00  0.00      SOLV
ATOM   3235  OH2 TIP3  314     -11.816 -32.398 -43.705  1.00  0.00      SOLV
ATOM   3236  H1  TIP3  314     -11.156 -32.895 -43.169  1.00  0.00      SOLV
ATOM   3237  H2  TIP3  314     -12.594 -32.405 -43.110  1.00  0.00      SOLV
ATOM   3238  OH2 TIP3  315     -11.706 -28.948 -30.019  1.00  0.00      SOLV
ATOM   3239  H1  TIP3  315     -12.556 -29.402 -29.824  1.00  0.00      SOLV
ATOM   3240  H2  TIP3  315     -12.004 -28.167 -30.524  1.00  0.00      SOLV
ATOM   3241  OH2 TIP3  316      -7.510 -27.787 -43.078  1.00  0.00      SOLV
ATOM   3242  H1  TIP3  316      -6.948 -27.135 -42.601  1.00  0.00      SOLV
ATOM   3243  H2  TIP3  316      -8.388 -27.395 -42.899  1.00  0.00      SOLV
ATOM   3244  OH2 TIP3  317     -22.953 -40.208 -30.132  1.00  0.00      SOLV
ATOM   3245  H1  TIP3  317     -23.873 -40.172 -29.801  1.00  0.00      SOLV
ATOM   3246  H2  TIP3  317     -22.618 -40.908 -29.534  1.00  0.00      SOLV
ATOM   3247  OH2 TIP3  318     -10.047 -33.925 -42.228  1.00  0.00      SOLV
ATOM   3248  H1  TIP3  318     -10.507 -34.572 -41.646  1.00  0.00      SOLV
ATOM   3249  H2  TIP3  318      -9.252 -33.745 -41.687  1.00  0.00      SOLV
ATOM   3250  OH2 TIP3  319     -23.397 -29.165 -32.164  1.00  0.00      SOLV
ATOM   3251  H1  TIP3  319     -23.076 -29.915 -31.624  1.00  0.00      SOLV
ATOM   3252  H2  TIP3  319     -23.308 -28.418 -31.538  1.00  0.00      SOLV
ATOM   3253  OH2 TIP3  320     -17.492 -31.019 -44.627  1.00  0.00      SOLV
ATOM   3254  H1  TIP3  320     -16.920 -31.815 -44.640  1.00  0.00      SOLV
ATOM   3255  H2  TIP3  320     -18.078 -31.201 -43.865  1.00  0.00      SOLV
ATOM   3256  OH2 TIP3  321     -19.047 -31.347 -42.265  1.00  0.00      SOLV
ATOM   3257  H1  TIP3  321     -18.886 -31.922 -41.489  1.00  0.00      SOLV
ATOM   3258  H2  TIP3  321     -18.757 -30.482 -41.899  1.00  0.00      SOLV
ATOM   3259  OH2 TIP3  322     -22.864 -34.194 -42.052  1.00  0.00      SOLV
ATOM   3260  H1  TIP3  322     -23.315 -33.663 -41.366  1.00  0.00      SOLV
ATOM   3261  H2  TIP3  322     -22.381 -33.479 -42.515  1.00  0.00      SOLV
ATOM   3262  OH2 TIP3  323     -14.306 -42.467 -31.397  1.00  0.00      SOLV
ATOM   3263  H1  TIP3  323     -13.684 -41.937 -30.864  1.00  0.00      SOLV
ATOM   3264  H2  TIP3  323     -14.864 -42.866 -30.697  1.00  0.00      SOLV
ATOM   3265  OH2 TIP3  324     -13.893 -42.859 -39.501  1.00  0.00      SOLV
ATOM   3266  H1  TIP3  324     -13.905 -42.187 -40.224  1.00  0.00      SOLV
ATOM   3267  H2  TIP3  324     -13.628 -42.297 -38.741  1.00  0.00      SOLV
ATOM   3268  OH2 TIP3  325     -15.678 -30.156 -41.982  1.00  0.00      SOLV
ATOM   3269  H1  TIP3  325     -16.469 -29.831 -41.506  1.00  0.00      SOLV
ATOM   3270  H2  TIP3  325     -15.708 -29.610 -42.786  1.00  0.00      SOLV
ATOM   3271  OH2 TIP3  326     -16.744 -39.914 -39.817  1.00  0.00      SOLV
ATOM   3272  H1  TIP3  326     -15.928 -39.369 -39.759  1.00  0.00      SOLV
ATOM   3273  H2  TIP3  326     -16.730 -40.364 -38.943  1.00  0.00      SOLV
ATOM   3274  OH2 TIP3  327     -16.087 -38.614 -30.914  1.00  0.00      SOLV
ATOM   3275  H1  TIP3  327     -16.015 -38.137 -30.057  1.00  0.00      SOLV
ATOM   3276  H2  TIP3  327     -15.987 -39.531 -30.624  1.00  0.00      SOLV
ATOM   3277  OH2 TIP3  328     -16.626 -43.366 -39.537  1.00  0.00      SOLV
ATOM   3278  H1  TIP3  328     -16.770 -42.741 -38.794  1.00  0.00      SOLV
ATOM   3279  H2  TIP3  328     -15.648 -43.432 -39.518  1.00  0.00      SOLV
ATOM   3280  OH2 TIP3  329     -18.075 -29.052 -41.129  1.00  0.00      SOLV
ATOM   3281  H1  TIP3  329     -18.062 -28.143 -41.503  1.00  0.00      SOLV
ATOM   3282  H2  TIP3  329     -18.414 -28.876 -40.224  1.00  0.00      SOLV
ATOM   3283  OH2 TIP3  330     -20.035 -42.067 -40.494  1.00  0.00      SOLV
ATOM   3284  H1  TIP3  330     -20.012 -41.086 -40.468  1.00  0.00      SOLV
ATOM   3285  H2  TIP3  330     -19.196 -42.236 -40.954  1.00  0.00      SOLV
ATOM   3286  OH2 TIP3  331     -10.016 -41.407 -30.261  1.00  0.00      SOLV
ATOM   3287  H1  TIP3  331     -10.995 -41.373 -30.270  1.00  0.00      SOLV
ATOM   3288  H2  TIP3  331      -9.825 -41.887 -31.094  1.00  0.00      SOLV
ATOM   3289  OH2 TIP3  332     -11.451 -37.061 -36.159  1.00  0.00      SOLV
ATOM   3290  H1  TIP3  332     -12.213 -37.539 -36.544  1.00  0.00      SOLV
ATOM   3291  H2  TIP3  332     -11.012 -37.784 -35.663  1.00  0.00      SOLV
ATOM   3292  OH2 TIP3  333     -21.574 -32.014 -43.228  1.00  0.00      SOLV
ATOM   3293  H1  TIP3  333     -20.754 -31.676 -42.805  1.00  0.00      SOLV
ATOM   3294  H2  TIP3  333     -21.171 -32.405 -44.036  1.00  0.00      SOLV
ATOM   3295  OH2 TIP3  334     -24.301 -38.754 -44.435  1.00  0.00      SOLV
ATOM   3296  H1  TIP3  334     -24.115 -37.869 -44.044  1.00  0.00      SOLV
ATOM   3297  H2  TIP3  334     -24.716 -38.500 -45.261  1.00  0.00      SOLV
ATOM   3298  OH2 TIP3  335     -10.387 -27.493 -34.010  1.00  0.00      SOLV
ATOM   3299  H1  TIP3  335     -10.438 -26.663 -34.522  1.00  0.00      SOLV
ATOM   3300  H2  TIP3  335      -9.422 -27.567 -33.849  1.00  0.00      SOLV
ATOM   3301  OH2 TIP3  336     -21.380 -43.828 -35.370  1.00  0.00      SOLV
ATOM   3302  H1  TIP3  336     -20.888 -43.477 -36.136  1.00  0.00      SOLV
ATOM   3303  H2  TIP3  336     -21.771 -44.619 -35.767  1.00  0.00      SOLV
ATOM   3304  OH2 TIP3  337     -23.647 -30.084 -38.618  1.00  0.00      SOLV
ATOM   3305  H1  TIP3  337     -24.113 -29.863 -37.786  1.00  0.00      SOLV
ATOM   3306  H2  TIP3  337     -24.075 -29.429 -39.219  1.00  0.00      SOLV
ATOM   3307  OH2 TIP3  338     -24.607 -27.288 -26.604  1.00  0.00      SOLV
ATOM   3308  H1  TIP3  338     -23.958 -27.420 -25.871  1.00  0.00      SOLV
ATOM   3309  H2  TIP3  338     -24.480 -28.144 -27.063  1.00  0.00      SOLV
ATOM   3310  OH2 TIP3  339     -20.629 -29.308 -25.911  1.00  0.00      SOLV
ATOM   3311  H1  TIP3  339     -19.769 -29.745 -25.761  1.00  0.00      SOLV
ATOM   3312  H2  TIP3  339     -20.785 -29.527 -26.851  1.00  0.00      SOLV
ATOM   3313  OH2 TIP3  340     -15.782 -28.903 -44.481  1.00  0.00      SOLV
ATOM   3314  H1  TIP3  340     -16.504 -29.564 -44.614  1.00  0.00      SOLV
ATOM   3315  H2  TIP3  340     -15.186 -29.131 -45.203  1.00  0.00      SOLV
ATOM   3316  OH2 TIP3  341     -14.024 -30.139 -26.529  1.00  0.00      SOLV
ATOM   3317  H1  TIP3  341     -13.925 -31.049 -26.166  1.00  0.00      SOLV
ATOM   3318  H2  TIP3  341     -13.232 -29.710 -26.140  1.00  0.00      SOLV
ATOM   3319  OH2 TIP3  342     -11.286 -29.764 -44.429  1.00  0.00      SOLV
ATOM   3320  H1  TIP3  342     -11.474 -30.683 -44.148  1.00  0.00      SOLV
ATOM   3321  H2  TIP3  342     -10.513 -29.874 -44.986  1.00  0.00      SOLV
ATOM   3322  OH2 TIP3  343     -24.589 -32.448 -27.040  1.00  0.00      SOLV
ATOM   3323  H1  TIP3  343     -24.445 -33.414 -26.895  1.00  0.00      SOLV
ATOM   3324  H2  TIP3  343     -25.422 -32.505 -27.558  1.00  0.00      SOLV
ATOM   3325  OH2 TIP3  344     -20.064 -33.220 -45.145  1.00  0.00      SOLV
ATOM   3326  H1  TIP3  344     -19.548 -33.688 -44.456  1.00  0.00      SOLV
ATOM   3327  H2  TIP3  344     -19.376 -32.896 -45.733  1.00  0.00      SOLV
ATOM   3328  OH2 TIP3  345     -18.184 -33.148 -27.230  1.00  0.00      SOLV
ATOM   3329  H1  TIP3  345     -18.410 -32.724 -28.085  1.00  0.00      SOLV
ATOM   3330  H2  TIP3  345     -17.856 -34.027 -27.518  1.00  0.00      SOLV
ATOM   3331  OH2 TIP3  346     -15.646 -33.064 -44.647  1.00  0.00      SOLV
ATOM   3332  H1  TIP3  346     -15.037 -32.779 -43.944  1.00  0.00      SOLV
ATOM   3333  H2  TIP3  346     -15.196 -33.840 -44.995  1.00  0.00      SOLV
ATOM   3334  OH2 TIP3  347     -12.574 -32.904 -29.878  1.00  0.00      SOLV
ATOM   3335  H1  TIP3  347     -11.627 -32.679 -29.993  1.00  0.00      SOLV
ATOM   3336  H2  TIP3  347     -12.942 -32.058 -29.546  1.00  0.00      SOLV
ATOM   3337  OH2 TIP3  348     -24.078 -35.102 -27.007  1.00  0.00      SOLV
ATOM   3338  H1  TIP3  348     -23.463 -35.654 -27.504  1.00  0.00      SOLV
ATOM   3339  H2  TIP3  348     -24.170 -35.594 -26.165  1.00  0.00      SOLV
ATOM   3340  OH2 TIP3  349     -18.744 -34.618 -43.168  1.00  0.00      SOLV
ATOM   3341  H1  TIP3  349     -19.363 -34.910 -42.466  1.00  0.00      SOLV
ATOM   3342  H2  TIP3  349     -18.438 -35.473 -43.533  1.00  0.00      SOLV
ATOM   3343  OH2 TIP3  350     -19.710 -36.703 -29.606  1.00  0.00      SOLV
ATOM   3344  H1  TIP3  350     -20.613 -36.334 -29.567  1.00  0.00      SOLV
ATOM   3345  H2  TIP3  350     -19.275 -36.062 -30.217  1.00  0.00      SOLV
ATOM   3346  OH2 TIP3  351     -17.849 -36.904 -44.415  1.00  0.00      SOLV
ATOM   3347  H1  TIP3  351     -17.701 -36.686 -45.340  1.00  0.00      SOLV
ATOM   3348  H2  TIP3  351     -17.022 -37.413 -44.227  1.00  0.00      SOLV
ATOM   3349  OH2 TIP3  352     -14.660 -34.507 -27.592  1.00  0.00      SOLV
ATOM   3350  H1  TIP3  352     -13.845 -34.889 -27.959  1.00  0.00      SOLV
ATOM   3351  H2  TIP3  352     -14.905 -35.170 -26.916  1.00  0.00      SOLV
ATOM   3352  OH2 TIP3  353     -19.209 -39.281 -28.579  1.00  0.00      SOLV
ATOM   3353  H1  TIP3  353     -19.118 -39.868 -29.362  1.00  0.00      SOLV
ATOM   3354  H2  TIP3  353     -19.352 -38.410 -29.006  1.00  0.00      SOLV
ATOM   3355  OH2 TIP3  354     -18.987 -40.886 -30.831  1.00  0.00      SOLV
ATOM   3356  H1  TIP3  354     -18.490 -40.524 -31.594  1.00  0.00      SOLV
ATOM   3357  H2  TIP3  354     -19.857 -41.051 -31.253  1.00  0.00      SOLV
ATOM   3358  OH2 TIP3  355     -18.349 -34.767 -30.972  1.00  0.00      SOLV
ATOM   3359  H1  TIP3  355     -17.595 -34.297 -30.562  1.00  0.00      SOLV
ATOM   3360  H2  TIP3  355     -18.439 -34.312 -31.820  1.00  0.00      SOLV
ATOM   3361  OH2 TIP3  356     -13.349 -38.061 -26.921  1.00  0.00      SOLV
ATOM   3362  H1  TIP3  356     -13.454 -39.018 -27.109  1.00  0.00      SOLV
ATOM   3363  H2  TIP3  356     -12.393 -38.028 -26.698  1.00  0.00      SOLV
ATOM   3364  OH2 TIP3  357     -11.984 -35.391 -28.782  1.00  0.00      SOLV
ATOM   3365  H1  TIP3  357     -12.193 -34.535 -29.217  1.00  0.00      SOLV
ATOM   3366  H2  TIP3  357     -11.002 -35.388 -28.821  1.00  0.00      SOLV
ATOM   3367  OH2 TIP3  358     -20.689 -39.736 -26.327  1.00  0.00      SOLV
ATOM   3368  H1  TIP3  358     -21.635 -39.740 -26.538  1.00  0.00      SOLV
ATOM   3369  H2  TIP3  358     -20.271 -39.522 -27.192  1.00  0.00      SOLV
ATOM   3370  OH2 TIP3  359     -18.426 -43.596 -30.545  1.00  0.00      SOLV
ATOM   3371  H1  TIP3  359     -18.586 -42.634 -30.538  1.00  0.00      SOLV
ATOM   3372  H2  TIP3  359     -18.926 -43.861 -31.337  1.00  0.00      SOLV
ATOM   3373  OH2 TIP3  360     -16.703 -39.862 -27.235  1.00  0.00      SOLV
ATOM   3374  H1  TIP3  360     -16.770 -40.266 -26.345  1.00  0.00      SOLV
ATOM   3375  H2  TIP3  360     -17.635 -39.828 -27.525  1.00  0.00      SOLV
ATOM   3376  OH2 TIP3  361     -13.985 -40.640 -27.599  1.00  0.00      SOLV
ATOM   3377  H1  TIP3  361     -14.957 -40.611 -27.503  1.00  0.00      SOLV
ATOM   3378  H2  TIP3  361     -13.746 -41.348 -26.959  1.00  0.00      SOLV
ATOM   3379  OH2 TIP3  362     -13.108 -42.312 -25.575  1.00  0.00      SOLV
ATOM   3380  H1  TIP3  362     -12.590 -43.067 -25.215  1.00  0.00      SOLV
ATOM   3381  H2  TIP3  362     -13.454 -41.933 -24.742  1.00  0.00      SOLV
ATOM   3382  OH2 TIP3  363     -23.630 -40.730 -26.299  1.00  0.00      SOLV
ATOM   3383  H1  TIP3  363     -23.182 -41.281 -26.977  1.00  0.00      SOLV
ATOM   3384  H2  TIP3  363     -24.214 -41.414 -25.906  1.00  0.00      SOLV
ATOM   3385  OH2 TIP3  364     -17.438 -43.218 -26.711  1.00  0.00      SOLV
ATOM   3386  H1  TIP3  364     -17.680 -44.149 -26.744  1.00  0.00      SOLV
ATOM   3387  H2  TIP3  364     -18.268 -42.806 -26.387  1.00  0.00      SOLV
ATOM   3388  OH2 TIP3  365     -17.729 -26.593 -42.310  1.00  0.00      SOLV
ATOM   3389  H1  TIP3  365     -16.783 -26.513 -42.532  1.00  0.00      SOLV
ATOM   3390  H2  TIP3  365     -18.133 -25.929 -42.873  1.00  0.00      SOLV
ATOM   3391  OH2 TIP3  366     -24.036 -30.821 -43.212  1.00  0.00      SOLV
ATOM   3392  H1  TIP3  366     -23.099 -31.119 -43.142  1.00  0.00      SOLV
ATOM   3393  H2  TIP3  366     -24.297 -31.286 -44.016  1.00  0.00      SOLV
ATOM   3394  OH2 TIP3  367     -25.706 -26.583 -37.623  1.00  0.00      SOLV
ATOM   3395  H1  TIP3  367     -26.426 -26.793 -38.256  1.00  0.00      SOLV
ATOM   3396  H2  TIP3  367     -25.510 -27.471 -37.261  1.00  0.00      SOLV
ATOM   3397  OH2 TIP3  368     -24.791 -28.928 -36.370  1.00  0.00      SOLV
ATOM   3398  H1  TIP3  368     -25.147 -29.554 -35.711  1.00  0.00      SOLV
ATOM   3399  H2  TIP3  368     -24.180 -28.421 -35.797  1.00  0.00      SOLV
ATOM   3400  OH2 TIP3  369      -7.746 -27.682 -33.098  1.00  0.00      SOLV
ATOM   3401  H1  TIP3  369      -7.794 -27.974 -32.164  1.00  0.00      SOLV
ATOM   3402  H2  TIP3  369      -7.075 -26.975 -33.024  1.00  0.00      SOLV
ATOM   3403  OH2 TIP3  370      -8.034 -28.558 -30.506  1.00  0.00      SOLV
ATOM   3404  H1  TIP3  370      -8.640 -29.221 -30.908  1.00  0.00      SOLV
ATOM   3405  H2  TIP3  370      -7.799 -29.034 -29.683  1.00  0.00      SOLV
ATOM   3406  OH2 TIP3  371      -8.750 -31.566 -26.056  1.00  0.00      SOLV
ATOM   3407  H1  TIP3  371      -9.682 -31.688 -25.771  1.00  0.00      SOLV
ATOM   3408  H2  TIP3  371      -8.435 -31.022 -25.302  1.00  0.00      SOLV
ATOM   3409  OH2 TIP3  372      -7.654 -34.126 -40.730  1.00  0.00      SOLV
ATOM   3410  H1  TIP3  372      -6.946 -33.455 -40.627  1.00  0.00      SOLV
ATOM   3411  H2  TIP3  372      -7.433 -34.729 -39.986  1.00  0.00      SOLV
ATOM   3412  OH2 TIP3  373      -7.077 -36.066 -38.867  1.00  0.00      SOLV
ATOM   3413  H1  TIP3  373      -7.977 -36.221 -38.503  1.00  0.00      SOLV
ATOM   3414  H2  TIP3  373      -6.545 -35.915 -38.054  1.00  0.00      SOLV
ATOM   3415  OH2 TIP3  374      -7.642 -32.628 -33.400  1.00  0.00      SOLV
ATOM   3416  H1  TIP3  374      -7.125 -33.253 -33.951  1.00  0.00      SOLV
ATOM   3417  H2  TIP3  374      -7.312 -31.752 -33.699  1.00  0.00      SOLV
ATOM   3418  OH2 TIP3  375      -9.882 -30.189 -31.610  1.00  0.00      SOLV
ATOM   3419  H1  TIP3  375     -10.596 -29.746 -31.101  1.00  0.00      SOLV
ATOM   3420  H2  TIP3  375     -10.279 -30.232 -32.508  1.00  0.00      SOLV
ATOM   3421  OH2 TIP3  376      -8.100 -36.093 -42.549  1.00  0.00      SOLV
ATOM   3422  H1  TIP3  376      -8.876 -35.634 -42.905  1.00  0.00      SOLV
ATOM   3423  H2  TIP3  376      -7.865 -35.456 -41.836  1.00  0.00      SOLV
ATOM   3424  OH2 TIP3  377     -10.343 -39.149 -43.454  1.00  0.00      SOLV
ATOM   3425  H1  TIP3  377     -10.375 -38.655 -44.280  1.00  0.00      SOLV
ATOM   3426  H2  TIP3  377     -10.189 -40.063 -43.799  1.00  0.00      SOLV
ATOM   3427  OH2 TIP3  378      -9.721 -36.660 -38.320  1.00  0.00      SOLV
ATOM   3428  H1  TIP3  378      -9.857 -37.572 -38.654  1.00  0.00      SOLV
ATOM   3429  H2  TIP3  378     -10.301 -36.653 -37.531  1.00  0.00      SOLV
ATOM   3430  OH2 TIP3  379     -25.279 -34.952 -34.268  1.00  0.00      SOLV
ATOM   3431  H1  TIP3  379     -25.119 -35.203 -35.202  1.00  0.00      SOLV
ATOM   3432  H2  TIP3  379     -24.414 -35.235 -33.888  1.00  0.00      SOLV
ATOM   3433  OH2 TIP3  380      -9.167 -35.456 -28.772  1.00  0.00      SOLV
ATOM   3434  H1  TIP3  380      -8.576 -36.204 -28.967  1.00  0.00      SOLV
ATOM   3435  H2  TIP3  380      -8.580 -34.694 -28.956  1.00  0.00      SOLV
ATOM   3436  OH2 TIP3  381      -7.524 -37.794 -29.472  1.00  0.00      SOLV
ATOM   3437  H1  TIP3  381      -8.443 -38.140 -29.387  1.00  0.00      SOLV
ATOM   3438  H2  TIP3  381      -7.044 -38.552 -29.073  1.00  0.00      SOLV
ATOM   3439  OH2 TIP3  382      -9.740 -41.538 -44.563  1.00  0.00      SOLV
ATOM   3440  H1  TIP3  382      -9.168 -42.136 -44.036  1.00  0.00      SOLV
ATOM   3441  H2  TIP3  382      -9.849 -42.043 -45.374  1.00  0.00      SOLV
ATOM   3442  OH2 TIP3  383      -9.995 -39.032 -39.669  1.00  0.00      SOLV
ATOM   3443  H1  TIP3  383     -10.022 -39.946 -39.303  1.00  0.00      SOLV
ATOM   3444  H2  TIP3  383      -9.194 -39.064 -40.224  1.00  0.00      SOLV
ATOM   3445  OH2 TIP3  384     -10.165 -39.122 -34.791  1.00  0.00      SOLV
ATOM   3446  H1  TIP3  384      -9.208 -39.101 -35.025  1.00  0.00      SOLV
ATOM   3447  H2  TIP3  384     -10.106 -38.810 -33.863  1.00  0.00      SOLV
ATOM   3448  OH2 TIP3  385      -9.799 -38.112 -32.262  1.00  0.00      SOLV
ATOM   3449  H1  TIP3  385     -10.559 -37.860 -31.710  1.00  0.00      SOLV
ATOM   3450  H2  TIP3  385      -9.295 -37.270 -32.322  1.00  0.00      SOLV
ATOM   3451  OH2 TIP3  386     -25.245 -40.274 -28.559  1.00  0.00      SOLV
ATOM   3452  H1  TIP3  386     -24.805 -40.343 -27.692  1.00  0.00      SOLV
ATOM   3453  H2  TIP3  386     -25.799 -41.083 -28.551  1.00  0.00      SOLV
ATOM   3454  OH2 TIP3  387      -6.863 -43.024 -26.279  1.00  0.00      SOLV
ATOM   3455  H1  TIP3  387      -6.586 -43.947 -26.244  1.00  0.00      SOLV
ATOM   3456  H2  TIP3  387      -7.307 -42.973 -27.154  1.00  0.00      SOLV
ATOM   3457  OH2 TIP3  388     -10.250 -41.596 -38.795  1.00  0.00      SOLV
ATOM   3458  H1  TIP3  388      -9.601 -42.073 -38.234  1.00  0.00      SOLV
ATOM   3459  H2  TIP3  388     -10.567 -42.340 -39.344  1.00  0.00      SOLV
ATOM   3460  OH2 TIP3  389     -23.300 -41.908 -34.648  1.00  0.00      SOLV
ATOM   3461  H1  TIP3  389     -22.696 -42.667 -34.779  1.00  0.00      SOLV
ATOM   3462  H2  TIP3  389     -22.664 -41.165 -34.674  1.00  0.00      SOLV
ATOM   3463  OH2 TIP3  390     -26.089 -38.830 -34.860  1.00  0.00      SOLV
ATOM   3464  H1  TIP3  390     -25.244 -38.645 -35.312  1.00  0.00      SOLV
ATOM   3465  H2  TIP3  390     -25.812 -38.873 -33.928  1.00  0.00      SOLV
ATOM   3466  OH2 TIP3  391      -8.030 -42.676 -28.779  1.00  0.00      SOLV
ATOM   3467  H1  TIP3  391      -8.767 -42.100 -29.082  1.00  0.00      SOLV
ATOM   3468  H2  TIP3  391      -8.363 -43.517 -29.177  1.00  0.00      SOLV
ATOM   3469  OH2 TIP3  392      -7.919 -43.138 -43.254  1.00  0.00      SOLV
ATOM   3470  H1  TIP3  392      -7.281 -43.760 -43.622  1.00  0.00      SOLV
ATOM   3471  H2  TIP3  392      -7.341 -42.381 -43.000  1.00  0.00      SOLV
ATOM   3472  OH2 TIP3  393     -24.553 -41.547 -40.031  1.00  0.00      SOLV
ATOM   3473  H1  TIP3  393     -25.235 -42.239 -39.995  1.00  0.00      SOLV
ATOM   3474  H2  TIP3  393     -24.732 -41.139 -40.902  1.00  0.00      SOLV
ATOM   3475  OH2 TIP3  394     -10.739 -26.753 -37.641  1.00  0.00      SOLV
ATOM   3476  H1  TIP3  394     -10.189 -27.000 -38.413  1.00  0.00      SOLV
ATOM   3477  H2  TIP3  394     -10.253 -25.967 -37.341  1.00  0.00      SOLV
ATOM   3478  OH2 TIP3  395     -24.540 -43.250 -30.239  1.00  0.00      SOLV
ATOM   3479  H1  TIP3  395     -25.346 -43.795 -30.235  1.00  0.00      SOLV
ATOM   3480  H2  TIP3  395     -24.671 -42.759 -31.075  1.00  0.00      SOLV
ATOM   3481  OH2 TIP3  396     -24.041 -29.778 -27.866  1.00  0.00      SOLV
ATOM   3482  H1  TIP3  396     -24.994 -29.771 -28.098  1.00  0.00      SOLV
ATOM   3483  H2  TIP3  396     -23.990 -30.657 -27.450  1.00  0.00      SOLV
ATOM   3484  OH2 TIP3  397     -20.132 -28.902 -30.951  1.00  0.00      SOLV
ATOM   3485  H1  TIP3  397     -20.336 -27.953 -31.090  1.00  0.00      SOLV
ATOM   3486  H2  TIP3  397     -19.172 -28.883 -31.158  1.00  0.00      SOLV
ATOM   3487  OH2 TIP3  398     -16.987 -27.962 -28.365  1.00  0.00      SOLV
ATOM   3488  H1  TIP3  398     -16.825 -28.219 -27.428  1.00  0.00      SOLV
ATOM   3489  H2  TIP3  398     -16.269 -27.305 -28.495  1.00  0.00      SOLV
ATOM   3490  OH2 TIP3  399     -14.857 -26.272 -28.670  1.00  0.00      SOLV
ATOM   3491  H1  TIP3  399     -14.356 -26.812 -29.308  1.00  0.00      SOLV
ATOM   3492  H2  TIP3  399     -14.209 -26.150 -27.939  1.00  0.00      SOLV
ATOM   3493  OH2 TIP3  400      -9.119 -44.644 -30.288  1.00  0.00      SOLV
ATOM   3494  H1  TIP3  400      -9.124 -44.118 -31.118  1.00  0.00      SOLV
ATOM   3495  H2  TIP3  400      -9.804 -45.294 -30.463  1.00  0.00      SOLV
ATOM   3496  OH2 TIP3  401     -23.188 -26.675 -30.774  1.00  0.00      SOLV
ATOM   3497  H1  TIP3  401     -23.920 -26.229 -31.256  1.00  0.00      SOLV
ATOM   3498  H2  TIP3  401     -23.250 -26.241 -29.897  1.00  0.00      SOLV
ATOM   3499  OH2 TIP3  402     -20.559 -26.221 -31.362  1.00  0.00      SOLV
ATOM   3500  H1  TIP3  402     -21.518 -26.329 -31.179  1.00  0.00      SOLV
ATOM   3501  H2  TIP3  402     -20.582 -25.777 -32.237  1.00  0.00      SOLV
ATOM   3502  OH2 TIP3  403     -16.333 -26.373 -32.093  1.00  0.00      SOLV
ATOM   3503  H1  TIP3  403     -16.874 -26.088 -32.862  1.00  0.00      SOLV
ATOM   3504  H2  TIP3  403     -16.283 -25.542 -31.580  1.00  0.00      SOLV
ATOM   3505  OH2 TIP3  404     -14.184 -27.692 -31.087  1.00  0.00      SOLV
ATOM   3506  H1  TIP3  404     -14.935 -27.228 -31.520  1.00  0.00      SOLV
ATOM   3507  H2  TIP3  404     -13.422 -27.207 -31.474  1.00  0.00      SOLV
ATOM   3508  OH2 TIP3  405     -11.763 -26.700 -31.789  1.00  0.00      SOLV
ATOM   3509  H1  TIP3  405     -11.258 -25.871 -31.745  1.00  0.00      SOLV
ATOM   3510  H2  TIP3  405     -11.388 -27.080 -32.614  1.00  0.00      SOLV
ATOM   3511  OH2 TIP3  406     -23.029 -27.804 -34.557  1.00  0.00      SOLV
ATOM   3512  H1  TIP3  406     -23.162 -28.226 -33.682  1.00  0.00      SOLV
ATOM   3513  H2  TIP3  406     -22.224 -28.280 -34.859  1.00  0.00      SOLV
ATOM   3514  OH2 TIP3  407     -20.892 -29.213 -35.496  1.00  0.00      SOLV
ATOM   3515  H1  TIP3  407     -20.781 -30.187 -35.552  1.00  0.00      SOLV
ATOM   3516  H2  TIP3  407     -20.039 -28.948 -35.085  1.00  0.00      SOLV
ATOM   3517  OH2 TIP3  408     -18.484 -28.553 -34.299  1.00  0.00      SOLV
ATOM   3518  H1  TIP3  408     -17.998 -29.295 -34.728  1.00  0.00      SOLV
ATOM   3519  H2  TIP3  408     -18.185 -28.681 -33.377  1.00  0.00      SOLV
ATOM   3520  OH2 TIP3  409     -15.700 -42.798 -35.484  1.00  0.00      SOLV
ATOM   3521  H1  TIP3  409     -16.472 -43.268 -35.087  1.00  0.00      SOLV
ATOM   3522  H2  TIP3  409     -15.061 -43.542 -35.557  1.00  0.00      SOLV
ATOM   3523  OH2 TIP3  410      -9.867 -43.603 -35.046  1.00  0.00      SOLV
ATOM   3524  H1  TIP3  410      -9.441 -43.627 -35.925  1.00  0.00      SOLV
ATOM   3525  H2  TIP3  410     -10.524 -42.886 -35.164  1.00  0.00      SOLV
ATOM   3526  OH2 TIP3  411      -8.600 -43.410 -37.587  1.00  0.00      SOLV
ATOM   3527  H1  TIP3  411      -8.381 -43.789 -38.454  1.00  0.00      SOLV
ATOM   3528  H2  TIP3  411      -7.701 -43.153 -37.271  1.00  0.00      SOLV
ATOM   3529  OH2 TIP3  412     -22.197 -45.156 -38.146  1.00  0.00      SOLV
ATOM   3530  H1  TIP3  412     -22.913 -45.057 -38.815  1.00  0.00      SOLV
ATOM   3531  H2  TIP3  412     -22.123 -46.114 -38.115  1.00  0.00      SOLV
ATOM   3532  OH2 TIP3  413     -24.058 -45.031 -40.141  1.00  0.00      SOLV
ATOM   3533  H1  TIP3  413     -23.477 -44.517 -40.742  1.00  0.00      SOLV
ATOM   3534  H2  TIP3  413     -24.931 -44.635 -40.301  1.00  0.00      SOLV
ATOM   3535  OH2 TIP3  414     -18.373 -45.144 -38.123  1.00  0.00      SOLV
ATOM   3536  H1  TIP3  414     -17.702 -44.731 -38.690  1.00  0.00      SOLV
ATOM   3537  H2  TIP3  414     -19.002 -44.421 -37.993  1.00  0.00      SOLV
ATOM   3538  OH2 TIP3  415     -13.774 -44.739 -35.380  1.00  0.00      SOLV
ATOM   3539  H1  TIP3  415     -13.075 -45.131 -35.911  1.00  0.00      SOLV
ATOM   3540  H2  TIP3  415     -13.429 -44.809 -34.484  1.00  0.00      SOLV
ATOM   3541  OH2 TIP3  416     -11.351 -43.840 -40.029  1.00  0.00      SOLV
ATOM   3542  H1  TIP3  416     -12.271 -43.502 -39.983  1.00  0.00      SOLV
ATOM   3543  H2  TIP3  416     -11.495 -44.764 -39.797  1.00  0.00      SOLV
ATOM   3544  OH2 TIP3  417     -24.889 -28.311 -40.182  1.00  0.00      SOLV
ATOM   3545  H1  TIP3  417     -25.593 -28.754 -40.687  1.00  0.00      SOLV
ATOM   3546  H2  TIP3  417     -24.874 -27.415 -40.572  1.00  0.00      SOLV
ATOM   3547  OH2 TIP3  418     -22.293 -43.408 -41.507  1.00  0.00      SOLV
ATOM   3548  H1  TIP3  418     -22.586 -42.585 -41.906  1.00  0.00      SOLV
ATOM   3549  H2  TIP3  418     -21.461 -43.119 -41.086  1.00  0.00      SOLV
ATOM   3550  OH2 TIP3  419     -17.364 -41.797 -41.685  1.00  0.00      SOLV
ATOM   3551  H1  TIP3  419     -17.092 -42.555 -41.120  1.00  0.00      SOLV
ATOM   3552  H2  TIP3  419     -17.112 -41.065 -41.072  1.00  0.00      SOLV
ATOM   3553  OH2 TIP3  420     -15.041 -26.760 -42.994  1.00  0.00      SOLV
ATOM   3554  H1  TIP3  420     -14.063 -26.913 -43.030  1.00  0.00      SOLV
ATOM   3555  H2  TIP3  420     -15.322 -27.545 -43.520  1.00  0.00      SOLV
ATOM   3556  OH2 TIP3  421      -8.964 -27.250 -39.680  1.00  0.00      SOLV
ATOM   3557  H1  TIP3  421      -9.091 -28.205 -39.893  1.00  0.00      SOLV
ATOM   3558  H2  TIP3  421      -9.070 -26.854 -40.567  1.00  0.00      SOLV
ATOM   3559  OH2 TIP3  422     -22.739 -42.329 -28.340  1.00  0.00      SOLV
ATOM   3560  H1  TIP3  422     -23.319 -42.797 -28.986  1.00  0.00      SOLV
ATOM   3561  H2  TIP3  422     -22.399 -43.071 -27.800  1.00  0.00      SOLV
ATOM   3562  OH2 TIP3  423     -21.814 -44.037 -26.313  1.00  0.00      SOLV
ATOM   3563  H1  TIP3  423     -20.901 -43.730 -26.174  1.00  0.00      SOLV
ATOM   3564  H2  TIP3  423     -21.784 -44.961 -26.039  1.00  0.00      SOLV
ATOM   3565  OH2 TIP3  424     -24.103 -28.147 -44.289  1.00  0.00      SOLV
ATOM   3566  H1  TIP3  424     -24.961 -27.874 -43.922  1.00  0.00      SOLV
ATOM   3567  H2  TIP3  424     -23.929 -28.974 -43.818  1.00  0.00      SOLV
ATOM   3568  OH2 TIP3  425     -10.209 -28.505 -27.762  1.00  0.00      SOLV
ATOM   3569  H1  TIP3  425     -10.731 -28.695 -28.572  1.00  0.00      SOLV
ATOM   3570  H2  TIP3  425     -10.284 -27.528 -27.717  1.00  0.00      SOLV
ATOM   3571  OH2 TIP3  426       5.688 -34.967 -38.939  1.00  0.00      SOLV
ATOM   3572  H1  TIP3  426       5.622 -33.993 -38.853  1.00  0.00      SOLV
ATOM   3573  H2  TIP3  426       4.958 -35.171 -39.550  1.00  0.00      SOLV
ATOM   3574  OH2 TIP3  427       4.532 -35.072 -34.387  1.00  0.00      SOLV
ATOM   3575  H1  TIP3  427       4.541 -35.673 -33.610  1.00  0.00      SOLV
ATOM   3576  H2  TIP3  427       4.244 -35.668 -35.089  1.00  0.00      SOLV
ATOM   3577  OH2 TIP3  428      -3.974 -35.793 -33.416  1.00  0.00      SOLV
ATOM   3578  H1  TIP3  428      -3.833 -36.491 -32.752  1.00  0.00      SOLV
ATOM   3579  H2  TIP3  428      -3.072 -35.628 -33.746  1.00  0.00      SOLV
ATOM   3580  OH2 TIP3  429       8.118 -32.101 -35.829  1.00  0.00      SOLV
ATOM   3581  H1  TIP3  429       7.797 -32.946 -35.460  1.00  0.00      SOLV
ATOM   3582  H2  TIP3  429       7.953 -31.469 -35.100  1.00  0.00      SOLV
ATOM   3583  OH2 TIP3  430      -1.839 -31.751 -36.171  1.00  0.00      SOLV
ATOM   3584  H1  TIP3  430      -2.356 -32.567 -36.320  1.00  0.00      SOLV
ATOM   3585  H2  TIP3  430      -1.113 -32.057 -35.605  1.00  0.00      SOLV
ATOM   3586  OH2 TIP3  431      -6.096 -38.496 -39.835  1.00  0.00      SOLV
ATOM   3587  H1  TIP3  431      -6.360 -37.608 -39.516  1.00  0.00      SOLV
ATOM   3588  H2  TIP3  431      -6.728 -38.628 -40.559  1.00  0.00      SOLV
ATOM   3589  OH2 TIP3  432      -5.336 -35.798 -36.708  1.00  0.00      SOLV
ATOM   3590  H1  TIP3  432      -5.043 -36.663 -36.355  1.00  0.00      SOLV
ATOM   3591  H2  TIP3  432      -4.493 -35.301 -36.762  1.00  0.00      SOLV
ATOM   3592  OH2 TIP3  433       4.844 -28.175 -35.201  1.00  0.00      SOLV
ATOM   3593  H1  TIP3  433       5.273 -28.657 -35.929  1.00  0.00      SOLV
ATOM   3594  H2  TIP3  433       4.812 -28.839 -34.489  1.00  0.00      SOLV
ATOM   3595  OH2 TIP3  434       2.751 -32.903 -34.028  1.00  0.00      SOLV
ATOM   3596  H1  TIP3  434       3.354 -33.627 -34.292  1.00  0.00      SOLV
ATOM   3597  H2  TIP3  434       3.259 -32.545 -33.270  1.00  0.00      SOLV
ATOM   3598  OH2 TIP3  435      12.008 -42.179 -33.030  1.00  0.00      SOLV
ATOM   3599  H1  TIP3  435      12.099 -41.313 -32.578  1.00  0.00      SOLV
ATOM   3600  H2  TIP3  435      12.688 -42.107 -33.732  1.00  0.00      SOLV
ATOM   3601  OH2 TIP3  436       4.399 -38.924 -34.572  1.00  0.00      SOLV
ATOM   3602  H1  TIP3  436       4.633 -39.845 -34.329  1.00  0.00      SOLV
ATOM   3603  H2  TIP3  436       4.842 -38.839 -35.445  1.00  0.00      SOLV
ATOM   3604  OH2 TIP3  437      -0.914 -40.723 -36.738  1.00  0.00      SOLV
ATOM   3605  H1  TIP3  437      -0.939 -39.840 -37.161  1.00  0.00      SOLV
ATOM   3606  H2  TIP3  437      -1.562 -41.204 -37.292  1.00  0.00      SOLV
ATOM   3607  OH2 TIP3  438       6.279 -41.348 -37.388  1.00  0.00      SOLV
ATOM   3608  H1  TIP3  438       6.502 -41.780 -36.548  1.00  0.00      SOLV
ATOM   3609  H2  TIP3  438       7.159 -41.336 -37.825  1.00  0.00      SOLV
ATOM   3610  OH2 TIP3  439      -4.737 -38.422 -35.824  1.00  0.00      SOLV
ATOM   3611  H1  TIP3  439      -4.069 -38.896 -35.303  1.00  0.00      SOLV
ATOM   3612  H2  TIP3  439      -4.530 -38.748 -36.727  1.00  0.00      SOLV
ATOM   3613  OH2 TIP3  440       0.001 -36.708 -36.512  1.00  0.00      SOLV
ATOM   3614  H1  TIP3  440       0.708 -37.283 -36.139  1.00  0.00      SOLV
ATOM   3615  H2  TIP3  440      -0.499 -37.363 -37.045  1.00  0.00      SOLV
ATOM   3616  OH2 TIP3  441      12.041 -40.014 -31.338  1.00  0.00      SOLV
ATOM   3617  H1  TIP3  441      11.278 -39.487 -31.662  1.00  0.00      SOLV
ATOM   3618  H2  TIP3  441      11.843 -40.057 -30.379  1.00  0.00      SOLV
ATOM   3619  OH2 TIP3  442      -2.498 -41.334 -32.075  1.00  0.00      SOLV
ATOM   3620  H1  TIP3  442      -2.687 -40.857 -32.904  1.00  0.00      SOLV
ATOM   3621  H2  TIP3  442      -3.169 -40.957 -31.469  1.00  0.00      SOLV
ATOM   3622  OH2 TIP3  443       5.569 -32.206 -39.209  1.00  0.00      SOLV
ATOM   3623  H1  TIP3  443       5.423 -32.221 -40.174  1.00  0.00      SOLV
ATOM   3624  H2  TIP3  443       4.994 -31.443 -38.969  1.00  0.00      SOLV
ATOM   3625  OH2 TIP3  444       0.142 -33.586 -33.195  1.00  0.00      SOLV
ATOM   3626  H1  TIP3  444      -0.309 -32.792 -32.830  1.00  0.00      SOLV
ATOM   3627  H2  TIP3  444       0.986 -33.214 -33.526  1.00  0.00      SOLV
ATOM   3628  OH2 TIP3  445       7.707 -41.767 -34.753  1.00  0.00      SOLV
ATOM   3629  H1  TIP3  445       6.807 -41.617 -34.390  1.00  0.00      SOLV
ATOM   3630  H2  TIP3  445       8.087 -40.859 -34.745  1.00  0.00      SOLV
ATOM   3631  OH2 TIP3  446      -2.602 -40.071 -34.610  1.00  0.00      SOLV
ATOM   3632  H1  TIP3  446      -2.099 -39.337 -34.188  1.00  0.00      SOLV
ATOM   3633  H2  TIP3  446      -1.938 -40.375 -35.268  1.00  0.00      SOLV
ATOM   3634  OH2 TIP3  447      -1.294 -31.581 -31.899  1.00  0.00      SOLV
ATOM   3635  H1  TIP3  447      -1.232 -30.612 -31.770  1.00  0.00      SOLV
ATOM   3636  H2  TIP3  447      -2.249 -31.706 -31.716  1.00  0.00      SOLV
ATOM   3637  OH2 TIP3  448      -5.619 -32.264 -40.531  1.00  0.00      SOLV
ATOM   3638  H1  TIP3  448      -6.010 -31.530 -41.050  1.00  0.00      SOLV
ATOM   3639  H2  TIP3  448      -5.277 -31.767 -39.759  1.00  0.00      SOLV
ATOM   3640  OH2 TIP3  449       7.575 -30.110 -33.947  1.00  0.00      SOLV
ATOM   3641  H1  TIP3  449       6.636 -30.006 -33.684  1.00  0.00      SOLV
ATOM   3642  H2  TIP3  449       7.841 -29.176 -34.104  1.00  0.00      SOLV
ATOM   3643  OH2 TIP3  450       9.301 -42.576 -32.548  1.00  0.00      SOLV
ATOM   3644  H1  TIP3  450       8.812 -42.420 -33.380  1.00  0.00      SOLV
ATOM   3645  H2  TIP3  450      10.229 -42.444 -32.847  1.00  0.00      SOLV
ATOM   3646  OH2 TIP3  451       0.739 -44.224 -35.071  1.00  0.00      SOLV
ATOM   3647  H1  TIP3  451       0.566 -45.167 -34.986  1.00  0.00      SOLV
ATOM   3648  H2  TIP3  451       0.184 -43.860 -34.351  1.00  0.00      SOLV
ATOM   3649  OH2 TIP3  452       6.366 -28.826 -37.506  1.00  0.00      SOLV
ATOM   3650  H1  TIP3  452       7.057 -29.504 -37.667  1.00  0.00      SOLV
ATOM   3651  H2  TIP3  452       6.896 -28.033 -37.262  1.00  0.00      SOLV
ATOM   3652  OH2 TIP3  453       7.920 -31.000 -38.296  1.00  0.00      SOLV
ATOM   3653  H1  TIP3  453       7.169 -31.539 -38.620  1.00  0.00      SOLV
ATOM   3654  H2  TIP3  453       8.106 -31.452 -37.439  1.00  0.00      SOLV
ATOM   3655  OH2 TIP3  454       8.791 -32.511 -30.427  1.00  0.00      SOLV
ATOM   3656  H1  TIP3  454       8.838 -33.071 -31.236  1.00  0.00      SOLV
ATOM   3657  H2  TIP3  454       8.912 -31.618 -30.819  1.00  0.00      SOLV
ATOM   3658  OH2 TIP3  455       3.937 -35.867 -40.929  1.00  0.00      SOLV
ATOM   3659  H1  TIP3  455       3.310 -35.172 -41.217  1.00  0.00      SOLV
ATOM   3660  H2  TIP3  455       4.261 -36.199 -41.789  1.00  0.00      SOLV
ATOM   3661  OH2 TIP3  456       3.160 -38.408 -44.450  1.00  0.00      SOLV
ATOM   3662  H1  TIP3  456       3.911 -37.946 -44.026  1.00  0.00      SOLV
ATOM   3663  H2  TIP3  456       3.339 -39.341 -44.221  1.00  0.00      SOLV
ATOM   3664  OH2 TIP3  457      10.713 -36.013 -32.309  1.00  0.00      SOLV
ATOM   3665  H1  TIP3  457      10.031 -35.307 -32.343  1.00  0.00      SOLV
ATOM   3666  H2  TIP3  457      11.198 -35.824 -33.144  1.00  0.00      SOLV
ATOM   3667  OH2 TIP3  458       8.001 -35.643 -40.182  1.00  0.00      SOLV
ATOM   3668  H1  TIP3  458       7.171 -35.422 -39.703  1.00  0.00      SOLV
ATOM   3669  H2  TIP3  458       8.551 -35.951 -39.436  1.00  0.00      SOLV
ATOM   3670  OH2 TIP3  459       6.049 -37.637 -30.205  1.00  0.00      SOLV
ATOM   3671  H1  TIP3  459       6.065 -36.830 -29.651  1.00  0.00      SOLV
ATOM   3672  H2  TIP3  459       5.628 -37.303 -31.025  1.00  0.00      SOLV
ATOM   3673  OH2 TIP3  460      -1.026 -34.924 -38.831  1.00  0.00      SOLV
ATOM   3674  H1  TIP3  460      -1.337 -35.320 -39.675  1.00  0.00      SOLV
ATOM   3675  H2  TIP3  460      -0.537 -35.650 -38.414  1.00  0.00      SOLV
ATOM   3676  OH2 TIP3  461       0.978 -31.214 -35.361  1.00  0.00      SOLV
ATOM   3677  H1  TIP3  461       1.088 -31.240 -36.329  1.00  0.00      SOLV
ATOM   3678  H2  TIP3  461       1.716 -31.776 -35.045  1.00  0.00      SOLV
ATOM   3679  OH2 TIP3  462      -1.335 -35.541 -34.443  1.00  0.00      SOLV
ATOM   3680  H1  TIP3  462      -0.719 -35.862 -35.143  1.00  0.00      SOLV
ATOM   3681  H2  TIP3  462      -0.785 -34.853 -33.999  1.00  0.00      SOLV
ATOM   3682  OH2 TIP3  463       5.041 -29.823 -32.930  1.00  0.00      SOLV
ATOM   3683  H1  TIP3  463       4.947 -29.148 -32.237  1.00  0.00      SOLV
ATOM   3684  H2  TIP3  463       4.651 -30.619 -32.513  1.00  0.00      SOLV
ATOM   3685  OH2 TIP3  464      -0.256 -31.689 -29.298  1.00  0.00      SOLV
ATOM   3686  H1  TIP3  464      -0.994 -31.151 -28.937  1.00  0.00      SOLV
ATOM   3687  H2  TIP3  464      -0.588 -31.862 -30.202  1.00  0.00      SOLV
ATOM   3688  OH2 TIP3  465       5.197 -37.064 -43.126  1.00  0.00      SOLV
ATOM   3689  H1  TIP3  465       5.824 -37.513 -42.521  1.00  0.00      SOLV
ATOM   3690  H2  TIP3  465       5.777 -36.489 -43.644  1.00  0.00      SOLV
ATOM   3691  OH2 TIP3  466      -3.574 -35.674 -29.597  1.00  0.00      SOLV
ATOM   3692  H1  TIP3  466      -3.427 -34.752 -29.294  1.00  0.00      SOLV
ATOM   3693  H2  TIP3  466      -4.479 -35.591 -29.968  1.00  0.00      SOLV
ATOM   3694  OH2 TIP3  467       4.207 -29.869 -38.856  1.00  0.00      SOLV
ATOM   3695  H1  TIP3  467       4.850 -29.411 -38.282  1.00  0.00      SOLV
ATOM   3696  H2  TIP3  467       3.788 -29.120 -39.318  1.00  0.00      SOLV
ATOM   3697  OH2 TIP3  468      -2.309 -29.922 -28.621  1.00  0.00      SOLV
ATOM   3698  H1  TIP3  468      -2.062 -29.456 -29.446  1.00  0.00      SOLV
ATOM   3699  H2  TIP3  468      -3.279 -29.807 -28.595  1.00  0.00      SOLV
ATOM   3700  OH2 TIP3  469      10.245 -43.563 -40.685  1.00  0.00      SOLV
ATOM   3701  H1  TIP3  469       9.279 -43.666 -40.580  1.00  0.00      SOLV
ATOM   3702  H2  TIP3  469      10.326 -43.520 -41.657  1.00  0.00      SOLV
ATOM   3703  OH2 TIP3  470      -1.873 -35.747 -41.385  1.00  0.00      SOLV
ATOM   3704  H1  TIP3  470      -2.747 -35.339 -41.564  1.00  0.00      SOLV
ATOM   3705  H2  TIP3  470      -1.922 -36.569 -41.919  1.00  0.00      SOLV
ATOM   3706  OH2 TIP3  471      11.937 -30.082 -41.772  1.00  0.00      SOLV
ATOM   3707  H1  TIP3  471      11.496 -29.297 -42.160  1.00  0.00      SOLV
ATOM   3708  H2  TIP3  471      12.586 -30.285 -42.481  1.00  0.00      SOLV
ATOM   3709  OH2 TIP3  472      -6.171 -33.007 -31.078  1.00  0.00      SOLV
ATOM   3710  H1  TIP3  472      -6.725 -32.872 -31.877  1.00  0.00      SOLV
ATOM   3711  H2  TIP3  472      -6.074 -33.981 -31.060  1.00  0.00      SOLV
ATOM   3712  OH2 TIP3  473      -6.618 -30.099 -33.827  1.00  0.00      SOLV
ATOM   3713  H1  TIP3  473      -5.863 -29.904 -33.235  1.00  0.00      SOLV
ATOM   3714  H2  TIP3  473      -7.175 -29.312 -33.653  1.00  0.00      SOLV
ATOM   3715  OH2 TIP3  474      11.013 -29.729 -28.051  1.00  0.00      SOLV
ATOM   3716  H1  TIP3  474      10.826 -30.487 -27.457  1.00  0.00      SOLV
ATOM   3717  H2  TIP3  474      10.198 -29.200 -27.906  1.00  0.00      SOLV
ATOM   3718  OH2 TIP3  475       2.178 -30.455 -29.452  1.00  0.00      SOLV
ATOM   3719  H1  TIP3  475       2.014 -29.574 -29.041  1.00  0.00      SOLV
ATOM   3720  H2  TIP3  475       1.276 -30.842 -29.395  1.00  0.00      SOLV
ATOM   3721  OH2 TIP3  476       3.625 -27.306 -40.062  1.00  0.00      SOLV
ATOM   3722  H1  TIP3  476       3.441 -27.114 -40.998  1.00  0.00      SOLV
ATOM   3723  H2  TIP3  476       3.257 -26.520 -39.615  1.00  0.00      SOLV
ATOM   3724  OH2 TIP3  477      -3.140 -28.198 -37.992  1.00  0.00      SOLV
ATOM   3725  H1  TIP3  477      -2.826 -28.476 -37.105  1.00  0.00      SOLV
ATOM   3726  H2  TIP3  477      -3.661 -28.977 -38.264  1.00  0.00      SOLV
ATOM   3727  OH2 TIP3  478       6.315 -27.573 -42.824  1.00  0.00      SOLV
ATOM   3728  H1  TIP3  478       6.830 -28.300 -43.237  1.00  0.00      SOLV
ATOM   3729  H2  TIP3  478       6.600 -27.630 -41.892  1.00  0.00      SOLV
ATOM   3730  OH2 TIP3  479       6.343 -27.430 -40.024  1.00  0.00      SOLV
ATOM   3731  H1  TIP3  479       5.362 -27.448 -40.038  1.00  0.00      SOLV
ATOM   3732  H2  TIP3  479       6.516 -27.966 -39.232  1.00  0.00      SOLV
ATOM   3733  OH2 TIP3  480       8.440 -38.761 -29.516  1.00  0.00      SOLV
ATOM   3734  H1  TIP3  480       7.570 -38.362 -29.748  1.00  0.00      SOLV
ATOM   3735  H2  TIP3  480       8.278 -39.699 -29.786  1.00  0.00      SOLV
ATOM   3736  OH2 TIP3  481      -3.839 -31.588 -30.829  1.00  0.00      SOLV
ATOM   3737  H1  TIP3  481      -3.572 -32.013 -29.988  1.00  0.00      SOLV
ATOM   3738  H2  TIP3  481      -4.698 -32.042 -30.976  1.00  0.00      SOLV
ATOM   3739  OH2 TIP3  482      -1.136 -43.591 -33.009  1.00  0.00      SOLV
ATOM   3740  H1  TIP3  482      -1.814 -43.826 -33.675  1.00  0.00      SOLV
ATOM   3741  H2  TIP3  482      -1.592 -42.844 -32.570  1.00  0.00      SOLV
ATOM   3742  OH2 TIP3  483       2.842 -43.465 -29.259  1.00  0.00      SOLV
ATOM   3743  H1  TIP3  483       2.506 -43.314 -28.362  1.00  0.00      SOLV
ATOM   3744  H2  TIP3  483       2.012 -43.666 -29.741  1.00  0.00      SOLV
ATOM   3745  OH2 TIP3  484       4.826 -40.134 -30.113  1.00  0.00      SOLV
ATOM   3746  H1  TIP3  484       4.886 -40.379 -29.162  1.00  0.00      SOLV
ATOM   3747  H2  TIP3  484       5.353 -39.309 -30.128  1.00  0.00      SOLV
ATOM   3748  OH2 TIP3  485       6.673 -33.909 -45.650  1.00  0.00      SOLV
ATOM   3749  H1  TIP3  485       7.313 -33.539 -46.257  1.00  0.00      SOLV
ATOM   3750  H2  TIP3  485       6.747 -33.317 -44.877  1.00  0.00      SOLV
ATOM   3751  OH2 TIP3  486       3.418 -41.051 -43.635  1.00  0.00      SOLV
ATOM   3752  H1  TIP3  486       2.738 -41.339 -42.991  1.00  0.00      SOLV
ATOM   3753  H2  TIP3  486       3.480 -41.813 -44.221  1.00  0.00      SOLV
ATOM   3754  OH2 TIP3  487      -1.367 -38.038 -33.246  1.00  0.00      SOLV
ATOM   3755  H1  TIP3  487      -2.027 -37.905 -32.528  1.00  0.00      SOLV
ATOM   3756  H2  TIP3  487      -1.334 -37.142 -33.640  1.00  0.00      SOLV
ATOM   3757  OH2 TIP3  488      -1.415 -38.398 -38.116  1.00  0.00      SOLV
ATOM   3758  H1  TIP3  488      -2.381 -38.555 -38.206  1.00  0.00      SOLV
ATOM   3759  H2  TIP3  488      -1.112 -38.591 -39.031  1.00  0.00      SOLV
ATOM   3760  OH2 TIP3  489       4.537 -38.235 -39.593  1.00  0.00      SOLV
ATOM   3761  H1  TIP3  489       4.240 -37.344 -39.878  1.00  0.00      SOLV
ATOM   3762  H2  TIP3  489       5.295 -38.364 -40.189  1.00  0.00      SOLV
ATOM   3763  OH2 TIP3  490       3.182 -37.645 -28.345  1.00  0.00      SOLV
ATOM   3764  H1  TIP3  490       2.819 -38.423 -27.864  1.00  0.00      SOLV
ATOM   3765  H2  TIP3  490       4.076 -37.615 -27.953  1.00  0.00      SOLV
ATOM   3766  OH2 TIP3  491       5.573 -38.723 -37.034  1.00  0.00      SOLV
ATOM   3767  H1  TIP3  491       5.160 -38.436 -37.875  1.00  0.00      SOLV
ATOM   3768  H2  TIP3  491       5.777 -39.660 -37.244  1.00  0.00      SOLV
ATOM   3769  OH2 TIP3  492      -3.348 -37.734 -31.425  1.00  0.00      SOLV
ATOM   3770  H1  TIP3  492      -3.407 -37.069 -30.709  1.00  0.00      SOLV
ATOM   3771  H2  TIP3  492      -3.604 -38.550 -30.944  1.00  0.00      SOLV
ATOM   3772  OH2 TIP3  493      -0.210 -40.395 -43.425  1.00  0.00      SOLV
ATOM   3773  H1  TIP3  493       0.396 -40.887 -42.840  1.00  0.00      SOLV
ATOM   3774  H2  TIP3  493      -0.058 -40.803 -44.280  1.00  0.00      SOLV
ATOM   3775  OH2 TIP3  494      -6.089 -42.639 -36.927  1.00  0.00      SOLV
ATOM   3776  H1  TIP3  494      -5.701 -42.337 -36.083  1.00  0.00      SOLV
ATOM   3777  H2  TIP3  494      -5.425 -42.368 -37.571  1.00  0.00      SOLV
ATOM   3778  OH2 TIP3  495      -6.496 -40.935 -42.492  1.00  0.00      SOLV
ATOM   3779  H1  TIP3  495      -5.973 -40.403 -43.136  1.00  0.00      SOLV
ATOM   3780  H2  TIP3  495      -7.059 -40.215 -42.144  1.00  0.00      SOLV
ATOM   3781  OH2 TIP3  496       4.496 -37.122 -32.518  1.00  0.00      SOLV
ATOM   3782  H1  TIP3  496       4.532 -37.792 -33.237  1.00  0.00      SOLV
ATOM   3783  H2  TIP3  496       3.740 -37.469 -32.000  1.00  0.00      SOLV
ATOM   3784  OH2 TIP3  497       1.746 -41.481 -37.572  1.00  0.00      SOLV
ATOM   3785  H1  TIP3  497       0.897 -41.249 -37.142  1.00  0.00      SOLV
ATOM   3786  H2  TIP3  497       2.261 -41.811 -36.804  1.00  0.00      SOLV
ATOM   3787  OH2 TIP3  498      -3.988 -39.329 -38.296  1.00  0.00      SOLV
ATOM   3788  H1  TIP3  498      -4.725 -39.110 -38.916  1.00  0.00      SOLV
ATOM   3789  H2  TIP3  498      -3.805 -40.265 -38.507  1.00  0.00      SOLV
ATOM   3790  OH2 TIP3  499      -0.374 -39.129 -40.528  1.00  0.00      SOLV
ATOM   3791  H1  TIP3  499       0.592 -39.196 -40.373  1.00  0.00      SOLV
ATOM   3792  H2  TIP3  499      -0.431 -38.635 -41.367  1.00  0.00      SOLV
ATOM   3793  OH2 TIP3  500       5.021 -41.580 -33.968  1.00  0.00      SOLV
ATOM   3794  H1  TIP3  500       4.825 -41.955 -33.079  1.00  0.00      SOLV
ATOM   3795  H2  TIP3  500       4.305 -41.992 -34.497  1.00  0.00      SOLV
ATOM   3796  OH2 TIP3  501      -1.264 -37.893 -43.017  1.00  0.00      SOLV
ATOM   3797  H1  TIP3  501      -1.228 -38.851 -43.210  1.00  0.00      SOLV
ATOM   3798  H2  TIP3  501      -0.622 -37.573 -43.682  1.00  0.00      SOLV
ATOM   3799  OH2 TIP3  502       8.353 -25.526 -27.971  1.00  0.00      SOLV
ATOM   3800  H1  TIP3  502       8.257 -24.781 -28.601  1.00  0.00      SOLV
ATOM   3801  H2  TIP3  502       9.221 -25.319 -27.569  1.00  0.00      SOLV
ATOM   3802  OH2 TIP3  503      -3.358 -33.117 -28.506  1.00  0.00      SOLV
ATOM   3803  H1  TIP3  503      -2.750 -33.298 -27.757  1.00  0.00      SOLV
ATOM   3804  H2  TIP3  503      -4.157 -32.854 -28.012  1.00  0.00      SOLV
ATOM   3805  OH2 TIP3  504       1.735 -38.450 -35.278  1.00  0.00      SOLV
ATOM   3806  H1  TIP3  504       2.690 -38.573 -35.122  1.00  0.00      SOLV
ATOM   3807  H2  TIP3  504       1.379 -38.953 -34.520  1.00  0.00      SOLV
ATOM   3808  OH2 TIP3  505      -2.790 -41.892 -38.422  1.00  0.00      SOLV
ATOM   3809  H1  TIP3  505      -2.858 -42.839 -38.183  1.00  0.00      SOLV
ATOM   3810  H2  TIP3  505      -2.298 -41.946 -39.269  1.00  0.00      SOLV
ATOM   3811  OH2 TIP3  506       0.941 -39.432 -32.801  1.00  0.00      SOLV
ATOM   3812  H1  TIP3  506       0.169 -38.830 -32.865  1.00  0.00      SOLV
ATOM   3813  H2  TIP3  506       1.531 -38.969 -32.166  1.00  0.00      SOLV
ATOM   3814  OH2 TIP3  507       2.335 -33.795 -41.835  1.00  0.00      SOLV
ATOM   3815  H1  TIP3  507       1.573 -34.165 -42.341  1.00  0.00      SOLV
ATOM   3816  H2  TIP3  507       1.815 -33.350 -41.125  1.00  0.00      SOLV
ATOM   3817  OH2 TIP3  508       9.029 -33.898 -32.748  1.00  0.00      SOLV
ATOM   3818  H1  TIP3  508       9.751 -33.409 -33.199  1.00  0.00      SOLV
ATOM   3819  H2  TIP3  508       8.408 -34.085 -33.488  1.00  0.00      SOLV
ATOM   3820  OH2 TIP3  509       5.141 -40.841 -41.454  1.00  0.00      SOLV
ATOM   3821  H1  TIP3  509       4.643 -40.795 -42.290  1.00  0.00      SOLV
ATOM   3822  H2  TIP3  509       5.715 -40.054 -41.509  1.00  0.00      SOLV
ATOM   3823  OH2 TIP3  510       2.695 -33.322 -29.601  1.00  0.00      SOLV
ATOM   3824  H1  TIP3  510       3.173 -33.713 -28.840  1.00  0.00      SOLV
ATOM   3825  H2  TIP3  510       2.518 -32.424 -29.275  1.00  0.00      SOLV
ATOM   3826  OH2 TIP3  511       6.791 -38.602 -41.445  1.00  0.00      SOLV
ATOM   3827  H1  TIP3  511       7.422 -38.527 -40.693  1.00  0.00      SOLV
ATOM   3828  H2  TIP3  511       7.434 -38.800 -42.162  1.00  0.00      SOLV
ATOM   3829  OH2 TIP3  512      -2.785 -34.464 -36.672  1.00  0.00      SOLV
ATOM   3830  H1  TIP3  512      -2.210 -34.576 -37.458  1.00  0.00      SOLV
ATOM   3831  H2  TIP3  512      -2.284 -34.921 -35.975  1.00  0.00      SOLV
ATOM   3832  OH2 TIP3  513       4.739 -32.318 -41.830  1.00  0.00      SOLV
ATOM   3833  H1  TIP3  513       4.246 -31.459 -41.837  1.00  0.00      SOLV
ATOM   3834  H2  TIP3  513       3.983 -32.923 -41.708  1.00  0.00      SOLV
ATOM   3835  OH2 TIP3  514      -6.167 -35.757 -30.670  1.00  0.00      SOLV
ATOM   3836  H1  TIP3  514      -6.532 -36.461 -30.093  1.00  0.00      SOLV
ATOM   3837  H2  TIP3  514      -6.798 -35.847 -31.416  1.00  0.00      SOLV
ATOM   3838  OH2 TIP3  515       1.171 -35.834 -27.791  1.00  0.00      SOLV
ATOM   3839  H1  TIP3  515       0.465 -36.167 -28.379  1.00  0.00      SOLV
ATOM   3840  H2  TIP3  515       1.940 -36.351 -28.112  1.00  0.00      SOLV
ATOM   3841  OH2 TIP3  516       4.896 -30.641 -29.023  1.00  0.00      SOLV
ATOM   3842  H1  TIP3  516       3.950 -30.587 -29.276  1.00  0.00      SOLV
ATOM   3843  H2  TIP3  516       4.824 -30.490 -28.054  1.00  0.00      SOLV
ATOM   3844  OH2 TIP3  517      10.731 -38.755 -41.796  1.00  0.00      SOLV
ATOM   3845  H1  TIP3  517       9.965 -38.951 -42.375  1.00  0.00      SOLV
ATOM   3846  H2  TIP3  517      10.844 -37.802 -42.018  1.00  0.00      SOLV
ATOM   3847  OH2 TIP3  518      10.971 -33.183 -28.967  1.00  0.00      SOLV
ATOM   3848  H1  TIP3  518      10.180 -32.754 -29.360  1.00  0.00      SOLV
ATOM   3849  H2  TIP3  518      11.623 -33.055 -29.688  1.00  0.00      SOLV
ATOM   3850  OH2 TIP3  519       9.704 -29.500 -39.767  1.00  0.00      SOLV
ATOM   3851  H1  TIP3  519       9.104 -30.106 -39.278  1.00  0.00      SOLV
ATOM   3852  H2  TIP3  519      10.252 -30.110 -40.276  1.00  0.00      SOLV
ATOM   3853  OH2 TIP3  520       7.286 -34.570 -34.779  1.00  0.00      SOLV
ATOM   3854  H1  TIP3  520       6.318 -34.619 -34.650  1.00  0.00      SOLV
ATOM   3855  H2  TIP3  520       7.451 -35.425 -35.228  1.00  0.00      SOLV
ATOM   3856  OH2 TIP3  521       0.075 -31.045 -38.097  1.00  0.00      SOLV
ATOM   3857  H1  TIP3  521      -0.052 -30.121 -38.405  1.00  0.00      SOLV
ATOM   3858  H2  TIP3  521      -0.727 -31.181 -37.556  1.00  0.00      SOLV
ATOM   3859  OH2 TIP3  522      -5.442 -36.474 -43.321  1.00  0.00      SOLV
ATOM   3860  H1  TIP3  522      -4.965 -35.731 -42.901  1.00  0.00      SOLV
ATOM   3861  H2  TIP3  522      -6.365 -36.273 -43.081  1.00  0.00      SOLV
ATOM   3862  OH2 TIP3  523       0.423 -32.856 -40.115  1.00  0.00      SOLV
ATOM   3863  H1  TIP3  523       0.435 -32.162 -39.416  1.00  0.00      SOLV
ATOM   3864  H2  TIP3  523      -0.120 -33.532 -39.661  1.00  0.00      SOLV
ATOM   3865  OH2 TIP3  524       1.508 -28.884 -31.828  1.00  0.00      SOLV
ATOM   3866  H1  TIP3  524       2.048 -28.070 -31.925  1.00  0.00      SOLV
ATOM   3867  H2  TIP3  524       2.019 -29.398 -31.181  1.00  0.00      SOLV
ATOM   3868  OH2 TIP3  525      -0.521 -28.465 -38.908  1.00  0.00      SOLV
ATOM   3869  H1  TIP3  525      -1.457 -28.238 -38.732  1.00  0.00      SOLV
ATOM   3870  H2  TIP3  525      -0.066 -27.720 -38.450  1.00  0.00      SOLV
ATOM   3871  OH2 TIP3  526       4.147 -32.239 -31.736  1.00  0.00      SOLV
ATOM   3872  H1  TIP3  526       3.509 -32.609 -31.092  1.00  0.00      SOLV
ATOM   3873  H2  TIP3  526       4.970 -32.588 -31.341  1.00  0.00      SOLV
ATOM   3874  OH2 TIP3  527       7.044 -32.341 -43.404  1.00  0.00      SOLV
ATOM   3875  H1  TIP3  527       7.716 -32.881 -42.925  1.00  0.00      SOLV
ATOM   3876  H2  TIP3  527       6.308 -32.338 -42.756  1.00  0.00      SOLV
ATOM   3877  OH2 TIP3  528       6.888 -29.032 -29.947  1.00  0.00      SOLV
ATOM   3878  H1  TIP3  528       6.205 -29.640 -29.588  1.00  0.00      SOLV
ATOM   3879  H2  TIP3  528       6.317 -28.380 -30.407  1.00  0.00      SOLV
ATOM   3880  OH2 TIP3  529      11.348 -27.529 -42.635  1.00  0.00      SOLV
ATOM   3881  H1  TIP3  529      11.945 -26.882 -42.197  1.00  0.00      SOLV
ATOM   3882  H2  TIP3  529      10.484 -27.143 -42.379  1.00  0.00      SOLV
ATOM   3883  OH2 TIP3  530      -4.024 -40.068 -30.046  1.00  0.00      SOLV
ATOM   3884  H1  TIP3  530      -4.960 -40.069 -29.765  1.00  0.00      SOLV
ATOM   3885  H2  TIP3  530      -3.666 -40.682 -29.376  1.00  0.00      SOLV
ATOM   3886  OH2 TIP3  531       8.851 -33.941 -42.089  1.00  0.00      SOLV
ATOM   3887  H1  TIP3  531       8.448 -34.540 -41.418  1.00  0.00      SOLV
ATOM   3888  H2  TIP3  531       9.690 -33.731 -41.632  1.00  0.00      SOLV
ATOM   3889  OH2 TIP3  532      -4.564 -29.178 -32.145  1.00  0.00      SOLV
ATOM   3890  H1  TIP3  532      -4.244 -29.952 -31.636  1.00  0.00      SOLV
ATOM   3891  H2  TIP3  532      -4.359 -28.443 -31.531  1.00  0.00      SOLV
ATOM   3892  OH2 TIP3  533       1.233 -30.870 -44.792  1.00  0.00      SOLV
ATOM   3893  H1  TIP3  533       1.893 -31.590 -44.690  1.00  0.00      SOLV
ATOM   3894  H2  TIP3  533       0.618 -31.071 -44.061  1.00  0.00      SOLV
ATOM   3895  OH2 TIP3  534      -0.252 -31.453 -42.451  1.00  0.00      SOLV
ATOM   3896  H1  TIP3  534      -0.037 -32.011 -41.675  1.00  0.00      SOLV
ATOM   3897  H2  TIP3  534      -0.023 -30.568 -42.087  1.00  0.00      SOLV
ATOM   3898  OH2 TIP3  535      -4.180 -34.244 -42.052  1.00  0.00      SOLV
ATOM   3899  H1  TIP3  535      -4.665 -33.660 -41.434  1.00  0.00      SOLV
ATOM   3900  H2  TIP3  535      -3.672 -33.574 -42.557  1.00  0.00      SOLV
ATOM   3901  OH2 TIP3  536       4.508 -42.533 -31.384  1.00  0.00      SOLV
ATOM   3902  H1  TIP3  536       4.555 -41.662 -30.939  1.00  0.00      SOLV
ATOM   3903  H2  TIP3  536       3.984 -43.027 -30.721  1.00  0.00      SOLV
ATOM   3904  OH2 TIP3  537       5.023 -42.684 -39.488  1.00  0.00      SOLV
ATOM   3905  H1  TIP3  537       5.027 -41.979 -40.180  1.00  0.00      SOLV
ATOM   3906  H2  TIP3  537       5.305 -42.179 -38.697  1.00  0.00      SOLV
ATOM   3907  OH2 TIP3  538       3.050 -30.234 -42.016  1.00  0.00      SOLV
ATOM   3908  H1  TIP3  538       2.228 -29.894 -41.609  1.00  0.00      SOLV
ATOM   3909  H2  TIP3  538       3.092 -29.700 -42.827  1.00  0.00      SOLV
ATOM   3910  OH2 TIP3  539       2.224 -39.845 -39.806  1.00  0.00      SOLV
ATOM   3911  H1  TIP3  539       3.045 -39.320 -39.682  1.00  0.00      SOLV
ATOM   3912  H2  TIP3  539       2.146 -40.288 -38.934  1.00  0.00      SOLV
ATOM   3913  OH2 TIP3  540       2.724 -38.504 -30.928  1.00  0.00      SOLV
ATOM   3914  H1  TIP3  540       2.740 -38.061 -30.053  1.00  0.00      SOLV
ATOM   3915  H2  TIP3  540       3.318 -39.259 -30.738  1.00  0.00      SOLV
ATOM   3916  OH2 TIP3  541       2.317 -43.331 -39.535  1.00  0.00      SOLV
ATOM   3917  H1  TIP3  541       2.109 -42.685 -38.826  1.00  0.00      SOLV
ATOM   3918  H2  TIP3  541       3.297 -43.319 -39.511  1.00  0.00      SOLV
ATOM   3919  OH2 TIP3  542       0.597 -29.113 -41.342  1.00  0.00      SOLV
ATOM   3920  H1  TIP3  542       0.617 -28.234 -41.786  1.00  0.00      SOLV
ATOM   3921  H2  TIP3  542       0.206 -28.869 -40.475  1.00  0.00      SOLV
ATOM   3922  OH2 TIP3  543      -1.205 -41.762 -40.687  1.00  0.00      SOLV
ATOM   3923  H1  TIP3  543      -1.109 -40.785 -40.673  1.00  0.00      SOLV
ATOM   3924  H2  TIP3  543      -0.310 -42.009 -40.971  1.00  0.00      SOLV
ATOM   3925  OH2 TIP3  544       7.925 -41.213 -30.536  1.00  0.00      SOLV
ATOM   3926  H1  TIP3  544       7.062 -41.639 -30.613  1.00  0.00      SOLV
ATOM   3927  H2  TIP3  544       8.435 -41.655 -31.244  1.00  0.00      SOLV
ATOM   3928  OH2 TIP3  545       7.593 -37.196 -35.860  1.00  0.00      SOLV
ATOM   3929  H1  TIP3  545       6.836 -37.659 -36.277  1.00  0.00      SOLV
ATOM   3930  H2  TIP3  545       8.000 -37.923 -35.347  1.00  0.00      SOLV
ATOM   3931  OH2 TIP3  546      -2.676 -32.349 -43.447  1.00  0.00      SOLV
ATOM   3932  H1  TIP3  546      -1.893 -31.942 -43.015  1.00  0.00      SOLV
ATOM   3933  H2  TIP3  546      -2.222 -32.790 -44.199  1.00  0.00      SOLV
ATOM   3934  OH2 TIP3  547      -5.579 -39.055 -44.231  1.00  0.00      SOLV
ATOM   3935  H1  TIP3  547      -5.338 -38.187 -43.834  1.00  0.00      SOLV
ATOM   3936  H2  TIP3  547      -5.980 -38.768 -45.054  1.00  0.00      SOLV
ATOM   3937  OH2 TIP3  548       8.594 -27.554 -33.925  1.00  0.00      SOLV
ATOM   3938  H1  TIP3  548       8.639 -26.725 -34.451  1.00  0.00      SOLV
ATOM   3939  H2  TIP3  548       9.547 -27.709 -33.746  1.00  0.00      SOLV
ATOM   3940  OH2 TIP3  549      -2.996 -44.153 -34.970  1.00  0.00      SOLV
ATOM   3941  H1  TIP3  549      -2.916 -44.132 -35.952  1.00  0.00      SOLV
ATOM   3942  H2  TIP3  549      -3.311 -45.055 -34.849  1.00  0.00      SOLV
ATOM   3943  OH2 TIP3  550      -5.015 -30.269 -38.556  1.00  0.00      SOLV
ATOM   3944  H1  TIP3  550      -5.458 -30.013 -37.722  1.00  0.00      SOLV
ATOM   3945  H2  TIP3  550      -5.365 -29.567 -39.152  1.00  0.00      SOLV
ATOM   3946  OH2 TIP3  551      -5.629 -27.301 -26.906  1.00  0.00      SOLV
ATOM   3947  H1  TIP3  551      -5.073 -27.430 -26.102  1.00  0.00      SOLV
ATOM   3948  H2  TIP3  551      -5.497 -28.176 -27.323  1.00  0.00      SOLV
ATOM   3949  OH2 TIP3  552      -1.819 -29.374 -25.942  1.00  0.00      SOLV
ATOM   3950  H1  TIP3  552      -0.949 -29.785 -25.784  1.00  0.00      SOLV
ATOM   3951  H2  TIP3  552      -1.952 -29.577 -26.889  1.00  0.00      SOLV
ATOM   3952  OH2 TIP3  553       3.113 -28.923 -44.498  1.00  0.00      SOLV
ATOM   3953  H1  TIP3  553       2.330 -29.493 -44.686  1.00  0.00      SOLV
ATOM   3954  H2  TIP3  553       3.686 -29.140 -45.241  1.00  0.00      SOLV
ATOM   3955  OH2 TIP3  554       4.775 -30.224 -26.343  1.00  0.00      SOLV
ATOM   3956  H1  TIP3  554       4.947 -31.097 -25.928  1.00  0.00      SOLV
ATOM   3957  H2  TIP3  554       5.594 -29.744 -26.091  1.00  0.00      SOLV
ATOM   3958  OH2 TIP3  555       7.615 -29.698 -44.014  1.00  0.00      SOLV
ATOM   3959  H1  TIP3  555       7.407 -30.620 -43.756  1.00  0.00      SOLV
ATOM   3960  H2  TIP3  555       8.332 -29.819 -44.638  1.00  0.00      SOLV
ATOM   3961  OH2 TIP3  556      -5.717 -32.478 -27.055  1.00  0.00      SOLV
ATOM   3962  H1  TIP3  556      -5.556 -33.437 -26.887  1.00  0.00      SOLV
ATOM   3963  H2  TIP3  556      -6.562 -32.560 -27.549  1.00  0.00      SOLV
ATOM   3964  OH2 TIP3  557      -1.009 -33.565 -45.241  1.00  0.00      SOLV
ATOM   3965  H1  TIP3  557      -0.517 -33.956 -44.491  1.00  0.00      SOLV
ATOM   3966  H2  TIP3  557      -0.304 -33.232 -45.803  1.00  0.00      SOLV
ATOM   3967  OH2 TIP3  558       0.677 -33.172 -27.180  1.00  0.00      SOLV
ATOM   3968  H1  TIP3  558       0.438 -32.780 -28.048  1.00  0.00      SOLV
ATOM   3969  H2  TIP3  558       1.001 -34.062 -27.438  1.00  0.00      SOLV
ATOM   3970  OH2 TIP3  559       3.154 -32.717 -44.294  1.00  0.00      SOLV
ATOM   3971  H1  TIP3  559       4.072 -32.497 -44.095  1.00  0.00      SOLV
ATOM   3972  H2  TIP3  559       2.880 -33.154 -43.468  1.00  0.00      SOLV
ATOM   3973  OH2 TIP3  560       6.154 -32.947 -29.896  1.00  0.00      SOLV
ATOM   3974  H1  TIP3  560       7.099 -32.709 -30.016  1.00  0.00      SOLV
ATOM   3975  H2  TIP3  560       5.789 -32.133 -29.489  1.00  0.00      SOLV
ATOM   3976  OH2 TIP3  561      -5.157 -35.121 -26.977  1.00  0.00      SOLV
ATOM   3977  H1  TIP3  561      -4.524 -35.672 -27.452  1.00  0.00      SOLV
ATOM   3978  H2  TIP3  561      -5.287 -35.618 -26.143  1.00  0.00      SOLV
ATOM   3979  OH2 TIP3  562       0.165 -34.844 -43.080  1.00  0.00      SOLV
ATOM   3980  H1  TIP3  562      -0.542 -35.086 -42.445  1.00  0.00      SOLV
ATOM   3981  H2  TIP3  562       0.358 -35.704 -43.508  1.00  0.00      SOLV
ATOM   3982  OH2 TIP3  563      -0.847 -36.790 -29.485  1.00  0.00      SOLV
ATOM   3983  H1  TIP3  563      -1.741 -36.401 -29.479  1.00  0.00      SOLV
ATOM   3984  H2  TIP3  563      -0.374 -36.159 -30.080  1.00  0.00      SOLV
ATOM   3985  OH2 TIP3  564       0.837 -37.054 -44.568  1.00  0.00      SOLV
ATOM   3986  H1  TIP3  564       0.995 -36.749 -45.467  1.00  0.00      SOLV
ATOM   3987  H2  TIP3  564       1.649 -37.599 -44.431  1.00  0.00      SOLV
ATOM   3988  OH2 TIP3  565       4.172 -34.400 -27.381  1.00  0.00      SOLV
ATOM   3989  H1  TIP3  565       4.949 -34.821 -27.791  1.00  0.00      SOLV
ATOM   3990  H2  TIP3  565       3.893 -35.084 -26.740  1.00  0.00      SOLV
ATOM   3991  OH2 TIP3  566      -0.135 -39.339 -28.559  1.00  0.00      SOLV
ATOM   3992  H1  TIP3  566      -0.082 -39.930 -29.343  1.00  0.00      SOLV
ATOM   3993  H2  TIP3  566      -0.339 -38.475 -28.980  1.00  0.00      SOLV
ATOM   3994  OH2 TIP3  567      -0.115 -40.978 -30.792  1.00  0.00      SOLV
ATOM   3995  H1  TIP3  567       0.389 -40.585 -31.536  1.00  0.00      SOLV
ATOM   3996  H2  TIP3  567      -0.991 -41.096 -31.214  1.00  0.00      SOLV
ATOM   3997  OH2 TIP3  568       0.611 -34.907 -30.776  1.00  0.00      SOLV
ATOM   3998  H1  TIP3  568       1.356 -34.390 -30.412  1.00  0.00      SOLV
ATOM   3999  H2  TIP3  568       0.477 -34.481 -31.644  1.00  0.00      SOLV
ATOM   4000  OH2 TIP3  569       5.504 -38.083 -26.815  1.00  0.00      SOLV
ATOM   4001  H1  TIP3  569       5.355 -39.035 -27.003  1.00  0.00      SOLV
ATOM   4002  H2  TIP3  569       6.467 -38.094 -26.643  1.00  0.00      SOLV
ATOM   4003  OH2 TIP3  570       6.575 -35.336 -28.634  1.00  0.00      SOLV
ATOM   4004  H1  TIP3  570       6.396 -34.511 -29.142  1.00  0.00      SOLV
ATOM   4005  H2  TIP3  570       7.557 -35.371 -28.703  1.00  0.00      SOLV
ATOM   4006  OH2 TIP3  571      -1.689 -39.725 -26.381  1.00  0.00      SOLV
ATOM   4007  H1  TIP3  571      -2.584 -39.694 -26.740  1.00  0.00      SOLV
ATOM   4008  H2  TIP3  571      -1.150 -39.542 -27.186  1.00  0.00      SOLV
ATOM   4009  OH2 TIP3  572       0.456 -43.678 -30.598  1.00  0.00      SOLV
ATOM   4010  H1  TIP3  572       0.299 -42.715 -30.545  1.00  0.00      SOLV
ATOM   4011  H2  TIP3  572      -0.018 -43.896 -31.418  1.00  0.00      SOLV
ATOM   4012  OH2 TIP3  573       2.224 -39.850 -27.071  1.00  0.00      SOLV
ATOM   4013  H1  TIP3  573       2.084 -40.274 -26.201  1.00  0.00      SOLV
ATOM   4014  H2  TIP3  573       1.324 -39.832 -27.455  1.00  0.00      SOLV
ATOM   4015  OH2 TIP3  574       4.875 -40.660 -27.435  1.00  0.00      SOLV
ATOM   4016  H1  TIP3  574       3.915 -40.631 -27.245  1.00  0.00      SOLV
ATOM   4017  H2  TIP3  574       5.186 -41.358 -26.818  1.00  0.00      SOLV
ATOM   4018  OH2 TIP3  575       5.995 -42.252 -25.473  1.00  0.00      SOLV
ATOM   4019  H1  TIP3  575       6.489 -43.007 -25.080  1.00  0.00      SOLV
ATOM   4020  H2  TIP3  575       5.604 -41.867 -24.662  1.00  0.00      SOLV
ATOM   4021  OH2 TIP3  576      -5.290 -40.730 -26.157  1.00  0.00      SOLV
ATOM   4022  H1  TIP3  576      -4.612 -41.163 -26.716  1.00  0.00      SOLV
ATOM   4023  H2  TIP3  576      -5.850 -41.504 -25.938  1.00  0.00      SOLV
ATOM   4024  OH2 TIP3  577       1.401 -43.256 -26.621  1.00  0.00      SOLV
ATOM   4025  H1  TIP3  577       1.139 -44.181 -26.621  1.00  0.00      SOLV
ATOM   4026  H2  TIP3  577       0.591 -42.816 -26.283  1.00  0.00      SOLV
ATOM   4027  OH2 TIP3  578       0.971 -26.720 -42.606  1.00  0.00      SOLV
ATOM   4028  H1  TIP3  578       1.933 -26.593 -42.692  1.00  0.00      SOLV
ATOM   4029  H2  TIP3  578       0.626 -25.994 -43.133  1.00  0.00      SOLV
ATOM   4030  OH2 TIP3  579      -4.905 -30.878 -44.058  1.00  0.00      SOLV
ATOM   4031  H1  TIP3  579      -4.073 -31.281 -43.722  1.00  0.00      SOLV
ATOM   4032  H2  TIP3  579      -5.056 -31.419 -44.839  1.00  0.00      SOLV
ATOM   4033  OH2 TIP3  580      -7.117 -26.774 -37.685  1.00  0.00      SOLV
ATOM   4034  H1  TIP3  580      -7.628 -27.056 -38.476  1.00  0.00      SOLV
ATOM   4035  H2  TIP3  580      -6.890 -27.641 -37.289  1.00  0.00      SOLV
ATOM   4036  OH2 TIP3  581      -6.096 -29.008 -36.334  1.00  0.00      SOLV
ATOM   4037  H1  TIP3  581      -6.444 -29.593 -35.634  1.00  0.00      SOLV
ATOM   4038  H2  TIP3  581      -5.485 -28.466 -35.795  1.00  0.00      SOLV
ATOM   4039  OH2 TIP3  582      11.215 -27.898 -33.130  1.00  0.00      SOLV
ATOM   4040  H1  TIP3  582      11.116 -28.068 -32.169  1.00  0.00      SOLV
ATOM   4041  H2  TIP3  582      11.796 -27.110 -33.091  1.00  0.00      SOLV
ATOM   4042  OH2 TIP3  583      10.730 -28.402 -30.486  1.00  0.00      SOLV
ATOM   4043  H1  TIP3  583      10.102 -29.079 -30.823  1.00  0.00      SOLV
ATOM   4044  H2  TIP3  583      11.022 -28.834 -29.659  1.00  0.00      SOLV
ATOM   4045  OH2 TIP3  584      10.260 -31.534 -26.065  1.00  0.00      SOLV
ATOM   4046  H1  TIP3  584       9.359 -31.542 -25.675  1.00  0.00      SOLV
ATOM   4047  H2  TIP3  584      10.789 -31.250 -25.290  1.00  0.00      SOLV
ATOM   4048  OH2 TIP3  585      11.328 -34.115 -40.783  1.00  0.00      SOLV
ATOM   4049  H1  TIP3  585      12.003 -33.423 -40.615  1.00  0.00      SOLV
ATOM   4050  H2  TIP3  585      11.516 -34.736 -40.045  1.00  0.00      SOLV
ATOM   4051  OH2 TIP3  586      11.792 -36.100 -38.959  1.00  0.00      SOLV
ATOM   4052  H1  TIP3  586      10.934 -36.295 -38.517  1.00  0.00      SOLV
ATOM   4053  H2  TIP3  586      12.371 -35.899 -38.191  1.00  0.00      SOLV
ATOM   4054  OH2 TIP3  587      11.451 -32.837 -33.507  1.00  0.00      SOLV
ATOM   4055  H1  TIP3  587      11.815 -33.340 -34.250  1.00  0.00      SOLV
ATOM   4056  H2  TIP3  587      11.730 -31.916 -33.718  1.00  0.00      SOLV
ATOM   4057  OH2 TIP3  588       8.860 -30.059 -31.520  1.00  0.00      SOLV
ATOM   4058  H1  TIP3  588       8.111 -29.641 -31.040  1.00  0.00      SOLV
ATOM   4059  H2  TIP3  588       8.509 -30.102 -32.436  1.00  0.00      SOLV
ATOM   4060  OH2 TIP3  589      10.760 -36.099 -42.544  1.00  0.00      SOLV
ATOM   4061  H1  TIP3  589       9.948 -35.657 -42.841  1.00  0.00      SOLV
ATOM   4062  H2  TIP3  589      11.031 -35.451 -41.856  1.00  0.00      SOLV
ATOM   4063  OH2 TIP3  590       8.565 -39.107 -43.490  1.00  0.00      SOLV
ATOM   4064  H1  TIP3  590       8.561 -38.601 -44.310  1.00  0.00      SOLV
ATOM   4065  H2  TIP3  590       8.694 -40.021 -43.844  1.00  0.00      SOLV
ATOM   4066  OH2 TIP3  591       9.309 -36.789 -38.027  1.00  0.00      SOLV
ATOM   4067  H1  TIP3  591       9.090 -37.645 -38.449  1.00  0.00      SOLV
ATOM   4068  H2  TIP3  591       8.764 -36.823 -37.214  1.00  0.00      SOLV
ATOM   4069  OH2 TIP3  592      -6.363 -34.880 -34.329  1.00  0.00      SOLV
ATOM   4070  H1  TIP3  592      -6.197 -35.127 -35.262  1.00  0.00      SOLV
ATOM   4071  H2  TIP3  592      -5.497 -35.152 -33.943  1.00  0.00      SOLV
ATOM   4072  OH2 TIP3  593       9.340 -35.366 -28.649  1.00  0.00      SOLV
ATOM   4073  H1  TIP3  593       9.931 -36.142 -28.740  1.00  0.00      SOLV
ATOM   4074  H2  TIP3  593       9.938 -34.647 -28.940  1.00  0.00      SOLV
ATOM   4075  OH2 TIP3  594      10.873 -37.628 -29.031  1.00  0.00      SOLV
ATOM   4076  H1  TIP3  594       9.995 -38.027 -29.206  1.00  0.00      SOLV
ATOM   4077  H2  TIP3  594      11.354 -38.430 -28.742  1.00  0.00      SOLV
ATOM   4078  OH2 TIP3  595       9.105 -41.500 -44.616  1.00  0.00      SOLV
ATOM   4079  H1  TIP3  595       9.695 -42.102 -44.114  1.00  0.00      SOLV
ATOM   4080  H2  TIP3  595       8.962 -42.002 -45.423  1.00  0.00      SOLV
ATOM   4081  OH2 TIP3  596       8.853 -38.994 -39.633  1.00  0.00      SOLV
ATOM   4082  H1  TIP3  596       8.812 -39.911 -39.280  1.00  0.00      SOLV
ATOM   4083  H2  TIP3  596       9.652 -39.029 -40.189  1.00  0.00      SOLV
ATOM   4084  OH2 TIP3  597       8.973 -39.286 -34.552  1.00  0.00      SOLV
ATOM   4085  H1  TIP3  597       9.838 -39.017 -34.940  1.00  0.00      SOLV
ATOM   4086  H2  TIP3  597       9.178 -39.110 -33.609  1.00  0.00      SOLV
ATOM   4087  OH2 TIP3  598       9.799 -38.570 -32.010  1.00  0.00      SOLV
ATOM   4088  H1  TIP3  598       9.247 -38.506 -31.212  1.00  0.00      SOLV
ATOM   4089  H2  TIP3  598      10.108 -37.641 -32.113  1.00  0.00      SOLV
ATOM   4090  OH2 TIP3  599      -6.467 -40.147 -28.610  1.00  0.00      SOLV
ATOM   4091  H1  TIP3  599      -6.144 -40.219 -27.689  1.00  0.00      SOLV
ATOM   4092  H2  TIP3  599      -6.983 -40.969 -28.695  1.00  0.00      SOLV
ATOM   4093  OH2 TIP3  600      12.295 -42.898 -26.086  1.00  0.00      SOLV
ATOM   4094  H1  TIP3  600      12.622 -43.804 -26.044  1.00  0.00      SOLV
ATOM   4095  H2  TIP3  600      11.706 -42.913 -26.874  1.00  0.00      SOLV
ATOM   4096  OH2 TIP3  601       8.620 -41.572 -38.752  1.00  0.00      SOLV
ATOM   4097  H1  TIP3  601       9.324 -42.068 -38.279  1.00  0.00      SOLV
ATOM   4098  H2  TIP3  601       8.286 -42.283 -39.334  1.00  0.00      SOLV
ATOM   4099  OH2 TIP3  602      -4.659 -41.953 -34.600  1.00  0.00      SOLV
ATOM   4100  H1  TIP3  602      -4.089 -42.749 -34.622  1.00  0.00      SOLV
ATOM   4101  H2  TIP3  602      -3.990 -41.243 -34.653  1.00  0.00      SOLV
ATOM   4102  OH2 TIP3  603      -7.408 -38.872 -34.877  1.00  0.00      SOLV
ATOM   4103  H1  TIP3  603      -6.547 -38.661 -35.284  1.00  0.00      SOLV
ATOM   4104  H2  TIP3  603      -7.161 -38.992 -33.944  1.00  0.00      SOLV
ATOM   4105  OH2 TIP3  604      10.487 -42.564 -28.123  1.00  0.00      SOLV
ATOM   4106  H1  TIP3  604       9.634 -42.236 -27.762  1.00  0.00      SOLV
ATOM   4107  H2  TIP3  604      10.180 -43.116 -28.874  1.00  0.00      SOLV
ATOM   4108  OH2 TIP3  605      10.958 -43.100 -43.364  1.00  0.00      SOLV
ATOM   4109  H1  TIP3  605      11.591 -43.732 -43.724  1.00  0.00      SOLV
ATOM   4110  H2  TIP3  605      11.542 -42.348 -43.110  1.00  0.00      SOLV
ATOM   4111  OH2 TIP3  606      -6.008 -42.782 -40.447  1.00  0.00      SOLV
ATOM   4112  H1  TIP3  606      -6.948 -43.035 -40.362  1.00  0.00      SOLV
ATOM   4113  H2  TIP3  606      -6.063 -42.034 -41.071  1.00  0.00      SOLV
ATOM   4114  OH2 TIP3  607       7.613 -26.437 -37.162  1.00  0.00      SOLV
ATOM   4115  H1  TIP3  607       8.363 -26.446 -37.794  1.00  0.00      SOLV
ATOM   4116  H2  TIP3  607       7.992 -25.915 -36.425  1.00  0.00      SOLV
ATOM   4117  OH2 TIP3  608      -5.502 -42.861 -29.947  1.00  0.00      SOLV
ATOM   4118  H1  TIP3  608      -6.405 -42.933 -29.594  1.00  0.00      SOLV
ATOM   4119  H2  TIP3  608      -5.697 -42.660 -30.884  1.00  0.00      SOLV
ATOM   4120  OH2 TIP3  609      -5.158 -29.860 -28.012  1.00  0.00      SOLV
ATOM   4121  H1  TIP3  609      -6.120 -29.839 -28.205  1.00  0.00      SOLV
ATOM   4122  H2  TIP3  609      -5.115 -30.716 -27.548  1.00  0.00      SOLV
ATOM   4123  OH2 TIP3  610      -1.101 -28.970 -30.994  1.00  0.00      SOLV
ATOM   4124  H1  TIP3  610      -1.302 -28.024 -31.150  1.00  0.00      SOLV
ATOM   4125  H2  TIP3  610      -0.147 -28.957 -31.218  1.00  0.00      SOLV
ATOM   4126  OH2 TIP3  611       1.934 -27.965 -28.396  1.00  0.00      SOLV
ATOM   4127  H1  TIP3  611       2.113 -28.183 -27.452  1.00  0.00      SOLV
ATOM   4128  H2  TIP3  611       2.650 -27.316 -28.577  1.00  0.00      SOLV
ATOM   4129  OH2 TIP3  612       4.052 -26.311 -28.898  1.00  0.00      SOLV
ATOM   4130  H1  TIP3  612       4.659 -26.694 -29.556  1.00  0.00      SOLV
ATOM   4131  H2  TIP3  612       4.664 -26.095 -28.156  1.00  0.00      SOLV
ATOM   4132  OH2 TIP3  613       9.851 -44.110 -30.352  1.00  0.00      SOLV
ATOM   4133  H1  TIP3  613       9.592 -43.590 -31.145  1.00  0.00      SOLV
ATOM   4134  H2  TIP3  613       9.302 -44.896 -30.452  1.00  0.00      SOLV
ATOM   4135  OH2 TIP3  614      -4.048 -26.716 -30.797  1.00  0.00      SOLV
ATOM   4136  H1  TIP3  614      -4.768 -26.294 -31.317  1.00  0.00      SOLV
ATOM   4137  H2  TIP3  614      -4.132 -26.234 -29.947  1.00  0.00      SOLV
ATOM   4138  OH2 TIP3  615      -1.450 -26.304 -31.511  1.00  0.00      SOLV
ATOM   4139  H1  TIP3  615      -2.402 -26.381 -31.278  1.00  0.00      SOLV
ATOM   4140  H2  TIP3  615      -1.505 -25.885 -32.395  1.00  0.00      SOLV
ATOM   4141  OH2 TIP3  616       2.815 -26.493 -32.420  1.00  0.00      SOLV
ATOM   4142  H1  TIP3  616       2.342 -26.239 -33.232  1.00  0.00      SOLV
ATOM   4143  H2  TIP3  616       2.801 -25.656 -31.911  1.00  0.00      SOLV
ATOM   4144  OH2 TIP3  617       5.201 -27.380 -31.303  1.00  0.00      SOLV
ATOM   4145  H1  TIP3  617       4.434 -27.027 -31.806  1.00  0.00      SOLV
ATOM   4146  H2  TIP3  617       5.920 -26.771 -31.596  1.00  0.00      SOLV
ATOM   4147  OH2 TIP3  618       7.429 -25.897 -31.978  1.00  0.00      SOLV
ATOM   4148  H1  TIP3  618       7.500 -24.976 -32.310  1.00  0.00      SOLV
ATOM   4149  H2  TIP3  618       7.780 -26.411 -32.731  1.00  0.00      SOLV
ATOM   4150  OH2 TIP3  619      -4.337 -27.811 -34.557  1.00  0.00      SOLV
ATOM   4151  H1  TIP3  619      -4.424 -28.236 -33.678  1.00  0.00      SOLV
ATOM   4152  H2  TIP3  619      -3.520 -28.252 -34.884  1.00  0.00      SOLV
ATOM   4153  OH2 TIP3  620      -2.167 -29.089 -35.569  1.00  0.00      SOLV
ATOM   4154  H1  TIP3  620      -2.096 -30.055 -35.737  1.00  0.00      SOLV
ATOM   4155  H2  TIP3  620      -1.305 -28.910 -35.137  1.00  0.00      SOLV
ATOM   4156  OH2 TIP3  621       0.310 -28.748 -34.332  1.00  0.00      SOLV
ATOM   4157  H1  TIP3  621       0.615 -29.591 -34.737  1.00  0.00      SOLV
ATOM   4158  H2  TIP3  621       0.693 -28.846 -33.436  1.00  0.00      SOLV
ATOM   4159  OH2 TIP3  622       3.080 -42.861 -35.546  1.00  0.00      SOLV
ATOM   4160  H1  TIP3  622       2.259 -43.337 -35.294  1.00  0.00      SOLV
ATOM   4161  H2  TIP3  622       3.716 -43.609 -35.608  1.00  0.00      SOLV
ATOM   4162  OH2 TIP3  623       8.266 -44.184 -36.067  1.00  0.00      SOLV
ATOM   4163  H1  TIP3  623       9.075 -44.035 -36.592  1.00  0.00      SOLV
ATOM   4164  H2  TIP3  623       8.195 -43.353 -35.566  1.00  0.00      SOLV
ATOM   4165  OH2 TIP3  624      10.390 -43.413 -37.793  1.00  0.00      SOLV
ATOM   4166  H1  TIP3  624      10.569 -43.713 -38.701  1.00  0.00      SOLV
ATOM   4167  H2  TIP3  624      11.298 -43.155 -37.504  1.00  0.00      SOLV
ATOM   4168  OH2 TIP3  625      -2.915 -44.573 -37.664  1.00  0.00      SOLV
ATOM   4169  H1  TIP3  625      -3.580 -44.788 -38.364  1.00  0.00      SOLV
ATOM   4170  H2  TIP3  625      -2.205 -45.186 -37.902  1.00  0.00      SOLV
ATOM   4171  OH2 TIP3  626      -4.401 -44.915 -39.875  1.00  0.00      SOLV
ATOM   4172  H1  TIP3  626      -3.804 -44.711 -40.624  1.00  0.00      SOLV
ATOM   4173  H2  TIP3  626      -5.079 -44.220 -40.018  1.00  0.00      SOLV
ATOM   4174  OH2 TIP3  627       0.606 -45.092 -37.943  1.00  0.00      SOLV
ATOM   4175  H1  TIP3  627       1.211 -44.698 -38.593  1.00  0.00      SOLV
ATOM   4176  H2  TIP3  627       0.779 -44.575 -37.145  1.00  0.00      SOLV
ATOM   4177  OH2 TIP3  628       5.036 -44.788 -35.408  1.00  0.00      SOLV
ATOM   4178  H1  TIP3  628       5.787 -45.027 -35.969  1.00  0.00      SOLV
ATOM   4179  H2  TIP3  628       5.415 -44.870 -34.528  1.00  0.00      SOLV
ATOM   4180  OH2 TIP3  629       7.527 -43.748 -40.093  1.00  0.00      SOLV
ATOM   4181  H1  TIP3  629       6.607 -43.414 -40.037  1.00  0.00      SOLV
ATOM   4182  H2  TIP3  629       7.403 -44.656 -39.792  1.00  0.00      SOLV
ATOM   4183  OH2 TIP3  630      -5.977 -28.372 -40.173  1.00  0.00      SOLV
ATOM   4184  H1  TIP3  630      -6.319 -28.959 -40.871  1.00  0.00      SOLV
ATOM   4185  H2  TIP3  630      -5.945 -27.510 -40.635  1.00  0.00      SOLV
ATOM   4186  OH2 TIP3  631      -2.856 -43.691 -41.768  1.00  0.00      SOLV
ATOM   4187  H1  TIP3  631      -3.359 -43.124 -42.357  1.00  0.00      SOLV
ATOM   4188  H2  TIP3  631      -2.222 -43.057 -41.377  1.00  0.00      SOLV
ATOM   4189  OH2 TIP3  632       1.561 -41.732 -41.665  1.00  0.00      SOLV
ATOM   4190  H1  TIP3  632       1.806 -42.503 -41.106  1.00  0.00      SOLV
ATOM   4191  H2  TIP3  632       1.842 -41.009 -41.054  1.00  0.00      SOLV
ATOM   4192  OH2 TIP3  633       3.738 -26.806 -42.925  1.00  0.00      SOLV
ATOM   4193  H1  TIP3  633       4.716 -26.938 -42.853  1.00  0.00      SOLV
ATOM   4194  H2  TIP3  633       3.526 -27.594 -43.477  1.00  0.00      SOLV
ATOM   4195  OH2 TIP3  634       9.673 -26.904 -39.045  1.00  0.00      SOLV
ATOM   4196  H1  TIP3  634       9.659 -27.863 -39.281  1.00  0.00      SOLV
ATOM   4197  H2  TIP3  634       9.627 -26.513 -39.938  1.00  0.00      SOLV
ATOM   4198  OH2 TIP3  635      -3.735 -42.015 -28.014  1.00  0.00      SOLV
ATOM   4199  H1  TIP3  635      -4.267 -42.479 -28.702  1.00  0.00      SOLV
ATOM   4200  H2  TIP3  635      -3.405 -42.769 -27.482  1.00  0.00      SOLV
ATOM   4201  OH2 TIP3  636      -2.947 -43.980 -26.191  1.00  0.00      SOLV
ATOM   4202  H1  TIP3  636      -2.010 -43.774 -26.040  1.00  0.00      SOLV
ATOM   4203  H2  TIP3  636      -2.999 -44.931 -26.039  1.00  0.00      SOLV
ATOM   4204  OH2 TIP3  637      -5.212 -28.135 -44.689  1.00  0.00      SOLV
ATOM   4205  H1  TIP3  637      -6.048 -28.009 -44.214  1.00  0.00      SOLV
ATOM   4206  H2  TIP3  637      -4.968 -29.042 -44.443  1.00  0.00      SOLV
ATOM   4207  OH2 TIP3  638       8.647 -28.308 -27.939  1.00  0.00      SOLV
ATOM   4208  H1  TIP3  638       8.063 -28.554 -28.688  1.00  0.00      SOLV
ATOM   4209  H2  TIP3  638       8.575 -27.330 -27.967  1.00  0.00      SOLV
ATOM   4210  OH2 TIP3  639      24.385 -34.814 -39.009  1.00  0.00      SOLV
ATOM   4211  H1  TIP3  639      24.263 -33.855 -38.853  1.00  0.00      SOLV
ATOM   4212  H2  TIP3  639      23.533 -35.082 -39.388  1.00  0.00      SOLV
ATOM   4213  OH2 TIP3  640      22.839 -35.356 -34.256  1.00  0.00      SOLV
ATOM   4214  H1  TIP3  640      23.072 -35.910 -33.484  1.00  0.00      SOLV
ATOM   4215  H2  TIP3  640      22.217 -35.943 -34.720  1.00  0.00      SOLV
ATOM   4216  OH2 TIP3  641      14.774 -35.697 -33.649  1.00  0.00      SOLV
ATOM   4217  H1  TIP3  641      14.972 -36.356 -32.956  1.00  0.00      SOLV
ATOM   4218  H2  TIP3  641      15.661 -35.459 -33.970  1.00  0.00      SOLV
ATOM   4219  OH2 TIP3  642      26.694 -32.167 -35.794  1.00  0.00      SOLV
ATOM   4220  H1  TIP3  642      26.239 -32.955 -35.440  1.00  0.00      SOLV
ATOM   4221  H2  TIP3  642      26.559 -31.496 -35.096  1.00  0.00      SOLV
ATOM   4222  OH2 TIP3  643      17.173 -31.834 -35.958  1.00  0.00      SOLV
ATOM   4223  H1  TIP3  643      16.540 -32.495 -36.301  1.00  0.00      SOLV
ATOM   4224  H2  TIP3  643      17.583 -32.312 -35.224  1.00  0.00      SOLV
ATOM   4225  OH2 TIP3  644      12.833 -38.495 -39.909  1.00  0.00      SOLV
ATOM   4226  H1  TIP3  644      12.541 -37.614 -39.596  1.00  0.00      SOLV
ATOM   4227  H2  TIP3  644      12.174 -38.665 -40.602  1.00  0.00      SOLV
ATOM   4228  OH2 TIP3  645      13.552 -35.702 -36.902  1.00  0.00      SOLV
ATOM   4229  H1  TIP3  645      13.920 -36.552 -36.585  1.00  0.00      SOLV
ATOM   4230  H2  TIP3  645      14.353 -35.135 -36.942  1.00  0.00      SOLV
ATOM   4231  OH2 TIP3  646      23.759 -28.031 -35.151  1.00  0.00      SOLV
ATOM   4232  H1  TIP3  646      24.255 -28.479 -35.862  1.00  0.00      SOLV
ATOM   4233  H2  TIP3  646      23.634 -28.737 -34.493  1.00  0.00      SOLV
ATOM   4234  OH2 TIP3  647      21.461 -32.924 -33.992  1.00  0.00      SOLV
ATOM   4235  H1  TIP3  647      21.938 -33.749 -34.221  1.00  0.00      SOLV
ATOM   4236  H2  TIP3  647      22.049 -32.590 -33.283  1.00  0.00      SOLV
ATOM   4237  OH2 TIP3  648      30.937 -42.371 -32.728  1.00  0.00      SOLV
ATOM   4238  H1  TIP3  648      30.903 -41.477 -32.320  1.00  0.00      SOLV
ATOM   4239  H2  TIP3  648      31.588 -42.226 -33.447  1.00  0.00      SOLV
ATOM   4240  OH2 TIP3  649      23.329 -38.916 -34.647  1.00  0.00      SOLV
ATOM   4241  H1  TIP3  649      23.464 -39.849 -34.373  1.00  0.00      SOLV
ATOM   4242  H2  TIP3  649      23.722 -38.916 -35.547  1.00  0.00      SOLV
ATOM   4243  OH2 TIP3  650      17.884 -40.654 -36.822  1.00  0.00      SOLV
ATOM   4244  H1  TIP3  650      17.881 -39.780 -37.265  1.00  0.00      SOLV
ATOM   4245  H2  TIP3  650      17.270 -41.153 -37.399  1.00  0.00      SOLV
ATOM   4246  OH2 TIP3  651      25.370 -41.294 -37.673  1.00  0.00      SOLV
ATOM   4247  H1  TIP3  651      25.604 -41.437 -36.729  1.00  0.00      SOLV
ATOM   4248  H2  TIP3  651      26.266 -41.276 -38.069  1.00  0.00      SOLV
ATOM   4249  OH2 TIP3  652      14.143 -38.311 -36.024  1.00  0.00      SOLV
ATOM   4250  H1  TIP3  652      14.720 -38.840 -35.449  1.00  0.00      SOLV
ATOM   4251  H2  TIP3  652      14.389 -38.667 -36.906  1.00  0.00      SOLV
ATOM   4252  OH2 TIP3  653      18.950 -36.410 -36.710  1.00  0.00      SOLV
ATOM   4253  H1  TIP3  653      19.759 -36.799 -36.313  1.00  0.00      SOLV
ATOM   4254  H2  TIP3  653      18.539 -37.186 -37.147  1.00  0.00      SOLV
ATOM   4255  OH2 TIP3  654      30.749 -40.067 -31.282  1.00  0.00      SOLV
ATOM   4256  H1  TIP3  654      30.017 -39.529 -31.656  1.00  0.00      SOLV
ATOM   4257  H2  TIP3  654      30.541 -40.032 -30.326  1.00  0.00      SOLV
ATOM   4258  OH2 TIP3  655      16.646 -41.297 -32.361  1.00  0.00      SOLV
ATOM   4259  H1  TIP3  655      16.441 -40.866 -33.215  1.00  0.00      SOLV
ATOM   4260  H2  TIP3  655      15.940 -40.911 -31.797  1.00  0.00      SOLV
ATOM   4261  OH2 TIP3  656      24.173 -32.062 -39.150  1.00  0.00      SOLV
ATOM   4262  H1  TIP3  656      24.026 -32.075 -40.116  1.00  0.00      SOLV
ATOM   4263  H2  TIP3  656      23.651 -31.260 -38.912  1.00  0.00      SOLV
ATOM   4264  OH2 TIP3  657      18.754 -33.323 -33.438  1.00  0.00      SOLV
ATOM   4265  H1  TIP3  657      18.390 -32.573 -32.914  1.00  0.00      SOLV
ATOM   4266  H2  TIP3  657      19.666 -33.019 -33.641  1.00  0.00      SOLV
ATOM   4267  OH2 TIP3  658      26.175 -41.411 -35.083  1.00  0.00      SOLV
ATOM   4268  H1  TIP3  658      25.381 -41.390 -34.506  1.00  0.00      SOLV
ATOM   4269  H2  TIP3  658      26.641 -40.581 -34.835  1.00  0.00      SOLV
ATOM   4270  OH2 TIP3  659      16.183 -40.018 -34.770  1.00  0.00      SOLV
ATOM   4271  H1  TIP3  659      16.648 -39.227 -34.411  1.00  0.00      SOLV
ATOM   4272  H2  TIP3  659      16.837 -40.304 -35.448  1.00  0.00      SOLV
ATOM   4273  OH2 TIP3  660      17.477 -31.444 -31.864  1.00  0.00      SOLV
ATOM   4274  H1  TIP3  660      17.531 -30.473 -31.733  1.00  0.00      SOLV
ATOM   4275  H2  TIP3  660      16.532 -31.588 -31.642  1.00  0.00      SOLV
ATOM   4276  OH2 TIP3  661      13.267 -32.180 -40.430  1.00  0.00      SOLV
ATOM   4277  H1  TIP3  661      12.789 -31.441 -40.856  1.00  0.00      SOLV
ATOM   4278  H2  TIP3  661      13.638 -31.713 -39.652  1.00  0.00      SOLV
ATOM   4279  OH2 TIP3  662      26.315 -30.022 -34.008  1.00  0.00      SOLV
ATOM   4280  H1  TIP3  662      25.383 -29.922 -33.718  1.00  0.00      SOLV
ATOM   4281  H2  TIP3  662      26.570 -29.091 -34.186  1.00  0.00      SOLV
ATOM   4282  OH2 TIP3  663      28.264 -43.037 -32.422  1.00  0.00      SOLV
ATOM   4283  H1  TIP3  663      27.968 -43.345 -33.307  1.00  0.00      SOLV
ATOM   4284  H2  TIP3  663      29.183 -42.768 -32.638  1.00  0.00      SOLV
ATOM   4285  OH2 TIP3  664      19.593 -44.356 -35.172  1.00  0.00      SOLV
ATOM   4286  H1  TIP3  664      19.505 -45.303 -35.020  1.00  0.00      SOLV
ATOM   4287  H2  TIP3  664      19.042 -43.995 -34.446  1.00  0.00      SOLV
ATOM   4288  OH2 TIP3  665      25.292 -28.764 -37.403  1.00  0.00      SOLV
ATOM   4289  H1  TIP3  665      25.850 -29.544 -37.614  1.00  0.00      SOLV
ATOM   4290  H2  TIP3  665      25.980 -28.068 -37.273  1.00  0.00      SOLV
ATOM   4291  OH2 TIP3  666      26.612 -31.059 -38.280  1.00  0.00      SOLV
ATOM   4292  H1  TIP3  666      25.811 -31.535 -38.586  1.00  0.00      SOLV
ATOM   4293  H2  TIP3  666      26.777 -31.523 -37.426  1.00  0.00      SOLV
ATOM   4294  OH2 TIP3  667      27.657 -32.638 -30.509  1.00  0.00      SOLV
ATOM   4295  H1  TIP3  667      27.612 -33.200 -31.315  1.00  0.00      SOLV
ATOM   4296  H2  TIP3  667      27.734 -31.748 -30.919  1.00  0.00      SOLV
ATOM   4297  OH2 TIP3  668      22.627 -35.906 -40.950  1.00  0.00      SOLV
ATOM   4298  H1  TIP3  668      21.972 -35.237 -41.229  1.00  0.00      SOLV
ATOM   4299  H2  TIP3  668      23.270 -35.855 -41.684  1.00  0.00      SOLV
ATOM   4300  OH2 TIP3  669      22.714 -37.524 -43.945  1.00  0.00      SOLV
ATOM   4301  H1  TIP3  669      23.398 -36.879 -43.669  1.00  0.00      SOLV
ATOM   4302  H2  TIP3  669      23.133 -38.358 -43.717  1.00  0.00      SOLV
ATOM   4303  OH2 TIP3  670      29.413 -35.940 -32.421  1.00  0.00      SOLV
ATOM   4304  H1  TIP3  670      28.679 -35.289 -32.470  1.00  0.00      SOLV
ATOM   4305  H2  TIP3  670      29.895 -35.714 -33.247  1.00  0.00      SOLV
ATOM   4306  OH2 TIP3  671      26.367 -35.608 -40.639  1.00  0.00      SOLV
ATOM   4307  H1  TIP3  671      25.642 -35.315 -40.034  1.00  0.00      SOLV
ATOM   4308  H2  TIP3  671      26.960 -35.991 -39.960  1.00  0.00      SOLV
ATOM   4309  OH2 TIP3  672      24.884 -37.889 -30.103  1.00  0.00      SOLV
ATOM   4310  H1  TIP3  672      24.892 -37.061 -29.581  1.00  0.00      SOLV
ATOM   4311  H2  TIP3  672      24.421 -37.595 -30.917  1.00  0.00      SOLV
ATOM   4312  OH2 TIP3  673      17.787 -34.780 -38.908  1.00  0.00      SOLV
ATOM   4313  H1  TIP3  673      17.543 -35.232 -39.743  1.00  0.00      SOLV
ATOM   4314  H2  TIP3  673      18.303 -35.452 -38.429  1.00  0.00      SOLV
ATOM   4315  OH2 TIP3  674      20.289 -30.774 -35.353  1.00  0.00      SOLV
ATOM   4316  H1  TIP3  674      20.192 -30.982 -36.299  1.00  0.00      SOLV
ATOM   4317  H2  TIP3  674      20.807 -31.531 -35.019  1.00  0.00      SOLV
ATOM   4318  OH2 TIP3  675      17.438 -35.350 -34.702  1.00  0.00      SOLV
ATOM   4319  H1  TIP3  675      18.099 -35.626 -35.379  1.00  0.00      SOLV
ATOM   4320  H2  TIP3  675      17.940 -34.651 -34.218  1.00  0.00      SOLV
ATOM   4321  OH2 TIP3  676      23.817 -29.804 -32.919  1.00  0.00      SOLV
ATOM   4322  H1  TIP3  676      23.680 -29.174 -32.192  1.00  0.00      SOLV
ATOM   4323  H2  TIP3  676      23.450 -30.635 -32.551  1.00  0.00      SOLV
ATOM   4324  OH2 TIP3  677      18.540 -31.639 -29.289  1.00  0.00      SOLV
ATOM   4325  H1  TIP3  677      17.818 -31.090 -28.912  1.00  0.00      SOLV
ATOM   4326  H2  TIP3  677      18.199 -31.771 -30.196  1.00  0.00      SOLV
ATOM   4327  OH2 TIP3  678      24.645 -35.819 -42.888  1.00  0.00      SOLV
ATOM   4328  H1  TIP3  678      25.336 -35.808 -42.191  1.00  0.00      SOLV
ATOM   4329  H2  TIP3  678      25.021 -35.218 -43.555  1.00  0.00      SOLV
ATOM   4330  OH2 TIP3  679      15.363 -35.796 -29.651  1.00  0.00      SOLV
ATOM   4331  H1  TIP3  679      15.489 -34.876 -29.333  1.00  0.00      SOLV
ATOM   4332  H2  TIP3  679      14.397 -35.777 -29.838  1.00  0.00      SOLV
ATOM   4333  OH2 TIP3  680      23.012 -29.632 -38.746  1.00  0.00      SOLV
ATOM   4334  H1  TIP3  680      23.650 -29.213 -38.141  1.00  0.00      SOLV
ATOM   4335  H2  TIP3  680      22.599 -28.861 -39.175  1.00  0.00      SOLV
ATOM   4336  OH2 TIP3  681      16.514 -29.810 -28.642  1.00  0.00      SOLV
ATOM   4337  H1  TIP3  681      16.794 -29.342 -29.455  1.00  0.00      SOLV
ATOM   4338  H2  TIP3  681      15.564 -29.579 -28.590  1.00  0.00      SOLV
ATOM   4339  OH2 TIP3  682      30.021 -43.464 -40.850  1.00  0.00      SOLV
ATOM   4340  H1  TIP3  682      29.068 -43.534 -40.635  1.00  0.00      SOLV
ATOM   4341  H2  TIP3  682      29.965 -43.339 -41.819  1.00  0.00      SOLV
ATOM   4342  OH2 TIP3  683      17.019 -35.682 -41.483  1.00  0.00      SOLV
ATOM   4343  H1  TIP3  683      16.136 -35.285 -41.640  1.00  0.00      SOLV
ATOM   4344  H2  TIP3  683      16.967 -36.519 -41.982  1.00  0.00      SOLV
ATOM   4345  OH2 TIP3  684      30.554 -30.114 -41.999  1.00  0.00      SOLV
ATOM   4346  H1  TIP3  684      30.159 -29.337 -42.448  1.00  0.00      SOLV
ATOM   4347  H2  TIP3  684      31.204 -30.405 -42.672  1.00  0.00      SOLV
ATOM   4348  OH2 TIP3  685      12.727 -33.203 -31.075  1.00  0.00      SOLV
ATOM   4349  H1  TIP3  685      12.266 -33.125 -31.938  1.00  0.00      SOLV
ATOM   4350  H2  TIP3  685      12.810 -34.172 -30.970  1.00  0.00      SOLV
ATOM   4351  OH2 TIP3  686      12.373 -30.263 -33.815  1.00  0.00      SOLV
ATOM   4352  H1  TIP3  686      13.124 -30.032 -33.232  1.00  0.00      SOLV
ATOM   4353  H2  TIP3  686      11.793 -29.491 -33.633  1.00  0.00      SOLV
ATOM   4354  OH2 TIP3  687      29.728 -29.954 -28.149  1.00  0.00      SOLV
ATOM   4355  H1  TIP3  687      29.470 -30.706 -27.572  1.00  0.00      SOLV
ATOM   4356  H2  TIP3  687      28.959 -29.366 -27.977  1.00  0.00      SOLV
ATOM   4357  OH2 TIP3  688      21.011 -30.485 -29.482  1.00  0.00      SOLV
ATOM   4358  H1  TIP3  688      20.848 -29.576 -29.146  1.00  0.00      SOLV
ATOM   4359  H2  TIP3  688      20.105 -30.859 -29.405  1.00  0.00      SOLV
ATOM   4360  OH2 TIP3  689      22.480 -27.109 -40.026  1.00  0.00      SOLV
ATOM   4361  H1  TIP3  689      22.362 -26.996 -40.986  1.00  0.00      SOLV
ATOM   4362  H2  TIP3  689      21.977 -26.345 -39.683  1.00  0.00      SOLV
ATOM   4363  OH2 TIP3  690      15.841 -28.213 -37.876  1.00  0.00      SOLV
ATOM   4364  H1  TIP3  690      16.144 -28.497 -36.987  1.00  0.00      SOLV
ATOM   4365  H2  TIP3  690      15.302 -28.981 -38.147  1.00  0.00      SOLV
ATOM   4366  OH2 TIP3  691      25.160 -27.469 -42.769  1.00  0.00      SOLV
ATOM   4367  H1  TIP3  691      25.709 -28.137 -43.234  1.00  0.00      SOLV
ATOM   4368  H2  TIP3  691      25.430 -27.599 -41.841  1.00  0.00      SOLV
ATOM   4369  OH2 TIP3  692      25.195 -27.436 -39.974  1.00  0.00      SOLV
ATOM   4370  H1  TIP3  692      24.216 -27.373 -39.963  1.00  0.00      SOLV
ATOM   4371  H2  TIP3  692      25.351 -27.980 -39.185  1.00  0.00      SOLV
ATOM   4372  OH2 TIP3  693      27.396 -38.775 -29.480  1.00  0.00      SOLV
ATOM   4373  H1  TIP3  693      26.471 -38.505 -29.686  1.00  0.00      SOLV
ATOM   4374  H2  TIP3  693      27.354 -39.742 -29.657  1.00  0.00      SOLV
ATOM   4375  OH2 TIP3  694      14.964 -31.630 -30.751  1.00  0.00      SOLV
ATOM   4376  H1  TIP3  694      15.243 -32.063 -29.918  1.00  0.00      SOLV
ATOM   4377  H2  TIP3  694      14.134 -32.127 -30.921  1.00  0.00      SOLV
ATOM   4378  OH2 TIP3  695      17.818 -43.666 -33.118  1.00  0.00      SOLV
ATOM   4379  H1  TIP3  695      17.109 -43.912 -33.747  1.00  0.00      SOLV
ATOM   4380  H2  TIP3  695      17.427 -42.846 -32.750  1.00  0.00      SOLV
ATOM   4381  OH2 TIP3  696      21.675 -43.495 -29.201  1.00  0.00      SOLV
ATOM   4382  H1  TIP3  696      21.319 -43.402 -28.302  1.00  0.00      SOLV
ATOM   4383  H2  TIP3  696      20.856 -43.646 -29.716  1.00  0.00      SOLV
ATOM   4384  OH2 TIP3  697      24.614 -40.676 -29.907  1.00  0.00      SOLV
ATOM   4385  H1  TIP3  697      24.281 -40.756 -28.985  1.00  0.00      SOLV
ATOM   4386  H2  TIP3  697      24.585 -39.706 -30.026  1.00  0.00      SOLV
ATOM   4387  OH2 TIP3  698      25.568 -33.908 -45.369  1.00  0.00      SOLV
ATOM   4388  H1  TIP3  698      25.988 -33.547 -46.152  1.00  0.00      SOLV
ATOM   4389  H2  TIP3  698      25.548 -33.137 -44.770  1.00  0.00      SOLV
ATOM   4390  OH2 TIP3  699      22.859 -42.152 -42.971  1.00  0.00      SOLV
ATOM   4391  H1  TIP3  699      21.993 -42.050 -42.536  1.00  0.00      SOLV
ATOM   4392  H2  TIP3  699      22.638 -42.656 -43.758  1.00  0.00      SOLV
ATOM   4393  OH2 TIP3  700      17.404 -37.875 -33.599  1.00  0.00      SOLV
ATOM   4394  H1  TIP3  700      16.760 -37.747 -32.864  1.00  0.00      SOLV
ATOM   4395  H2  TIP3  700      17.413 -36.978 -33.993  1.00  0.00      SOLV
ATOM   4396  OH2 TIP3  701      17.535 -38.288 -38.144  1.00  0.00      SOLV
ATOM   4397  H1  TIP3  701      16.568 -38.434 -38.241  1.00  0.00      SOLV
ATOM   4398  H2  TIP3  701      17.829 -38.501 -39.058  1.00  0.00      SOLV
ATOM   4399  OH2 TIP3  702      23.282 -38.371 -39.796  1.00  0.00      SOLV
ATOM   4400  H1  TIP3  702      23.036 -37.482 -40.132  1.00  0.00      SOLV
ATOM   4401  H2  TIP3  702      24.008 -38.614 -40.408  1.00  0.00      SOLV
ATOM   4402  OH2 TIP3  703      21.949 -37.747 -28.294  1.00  0.00      SOLV
ATOM   4403  H1  TIP3  703      21.556 -38.518 -27.825  1.00  0.00      SOLV
ATOM   4404  H2  TIP3  703      22.837 -37.739 -27.884  1.00  0.00      SOLV
ATOM   4405  OH2 TIP3  704      24.308 -38.811 -37.215  1.00  0.00      SOLV
ATOM   4406  H1  TIP3  704      23.878 -38.536 -38.053  1.00  0.00      SOLV
ATOM   4407  H2  TIP3  704      24.632 -39.701 -37.470  1.00  0.00      SOLV
ATOM   4408  OH2 TIP3  705      15.500 -37.589 -31.728  1.00  0.00      SOLV
ATOM   4409  H1  TIP3  705      15.445 -37.013 -30.937  1.00  0.00      SOLV
ATOM   4410  H2  TIP3  705      15.199 -38.447 -31.361  1.00  0.00      SOLV
ATOM   4411  OH2 TIP3  706      18.889 -40.444 -43.544  1.00  0.00      SOLV
ATOM   4412  H1  TIP3  706      19.428 -40.956 -42.911  1.00  0.00      SOLV
ATOM   4413  H2  TIP3  706      18.900 -41.002 -44.325  1.00  0.00      SOLV
ATOM   4414  OH2 TIP3  707      12.924 -42.604 -37.221  1.00  0.00      SOLV
ATOM   4415  H1  TIP3  707      13.291 -42.341 -36.355  1.00  0.00      SOLV
ATOM   4416  H2  TIP3  707      13.642 -42.390 -37.827  1.00  0.00      SOLV
ATOM   4417  OH2 TIP3  708      12.383 -40.903 -42.574  1.00  0.00      SOLV
ATOM   4418  H1  TIP3  708      12.901 -40.343 -43.199  1.00  0.00      SOLV
ATOM   4419  H2  TIP3  708      11.815 -40.203 -42.197  1.00  0.00      SOLV
ATOM   4420  OH2 TIP3  709      23.318 -37.383 -32.366  1.00  0.00      SOLV
ATOM   4421  H1  TIP3  709      23.397 -37.969 -33.150  1.00  0.00      SOLV
ATOM   4422  H2  TIP3  709      22.554 -37.784 -31.903  1.00  0.00      SOLV
ATOM   4423  OH2 TIP3  710      20.575 -41.256 -37.445  1.00  0.00      SOLV
ATOM   4424  H1  TIP3  710      19.703 -41.089 -37.032  1.00  0.00      SOLV
ATOM   4425  H2  TIP3  710      21.078 -41.638 -36.693  1.00  0.00      SOLV
ATOM   4426  OH2 TIP3  711      14.991 -39.277 -38.429  1.00  0.00      SOLV
ATOM   4427  H1  TIP3  711      14.245 -39.064 -39.041  1.00  0.00      SOLV
ATOM   4428  H2  TIP3  711      15.144 -40.223 -38.614  1.00  0.00      SOLV
ATOM   4429  OH2 TIP3  712      18.390 -39.109 -40.576  1.00  0.00      SOLV
ATOM   4430  H1  TIP3  712      19.360 -39.197 -40.463  1.00  0.00      SOLV
ATOM   4431  H2  TIP3  712      18.313 -38.585 -41.402  1.00  0.00      SOLV
ATOM   4432  OH2 TIP3  713      23.694 -41.525 -33.832  1.00  0.00      SOLV
ATOM   4433  H1  TIP3  713      23.553 -41.953 -32.956  1.00  0.00      SOLV
ATOM   4434  H2  TIP3  713      22.991 -41.959 -34.360  1.00  0.00      SOLV
ATOM   4435  OH2 TIP3  714      17.935 -37.914 -43.023  1.00  0.00      SOLV
ATOM   4436  H1  TIP3  714      18.009 -38.848 -43.309  1.00  0.00      SOLV
ATOM   4437  H2  TIP3  714      18.659 -37.525 -43.552  1.00  0.00      SOLV
ATOM   4438  OH2 TIP3  715      27.225 -25.726 -27.688  1.00  0.00      SOLV
ATOM   4439  H1  TIP3  715      27.180 -24.990 -28.335  1.00  0.00      SOLV
ATOM   4440  H2  TIP3  715      28.095 -25.572 -27.272  1.00  0.00      SOLV
ATOM   4441  OH2 TIP3  716      15.501 -33.271 -28.505  1.00  0.00      SOLV
ATOM   4442  H1  TIP3  716      16.088 -33.415 -27.734  1.00  0.00      SOLV
ATOM   4443  H2  TIP3  716      14.650 -33.107 -28.047  1.00  0.00      SOLV
ATOM   4444  OH2 TIP3  717      21.010 -37.531 -35.150  1.00  0.00      SOLV
ATOM   4445  H1  TIP3  717      21.857 -38.023 -35.146  1.00  0.00      SOLV
ATOM   4446  H2  TIP3  717      20.520 -38.075 -34.501  1.00  0.00      SOLV
ATOM   4447  OH2 TIP3  718      16.047 -41.901 -38.505  1.00  0.00      SOLV
ATOM   4448  H1  TIP3  718      16.032 -42.848 -38.250  1.00  0.00      SOLV
ATOM   4449  H2  TIP3  718      16.512 -41.949 -39.367  1.00  0.00      SOLV
ATOM   4450  OH2 TIP3  719      19.838 -38.979 -33.091  1.00  0.00      SOLV
ATOM   4451  H1  TIP3  719      18.969 -38.528 -33.162  1.00  0.00      SOLV
ATOM   4452  H2  TIP3  719      20.247 -38.569 -32.301  1.00  0.00      SOLV
ATOM   4453  OH2 TIP3  720      21.062 -33.747 -41.831  1.00  0.00      SOLV
ATOM   4454  H1  TIP3  720      20.291 -34.035 -42.371  1.00  0.00      SOLV
ATOM   4455  H2  TIP3  720      20.559 -33.297 -41.111  1.00  0.00      SOLV
ATOM   4456  OH2 TIP3  721      27.562 -33.971 -32.893  1.00  0.00      SOLV
ATOM   4457  H1  TIP3  721      28.212 -33.432 -33.386  1.00  0.00      SOLV
ATOM   4458  H2  TIP3  721      26.876 -34.156 -33.572  1.00  0.00      SOLV
ATOM   4459  OH2 TIP3  722      25.122 -41.959 -41.423  1.00  0.00      SOLV
ATOM   4460  H1  TIP3  722      24.375 -42.058 -42.057  1.00  0.00      SOLV
ATOM   4461  H2  TIP3  722      25.213 -40.984 -41.412  1.00  0.00      SOLV
ATOM   4462  OH2 TIP3  723      21.447 -33.396 -29.753  1.00  0.00      SOLV
ATOM   4463  H1  TIP3  723      21.912 -33.839 -29.010  1.00  0.00      SOLV
ATOM   4464  H2  TIP3  723      21.294 -32.511 -29.383  1.00  0.00      SOLV
ATOM   4465  OH2 TIP3  724      25.456 -39.181 -41.396  1.00  0.00      SOLV
ATOM   4466  H1  TIP3  724      26.178 -39.026 -40.749  1.00  0.00      SOLV
ATOM   4467  H2  TIP3  724      25.942 -39.010 -42.229  1.00  0.00      SOLV
ATOM   4468  OH2 TIP3  725      15.973 -34.299 -36.851  1.00  0.00      SOLV
ATOM   4469  H1  TIP3  725      16.556 -34.386 -37.636  1.00  0.00      SOLV
ATOM   4470  H2  TIP3  725      16.480 -34.764 -36.162  1.00  0.00      SOLV
ATOM   4471  OH2 TIP3  726      23.429 -32.228 -41.800  1.00  0.00      SOLV
ATOM   4472  H1  TIP3  726      22.933 -31.369 -41.804  1.00  0.00      SOLV
ATOM   4473  H2  TIP3  726      22.678 -32.842 -41.691  1.00  0.00      SOLV
ATOM   4474  OH2 TIP3  727      12.682 -35.927 -30.393  1.00  0.00      SOLV
ATOM   4475  H1  TIP3  727      12.238 -36.416 -29.672  1.00  0.00      SOLV
ATOM   4476  H2  TIP3  727      12.029 -36.081 -31.109  1.00  0.00      SOLV
ATOM   4477  OH2 TIP3  728      19.933 -35.891 -27.911  1.00  0.00      SOLV
ATOM   4478  H1  TIP3  728      19.258 -36.243 -28.527  1.00  0.00      SOLV
ATOM   4479  H2  TIP3  728      20.718 -36.418 -28.170  1.00  0.00      SOLV
ATOM   4480  OH2 TIP3  729      23.721 -30.793 -29.026  1.00  0.00      SOLV
ATOM   4481  H1  TIP3  729      22.774 -30.702 -29.267  1.00  0.00      SOLV
ATOM   4482  H2  TIP3  729      23.676 -30.608 -28.061  1.00  0.00      SOLV
ATOM   4483  OH2 TIP3  730      29.359 -38.288 -42.246  1.00  0.00      SOLV
ATOM   4484  H1  TIP3  730      28.521 -38.527 -42.696  1.00  0.00      SOLV
ATOM   4485  H2  TIP3  730      29.422 -37.339 -42.498  1.00  0.00      SOLV
ATOM   4486  OH2 TIP3  731      29.828 -33.085 -28.928  1.00  0.00      SOLV
ATOM   4487  H1  TIP3  731      29.021 -32.730 -29.358  1.00  0.00      SOLV
ATOM   4488  H2  TIP3  731      30.467 -33.010 -29.666  1.00  0.00      SOLV
ATOM   4489  OH2 TIP3  732      28.247 -29.669 -40.050  1.00  0.00      SOLV
ATOM   4490  H1  TIP3  732      27.708 -30.230 -39.451  1.00  0.00      SOLV
ATOM   4491  H2  TIP3  732      28.787 -30.314 -40.525  1.00  0.00      SOLV
ATOM   4492  OH2 TIP3  733      25.626 -34.605 -34.808  1.00  0.00      SOLV
ATOM   4493  H1  TIP3  733      24.670 -34.753 -34.677  1.00  0.00      SOLV
ATOM   4494  H2  TIP3  733      25.858 -35.400 -35.332  1.00  0.00      SOLV
ATOM   4495  OH2 TIP3  734      19.058 -31.067 -37.905  1.00  0.00      SOLV
ATOM   4496  H1  TIP3  734      18.901 -30.136 -38.177  1.00  0.00      SOLV
ATOM   4497  H2  TIP3  734      18.316 -31.228 -37.291  1.00  0.00      SOLV
ATOM   4498  OH2 TIP3  735      13.441 -36.383 -43.315  1.00  0.00      SOLV
ATOM   4499  H1  TIP3  735      13.887 -35.618 -42.901  1.00  0.00      SOLV
ATOM   4500  H2  TIP3  735      12.508 -36.215 -43.087  1.00  0.00      SOLV
ATOM   4501  OH2 TIP3  736      19.246 -32.704 -40.085  1.00  0.00      SOLV
ATOM   4502  H1  TIP3  736      19.319 -32.068 -39.336  1.00  0.00      SOLV
ATOM   4503  H2  TIP3  736      18.674 -33.378 -39.664  1.00  0.00      SOLV
ATOM   4504  OH2 TIP3  737      20.322 -28.788 -31.783  1.00  0.00      SOLV
ATOM   4505  H1  TIP3  737      20.880 -27.983 -31.829  1.00  0.00      SOLV
ATOM   4506  H2  TIP3  737      20.822 -29.352 -31.172  1.00  0.00      SOLV
ATOM   4507  OH2 TIP3  738      18.493 -28.467 -38.686  1.00  0.00      SOLV
ATOM   4508  H1  TIP3  738      17.565 -28.216 -38.503  1.00  0.00      SOLV
ATOM   4509  H2  TIP3  738      18.978 -27.724 -38.256  1.00  0.00      SOLV
ATOM   4510  OH2 TIP3  739      23.012 -32.294 -31.795  1.00  0.00      SOLV
ATOM   4511  H1  TIP3  739      22.361 -32.669 -31.167  1.00  0.00      SOLV
ATOM   4512  H2  TIP3  739      23.827 -32.659 -31.400  1.00  0.00      SOLV
ATOM   4513  OH2 TIP3  740      25.684 -32.020 -43.394  1.00  0.00      SOLV
ATOM   4514  H1  TIP3  740      26.374 -32.537 -42.915  1.00  0.00      SOLV
ATOM   4515  H2  TIP3  740      24.950 -32.050 -42.743  1.00  0.00      SOLV
ATOM   4516  OH2 TIP3  741      25.709 -29.171 -29.910  1.00  0.00      SOLV
ATOM   4517  H1  TIP3  741      25.035 -29.801 -29.573  1.00  0.00      SOLV
ATOM   4518  H2  TIP3  741      25.125 -28.498 -30.318  1.00  0.00      SOLV
ATOM   4519  OH2 TIP3  742      30.080 -27.602 -43.026  1.00  0.00      SOLV
ATOM   4520  H1  TIP3  742      30.674 -26.977 -42.551  1.00  0.00      SOLV
ATOM   4521  H2  TIP3  742      29.223 -27.161 -42.855  1.00  0.00      SOLV
ATOM   4522  OH2 TIP3  743      14.712 -40.111 -30.839  1.00  0.00      SOLV
ATOM   4523  H1  TIP3  743      13.767 -40.034 -31.100  1.00  0.00      SOLV
ATOM   4524  H2  TIP3  743      14.636 -40.736 -30.090  1.00  0.00      SOLV
ATOM   4525  OH2 TIP3  744      27.480 -33.611 -42.117  1.00  0.00      SOLV
ATOM   4526  H1  TIP3  744      27.081 -34.276 -41.515  1.00  0.00      SOLV
ATOM   4527  H2  TIP3  744      28.319 -33.419 -41.647  1.00  0.00      SOLV
ATOM   4528  OH2 TIP3  745      14.314 -29.197 -32.089  1.00  0.00      SOLV
ATOM   4529  H1  TIP3  745      14.587 -29.942 -31.517  1.00  0.00      SOLV
ATOM   4530  H2  TIP3  745      14.406 -28.434 -31.482  1.00  0.00      SOLV
ATOM   4531  OH2 TIP3  746      20.074 -30.733 -44.695  1.00  0.00      SOLV
ATOM   4532  H1  TIP3  746      20.689 -31.493 -44.620  1.00  0.00      SOLV
ATOM   4533  H2  TIP3  746      19.443 -30.925 -43.974  1.00  0.00      SOLV
ATOM   4534  OH2 TIP3  747      18.537 -31.245 -42.370  1.00  0.00      SOLV
ATOM   4535  H1  TIP3  747      18.756 -31.808 -41.599  1.00  0.00      SOLV
ATOM   4536  H2  TIP3  747      18.771 -30.364 -42.002  1.00  0.00      SOLV
ATOM   4537  OH2 TIP3  748      14.696 -34.135 -42.042  1.00  0.00      SOLV
ATOM   4538  H1  TIP3  748      14.212 -33.579 -41.399  1.00  0.00      SOLV
ATOM   4539  H2  TIP3  748      15.174 -33.437 -42.537  1.00  0.00      SOLV
ATOM   4540  OH2 TIP3  749      23.335 -42.670 -31.332  1.00  0.00      SOLV
ATOM   4541  H1  TIP3  749      23.813 -42.001 -30.803  1.00  0.00      SOLV
ATOM   4542  H2  TIP3  749      22.792 -43.091 -30.634  1.00  0.00      SOLV
ATOM   4543  OH2 TIP3  750      23.627 -42.746 -39.225  1.00  0.00      SOLV
ATOM   4544  H1  TIP3  750      24.145 -42.514 -40.017  1.00  0.00      SOLV
ATOM   4545  H2  TIP3  750      24.129 -42.256 -38.541  1.00  0.00      SOLV
ATOM   4546  OH2 TIP3  751      21.841 -30.087 -41.978  1.00  0.00      SOLV
ATOM   4547  H1  TIP3  751      21.030 -29.735 -41.555  1.00  0.00      SOLV
ATOM   4548  H2  TIP3  751      21.881 -29.547 -42.784  1.00  0.00      SOLV
ATOM   4549  OH2 TIP3  752      20.958 -39.866 -39.841  1.00  0.00      SOLV
ATOM   4550  H1  TIP3  752      21.787 -39.342 -39.771  1.00  0.00      SOLV
ATOM   4551  H2  TIP3  752      20.905 -40.252 -38.939  1.00  0.00      SOLV
ATOM   4552  OH2 TIP3  753      21.350 -38.564 -30.825  1.00  0.00      SOLV
ATOM   4553  H1  TIP3  753      21.541 -38.112 -29.973  1.00  0.00      SOLV
ATOM   4554  H2  TIP3  753      21.304 -39.484 -30.532  1.00  0.00      SOLV
ATOM   4555  OH2 TIP3  754      20.962 -43.253 -39.300  1.00  0.00      SOLV
ATOM   4556  H1  TIP3  754      20.777 -42.562 -38.631  1.00  0.00      SOLV
ATOM   4557  H2  TIP3  754      21.948 -43.239 -39.277  1.00  0.00      SOLV
ATOM   4558  OH2 TIP3  755      19.445 -28.933 -41.227  1.00  0.00      SOLV
ATOM   4559  H1  TIP3  755      19.478 -28.021 -41.591  1.00  0.00      SOLV
ATOM   4560  H2  TIP3  755      19.114 -28.759 -40.318  1.00  0.00      SOLV
ATOM   4561  OH2 TIP3  756      17.575 -41.740 -40.813  1.00  0.00      SOLV
ATOM   4562  H1  TIP3  756      17.661 -40.763 -40.782  1.00  0.00      SOLV
ATOM   4563  H2  TIP3  756      18.478 -41.976 -41.081  1.00  0.00      SOLV
ATOM   4564  OH2 TIP3  757      27.264 -41.431 -30.237  1.00  0.00      SOLV
ATOM   4565  H1  TIP3  757      26.284 -41.402 -30.246  1.00  0.00      SOLV
ATOM   4566  H2  TIP3  757      27.465 -41.911 -31.065  1.00  0.00      SOLV
ATOM   4567  OH2 TIP3  758      26.205 -37.102 -36.077  1.00  0.00      SOLV
ATOM   4568  H1  TIP3  758      25.466 -37.620 -36.458  1.00  0.00      SOLV
ATOM   4569  H2  TIP3  758      26.633 -37.772 -35.507  1.00  0.00      SOLV
ATOM   4570  OH2 TIP3  759      16.090 -32.108 -43.369  1.00  0.00      SOLV
ATOM   4571  H1  TIP3  759      16.890 -31.726 -42.945  1.00  0.00      SOLV
ATOM   4572  H2  TIP3  759      16.512 -32.502 -44.165  1.00  0.00      SOLV
ATOM   4573  OH2 TIP3  760      13.292 -38.959 -44.245  1.00  0.00      SOLV
ATOM   4574  H1  TIP3  760      13.530 -38.094 -43.842  1.00  0.00      SOLV
ATOM   4575  H2  TIP3  760      12.902 -38.669 -45.072  1.00  0.00      SOLV
ATOM   4576  OH2 TIP3  761      27.320 -27.406 -33.999  1.00  0.00      SOLV
ATOM   4577  H1  TIP3  761      27.270 -26.593 -34.538  1.00  0.00      SOLV
ATOM   4578  H2  TIP3  761      28.288 -27.528 -33.899  1.00  0.00      SOLV
ATOM   4579  OH2 TIP3  762      15.896 -44.192 -35.024  1.00  0.00      SOLV
ATOM   4580  H1  TIP3  762      15.999 -44.169 -36.004  1.00  0.00      SOLV
ATOM   4581  H2  TIP3  762      15.564 -45.090 -34.916  1.00  0.00      SOLV
ATOM   4582  OH2 TIP3  763      13.915 -30.232 -38.445  1.00  0.00      SOLV
ATOM   4583  H1  TIP3  763      13.458 -29.957 -37.624  1.00  0.00      SOLV
ATOM   4584  H2  TIP3  763      13.628 -29.500 -39.039  1.00  0.00      SOLV
ATOM   4585  OH2 TIP3  764      13.033 -26.908 -26.632  1.00  0.00      SOLV
ATOM   4586  H1  TIP3  764      13.721 -27.061 -25.942  1.00  0.00      SOLV
ATOM   4587  H2  TIP3  764      13.197 -27.705 -27.180  1.00  0.00      SOLV
ATOM   4588  OH2 TIP3  765      17.036 -29.345 -25.968  1.00  0.00      SOLV
ATOM   4589  H1  TIP3  765      17.873 -29.825 -25.818  1.00  0.00      SOLV
ATOM   4590  H2  TIP3  765      16.889 -29.524 -26.918  1.00  0.00      SOLV
ATOM   4591  OH2 TIP3  766      21.936 -28.774 -44.464  1.00  0.00      SOLV
ATOM   4592  H1  TIP3  766      21.163 -29.365 -44.630  1.00  0.00      SOLV
ATOM   4593  H2  TIP3  766      22.502 -28.992 -45.213  1.00  0.00      SOLV
ATOM   4594  OH2 TIP3  767      23.669 -30.261 -26.365  1.00  0.00      SOLV
ATOM   4595  H1  TIP3  767      23.762 -31.160 -25.976  1.00  0.00      SOLV
ATOM   4596  H2  TIP3  767      24.469 -29.821 -26.007  1.00  0.00      SOLV
ATOM   4597  OH2 TIP3  768      26.514 -29.480 -44.065  1.00  0.00      SOLV
ATOM   4598  H1  TIP3  768      26.207 -30.372 -43.800  1.00  0.00      SOLV
ATOM   4599  H2  TIP3  768      27.263 -29.680 -44.630  1.00  0.00      SOLV
ATOM   4600  OH2 TIP3  769      13.078 -33.135 -27.218  1.00  0.00      SOLV
ATOM   4601  H1  TIP3  769      13.136 -34.116 -27.187  1.00  0.00      SOLV
ATOM   4602  H2  TIP3  769      12.232 -33.033 -27.704  1.00  0.00      SOLV
ATOM   4603  OH2 TIP3  770      17.646 -33.271 -45.289  1.00  0.00      SOLV
ATOM   4604  H1  TIP3  770      18.159 -33.715 -44.584  1.00  0.00      SOLV
ATOM   4605  H2  TIP3  770      18.326 -33.031 -45.923  1.00  0.00      SOLV
ATOM   4606  OH2 TIP3  771      19.486 -33.240 -27.250  1.00  0.00      SOLV
ATOM   4607  H1  TIP3  771      19.229 -32.805 -28.092  1.00  0.00      SOLV
ATOM   4608  H2  TIP3  771      19.795 -34.121 -27.553  1.00  0.00      SOLV
ATOM   4609  OH2 TIP3  772      21.942 -32.677 -44.287  1.00  0.00      SOLV
ATOM   4610  H1  TIP3  772      22.821 -32.403 -43.997  1.00  0.00      SOLV
ATOM   4611  H2  TIP3  772      21.641 -33.182 -43.513  1.00  0.00      SOLV
ATOM   4612  OH2 TIP3  773      25.001 -33.068 -29.942  1.00  0.00      SOLV
ATOM   4613  H1  TIP3  773      25.945 -32.825 -30.048  1.00  0.00      SOLV
ATOM   4614  H2  TIP3  773      24.626 -32.268 -29.516  1.00  0.00      SOLV
ATOM   4615  OH2 TIP3  774      13.538 -35.810 -27.251  1.00  0.00      SOLV
ATOM   4616  H1  TIP3  774      14.380 -36.200 -27.512  1.00  0.00      SOLV
ATOM   4617  H2  TIP3  774      13.468 -36.050 -26.303  1.00  0.00      SOLV
ATOM   4618  OH2 TIP3  775      18.909 -34.630 -43.240  1.00  0.00      SOLV
ATOM   4619  H1  TIP3  775      18.233 -34.927 -42.593  1.00  0.00      SOLV
ATOM   4620  H2  TIP3  775      19.252 -35.483 -43.579  1.00  0.00      SOLV
ATOM   4621  OH2 TIP3  776      18.015 -36.854 -29.671  1.00  0.00      SOLV
ATOM   4622  H1  TIP3  776      17.109 -36.488 -29.636  1.00  0.00      SOLV
ATOM   4623  H2  TIP3  776      18.447 -36.211 -30.281  1.00  0.00      SOLV
ATOM   4624  OH2 TIP3  777      20.099 -36.851 -44.342  1.00  0.00      SOLV
ATOM   4625  H1  TIP3  777      20.242 -36.725 -45.285  1.00  0.00      SOLV
ATOM   4626  H2  TIP3  777      21.007 -37.123 -44.068  1.00  0.00      SOLV
ATOM   4627  OH2 TIP3  778      22.873 -34.583 -27.565  1.00  0.00      SOLV
ATOM   4628  H1  TIP3  778      23.690 -34.986 -27.911  1.00  0.00      SOLV
ATOM   4629  H2  TIP3  778      22.602 -35.239 -26.892  1.00  0.00      SOLV
ATOM   4630  OH2 TIP3  779      18.404 -39.459 -28.704  1.00  0.00      SOLV
ATOM   4631  H1  TIP3  779      18.633 -39.960 -29.513  1.00  0.00      SOLV
ATOM   4632  H2  TIP3  779      18.292 -38.554 -29.071  1.00  0.00      SOLV
ATOM   4633  OH2 TIP3  780      19.018 -40.802 -31.121  1.00  0.00      SOLV
ATOM   4634  H1  TIP3  780      19.459 -40.359 -31.872  1.00  0.00      SOLV
ATOM   4635  H2  TIP3  780      18.139 -40.978 -31.521  1.00  0.00      SOLV
ATOM   4636  OH2 TIP3  781      19.344 -34.900 -31.046  1.00  0.00      SOLV
ATOM   4637  H1  TIP3  781      20.091 -34.412 -30.647  1.00  0.00      SOLV
ATOM   4638  H2  TIP3  781      19.179 -34.392 -31.857  1.00  0.00      SOLV
ATOM   4639  OH2 TIP3  782      24.248 -38.132 -26.761  1.00  0.00      SOLV
ATOM   4640  H1  TIP3  782      24.147 -39.094 -26.928  1.00  0.00      SOLV
ATOM   4641  H2  TIP3  782      25.215 -38.077 -26.606  1.00  0.00      SOLV
ATOM   4642  OH2 TIP3  783      25.404 -35.461 -28.671  1.00  0.00      SOLV
ATOM   4643  H1  TIP3  783      25.207 -34.649 -29.191  1.00  0.00      SOLV
ATOM   4644  H2  TIP3  783      26.387 -35.459 -28.725  1.00  0.00      SOLV
ATOM   4645  OH2 TIP3  784      16.869 -39.882 -26.438  1.00  0.00      SOLV
ATOM   4646  H1  TIP3  784      15.927 -39.991 -26.651  1.00  0.00      SOLV
ATOM   4647  H2  TIP3  784      17.273 -39.691 -27.313  1.00  0.00      SOLV
ATOM   4648  OH2 TIP3  785      19.372 -43.547 -30.692  1.00  0.00      SOLV
ATOM   4649  H1  TIP3  785      19.329 -42.575 -30.765  1.00  0.00      SOLV
ATOM   4650  H2  TIP3  785      18.918 -43.822 -31.508  1.00  0.00      SOLV
ATOM   4651  OH2 TIP3  786      20.857 -39.958 -27.163  1.00  0.00      SOLV
ATOM   4652  H1  TIP3  786      20.797 -40.364 -26.275  1.00  0.00      SOLV
ATOM   4653  H2  TIP3  786      19.933 -39.966 -27.471  1.00  0.00      SOLV
ATOM   4654  OH2 TIP3  787      23.635 -40.734 -27.356  1.00  0.00      SOLV
ATOM   4655  H1  TIP3  787      22.667 -40.751 -27.238  1.00  0.00      SOLV
ATOM   4656  H2  TIP3  787      23.931 -41.433 -26.731  1.00  0.00      SOLV
ATOM   4657  OH2 TIP3  788      24.736 -42.374 -25.431  1.00  0.00      SOLV
ATOM   4658  H1  TIP3  788      25.285 -43.108 -25.073  1.00  0.00      SOLV
ATOM   4659  H2  TIP3  788      24.376 -42.005 -24.599  1.00  0.00      SOLV
ATOM   4660  OH2 TIP3  789      13.966 -40.730 -26.712  1.00  0.00      SOLV
ATOM   4661  H1  TIP3  789      14.218 -41.244 -27.510  1.00  0.00      SOLV
ATOM   4662  H2  TIP3  789      13.487 -41.427 -26.217  1.00  0.00      SOLV
ATOM   4663  OH2 TIP3  790      20.254 -43.348 -26.632  1.00  0.00      SOLV
ATOM   4664  H1  TIP3  790      20.008 -44.270 -26.515  1.00  0.00      SOLV
ATOM   4665  H2  TIP3  790      19.451 -42.883 -26.308  1.00  0.00      SOLV
ATOM   4666  OH2 TIP3  791      19.887 -26.471 -42.362  1.00  0.00      SOLV
ATOM   4667  H1  TIP3  791      20.845 -26.405 -42.532  1.00  0.00      SOLV
ATOM   4668  H2  TIP3  791      19.532 -25.745 -42.881  1.00  0.00      SOLV
ATOM   4669  OH2 TIP3  792      13.809 -30.609 -43.703  1.00  0.00      SOLV
ATOM   4670  H1  TIP3  792      14.658 -31.029 -43.436  1.00  0.00      SOLV
ATOM   4671  H2  TIP3  792      13.618 -31.103 -44.507  1.00  0.00      SOLV
ATOM   4672  OH2 TIP3  793      11.928 -26.583 -37.488  1.00  0.00      SOLV
ATOM   4673  H1  TIP3  793      11.187 -26.796 -38.094  1.00  0.00      SOLV
ATOM   4674  H2  TIP3  793      12.125 -27.465 -37.112  1.00  0.00      SOLV
ATOM   4675  OH2 TIP3  794      12.830 -28.948 -36.246  1.00  0.00      SOLV
ATOM   4676  H1  TIP3  794      12.490 -29.562 -35.569  1.00  0.00      SOLV
ATOM   4677  H2  TIP3  794      13.453 -28.430 -35.695  1.00  0.00      SOLV
ATOM   4678  OH2 TIP3  795      29.962 -27.756 -33.167  1.00  0.00      SOLV
ATOM   4679  H1  TIP3  795      29.926 -28.098 -32.248  1.00  0.00      SOLV
ATOM   4680  H2  TIP3  795      30.550 -26.988 -33.039  1.00  0.00      SOLV
ATOM   4681  OH2 TIP3  796      29.685 -28.766 -30.627  1.00  0.00      SOLV
ATOM   4682  H1  TIP3  796      28.997 -29.367 -30.993  1.00  0.00      SOLV
ATOM   4683  H2  TIP3  796      29.891 -29.234 -29.792  1.00  0.00      SOLV
ATOM   4684  OH2 TIP3  797      28.782 -31.660 -26.210  1.00  0.00      SOLV
ATOM   4685  H1  TIP3  797      27.844 -31.767 -25.934  1.00  0.00      SOLV
ATOM   4686  H2  TIP3  797      29.111 -31.183 -25.416  1.00  0.00      SOLV
ATOM   4687  OH2 TIP3  798      29.985 -33.692 -40.944  1.00  0.00      SOLV
ATOM   4688  H1  TIP3  798      30.757 -33.109 -40.783  1.00  0.00      SOLV
ATOM   4689  H2  TIP3  798      30.073 -34.316 -40.187  1.00  0.00      SOLV
ATOM   4690  OH2 TIP3  799      30.159 -35.650 -39.093  1.00  0.00      SOLV
ATOM   4691  H1  TIP3  799      29.298 -35.924 -38.703  1.00  0.00      SOLV
ATOM   4692  H2  TIP3  799      30.733 -35.577 -38.298  1.00  0.00      SOLV
ATOM   4693  OH2 TIP3  800      30.053 -32.805 -33.501  1.00  0.00      SOLV
ATOM   4694  H1  TIP3  800      30.439 -33.377 -34.186  1.00  0.00      SOLV
ATOM   4695  H2  TIP3  800      30.342 -31.907 -33.777  1.00  0.00      SOLV
ATOM   4696  OH2 TIP3  801      27.607 -30.179 -31.601  1.00  0.00      SOLV
ATOM   4697  H1  TIP3  801      26.887 -29.766 -31.073  1.00  0.00      SOLV
ATOM   4698  H2  TIP3  801      27.225 -30.165 -32.506  1.00  0.00      SOLV
ATOM   4699  OH2 TIP3  802      29.466 -35.590 -42.831  1.00  0.00      SOLV
ATOM   4700  H1  TIP3  802      28.656 -35.124 -43.090  1.00  0.00      SOLV
ATOM   4701  H2  TIP3  802      29.769 -34.980 -42.123  1.00  0.00      SOLV
ATOM   4702  OH2 TIP3  803      27.091 -39.002 -43.647  1.00  0.00      SOLV
ATOM   4703  H1  TIP3  803      26.892 -38.576 -44.488  1.00  0.00      SOLV
ATOM   4704  H2  TIP3  803      27.352 -39.905 -43.949  1.00  0.00      SOLV
ATOM   4705  OH2 TIP3  804      27.693 -36.633 -38.414  1.00  0.00      SOLV
ATOM   4706  H1  TIP3  804      27.627 -37.558 -38.727  1.00  0.00      SOLV
ATOM   4707  H2  TIP3  804      27.190 -36.669 -37.573  1.00  0.00      SOLV
ATOM   4708  OH2 TIP3  805      12.226 -35.526 -34.538  1.00  0.00      SOLV
ATOM   4709  H1  TIP3  805      12.492 -35.450 -35.479  1.00  0.00      SOLV
ATOM   4710  H2  TIP3  805      13.127 -35.561 -34.135  1.00  0.00      SOLV
ATOM   4711  OH2 TIP3  806      28.183 -35.319 -28.678  1.00  0.00      SOLV
ATOM   4712  H1  TIP3  806      28.806 -36.066 -28.782  1.00  0.00      SOLV
ATOM   4713  H2  TIP3  806      28.753 -34.567 -28.936  1.00  0.00      SOLV
ATOM   4714  OH2 TIP3  807      29.770 -37.537 -29.052  1.00  0.00      SOLV
ATOM   4715  H1  TIP3  807      28.890 -37.938 -29.219  1.00  0.00      SOLV
ATOM   4716  H2  TIP3  807      30.233 -38.339 -28.733  1.00  0.00      SOLV
ATOM   4717  OH2 TIP3  808      27.920 -41.408 -44.588  1.00  0.00      SOLV
ATOM   4718  H1  TIP3  808      28.601 -41.926 -44.114  1.00  0.00      SOLV
ATOM   4719  H2  TIP3  808      27.725 -41.984 -45.333  1.00  0.00      SOLV
ATOM   4720  OH2 TIP3  809      27.709 -39.011 -39.827  1.00  0.00      SOLV
ATOM   4721  H1  TIP3  809      27.852 -39.870 -39.369  1.00  0.00      SOLV
ATOM   4722  H2  TIP3  809      28.521 -38.925 -40.352  1.00  0.00      SOLV
ATOM   4723  OH2 TIP3  810      27.609 -39.065 -34.592  1.00  0.00      SOLV
ATOM   4724  H1  TIP3  810      28.455 -38.786 -35.013  1.00  0.00      SOLV
ATOM   4725  H2  TIP3  810      27.872 -38.965 -33.653  1.00  0.00      SOLV
ATOM   4726  OH2 TIP3  811      28.597 -38.523 -32.045  1.00  0.00      SOLV
ATOM   4727  H1  TIP3  811      28.073 -38.440 -31.230  1.00  0.00      SOLV
ATOM   4728  H2  TIP3  811      28.886 -37.594 -32.192  1.00  0.00      SOLV
ATOM   4729  OH2 TIP3  812      11.825 -40.174 -28.563  1.00  0.00      SOLV
ATOM   4730  H1  TIP3  812      12.509 -40.238 -27.873  1.00  0.00      SOLV
ATOM   4731  H2  TIP3  812      11.340 -41.017 -28.424  1.00  0.00      SOLV
ATOM   4732  OH2 TIP3  813      30.914 -42.702 -26.384  1.00  0.00      SOLV
ATOM   4733  H1  TIP3  813      31.266 -43.594 -26.479  1.00  0.00      SOLV
ATOM   4734  H2  TIP3  813      30.264 -42.663 -27.125  1.00  0.00      SOLV
ATOM   4735  OH2 TIP3  814      27.898 -41.491 -38.715  1.00  0.00      SOLV
ATOM   4736  H1  TIP3  814      28.472 -41.974 -38.084  1.00  0.00      SOLV
ATOM   4737  H2  TIP3  814      27.727 -42.201 -39.367  1.00  0.00      SOLV
ATOM   4738  OH2 TIP3  815      14.194 -41.992 -34.797  1.00  0.00      SOLV
ATOM   4739  H1  TIP3  815      14.793 -42.766 -34.763  1.00  0.00      SOLV
ATOM   4740  H2  TIP3  815      14.832 -41.253 -34.792  1.00  0.00      SOLV
ATOM   4741  OH2 TIP3  816      11.427 -38.193 -35.191  1.00  0.00      SOLV
ATOM   4742  H1  TIP3  816      12.319 -38.378 -35.537  1.00  0.00      SOLV
ATOM   4743  H2  TIP3  816      11.535 -37.266 -34.920  1.00  0.00      SOLV
ATOM   4744  OH2 TIP3  817      29.172 -42.460 -28.458  1.00  0.00      SOLV
ATOM   4745  H1  TIP3  817      28.359 -42.016 -28.776  1.00  0.00      SOLV
ATOM   4746  H2  TIP3  817      29.132 -43.262 -29.021  1.00  0.00      SOLV
ATOM   4747  OH2 TIP3  818      30.097 -42.788 -43.537  1.00  0.00      SOLV
ATOM   4748  H1  TIP3  818      30.739 -43.242 -44.093  1.00  0.00      SOLV
ATOM   4749  H2  TIP3  818      30.542 -41.925 -43.368  1.00  0.00      SOLV
ATOM   4750  OH2 TIP3  819      12.927 -42.862 -40.671  1.00  0.00      SOLV
ATOM   4751  H1  TIP3  819      11.983 -43.070 -40.537  1.00  0.00      SOLV
ATOM   4752  H2  TIP3  819      12.869 -42.072 -41.242  1.00  0.00      SOLV
ATOM   4753  OH2 TIP3  820      27.134 -26.791 -37.488  1.00  0.00      SOLV
ATOM   4754  H1  TIP3  820      27.658 -26.961 -38.299  1.00  0.00      SOLV
ATOM   4755  H2  TIP3  820      27.565 -25.973 -37.194  1.00  0.00      SOLV
ATOM   4756  OH2 TIP3  821      12.545 -43.380 -30.572  1.00  0.00      SOLV
ATOM   4757  H1  TIP3  821      11.666 -43.761 -30.385  1.00  0.00      SOLV
ATOM   4758  H2  TIP3  821      12.410 -43.068 -31.489  1.00  0.00      SOLV
ATOM   4759  OH2 TIP3  822      13.753 -29.260 -27.946  1.00  0.00      SOLV
ATOM   4760  H1  TIP3  822      12.826 -29.494 -28.162  1.00  0.00      SOLV
ATOM   4761  H2  TIP3  822      13.882 -29.808 -27.140  1.00  0.00      SOLV
ATOM   4762  OH2 TIP3  823      17.699 -28.832 -30.979  1.00  0.00      SOLV
ATOM   4763  H1  TIP3  823      17.472 -27.888 -31.117  1.00  0.00      SOLV
ATOM   4764  H2  TIP3  823      18.653 -28.798 -31.204  1.00  0.00      SOLV
ATOM   4765  OH2 TIP3  824      20.733 -27.882 -28.665  1.00  0.00      SOLV
ATOM   4766  H1  TIP3  824      20.874 -28.229 -27.752  1.00  0.00      SOLV
ATOM   4767  H2  TIP3  824      21.467 -27.233 -28.726  1.00  0.00      SOLV
ATOM   4768  OH2 TIP3  825      22.882 -26.196 -28.777  1.00  0.00      SOLV
ATOM   4769  H1  TIP3  825      23.481 -26.636 -29.405  1.00  0.00      SOLV
ATOM   4770  H2  TIP3  825      23.477 -26.027 -28.011  1.00  0.00      SOLV
ATOM   4771  OH2 TIP3  826      28.904 -44.532 -30.251  1.00  0.00      SOLV
ATOM   4772  H1  TIP3  826      28.612 -44.033 -31.050  1.00  0.00      SOLV
ATOM   4773  H2  TIP3  826      28.288 -45.273 -30.257  1.00  0.00      SOLV
ATOM   4774  OH2 TIP3  827      14.575 -26.670 -30.783  1.00  0.00      SOLV
ATOM   4775  H1  TIP3  827      13.830 -26.292 -31.306  1.00  0.00      SOLV
ATOM   4776  H2  TIP3  827      14.482 -26.168 -29.947  1.00  0.00      SOLV
ATOM   4777  OH2 TIP3  828      17.191 -26.175 -31.393  1.00  0.00      SOLV
ATOM   4778  H1  TIP3  828      16.231 -26.293 -31.214  1.00  0.00      SOLV
ATOM   4779  H2  TIP3  828      17.170 -25.697 -32.250  1.00  0.00      SOLV
ATOM   4780  OH2 TIP3  829      21.689 -26.410 -32.277  1.00  0.00      SOLV
ATOM   4781  H1  TIP3  829      21.154 -26.155 -33.057  1.00  0.00      SOLV
ATOM   4782  H2  TIP3  829      21.609 -25.602 -31.729  1.00  0.00      SOLV
ATOM   4783  OH2 TIP3  830      23.973 -27.453 -31.134  1.00  0.00      SOLV
ATOM   4784  H1  TIP3  830      23.241 -27.043 -31.647  1.00  0.00      SOLV
ATOM   4785  H2  TIP3  830      24.746 -26.915 -31.420  1.00  0.00      SOLV
ATOM   4786  OH2 TIP3  831      26.442 -26.328 -31.644  1.00  0.00      SOLV
ATOM   4787  H1  TIP3  831      26.768 -25.430 -31.853  1.00  0.00      SOLV
ATOM   4788  H2  TIP3  831      26.690 -26.804 -32.466  1.00  0.00      SOLV
ATOM   4789  OH2 TIP3  832      14.656 -27.842 -34.506  1.00  0.00      SOLV
ATOM   4790  H1  TIP3  832      14.528 -28.234 -33.617  1.00  0.00      SOLV
ATOM   4791  H2  TIP3  832      15.473 -28.308 -34.792  1.00  0.00      SOLV
ATOM   4792  OH2 TIP3  833      16.840 -29.131 -35.479  1.00  0.00      SOLV
ATOM   4793  H1  TIP3  833      16.973 -30.097 -35.589  1.00  0.00      SOLV
ATOM   4794  H2  TIP3  833      17.696 -28.861 -35.080  1.00  0.00      SOLV
ATOM   4795  OH2 TIP3  834      19.274 -28.483 -34.316  1.00  0.00      SOLV
ATOM   4796  H1  TIP3  834      19.718 -29.237 -34.771  1.00  0.00      SOLV
ATOM   4797  H2  TIP3  834      19.588 -28.644 -33.402  1.00  0.00      SOLV
ATOM   4798  OH2 TIP3  835      21.837 -42.803 -35.492  1.00  0.00      SOLV
ATOM   4799  H1  TIP3  835      21.038 -43.350 -35.332  1.00  0.00      SOLV
ATOM   4800  H2  TIP3  835      22.524 -43.504 -35.540  1.00  0.00      SOLV
ATOM   4801  OH2 TIP3  836      27.665 -43.700 -35.036  1.00  0.00      SOLV
ATOM   4802  H1  TIP3  836      28.267 -43.612 -35.800  1.00  0.00      SOLV
ATOM   4803  H2  TIP3  836      27.100 -42.907 -35.142  1.00  0.00      SOLV
ATOM   4804  OH2 TIP3  837      29.380 -43.274 -37.248  1.00  0.00      SOLV
ATOM   4805  H1  TIP3  837      29.730 -44.032 -37.728  1.00  0.00      SOLV
ATOM   4806  H2  TIP3  837      30.216 -42.768 -37.098  1.00  0.00      SOLV
ATOM   4807  OH2 TIP3  838      16.023 -44.571 -37.718  1.00  0.00      SOLV
ATOM   4808  H1  TIP3  838      15.354 -44.826 -38.401  1.00  0.00      SOLV
ATOM   4809  H2  TIP3  838      16.770 -45.135 -37.973  1.00  0.00      SOLV
ATOM   4810  OH2 TIP3  839      14.494 -44.967 -39.895  1.00  0.00      SOLV
ATOM   4811  H1  TIP3  839      15.105 -44.807 -40.641  1.00  0.00      SOLV
ATOM   4812  H2  TIP3  839      13.818 -44.286 -40.096  1.00  0.00      SOLV
ATOM   4813  OH2 TIP3  840      19.297 -45.117 -37.938  1.00  0.00      SOLV
ATOM   4814  H1  TIP3  840      19.912 -44.659 -38.539  1.00  0.00      SOLV
ATOM   4815  H2  TIP3  840      19.505 -44.709 -37.084  1.00  0.00      SOLV
ATOM   4816  OH2 TIP3  841      23.821 -44.674 -35.250  1.00  0.00      SOLV
ATOM   4817  H1  TIP3  841      24.520 -44.997 -35.826  1.00  0.00      SOLV
ATOM   4818  H2  TIP3  841      24.224 -44.728 -34.377  1.00  0.00      SOLV
ATOM   4819  OH2 TIP3  842      27.226 -43.480 -40.470  1.00  0.00      SOLV
ATOM   4820  H1  TIP3  842      26.526 -42.955 -40.924  1.00  0.00      SOLV
ATOM   4821  H2  TIP3  842      26.725 -44.264 -40.214  1.00  0.00      SOLV
ATOM   4822  OH2 TIP3  843      13.092 -28.216 -39.992  1.00  0.00      SOLV
ATOM   4823  H1  TIP3  843      12.562 -28.730 -40.625  1.00  0.00      SOLV
ATOM   4824  H2  TIP3  843      13.091 -27.327 -40.398  1.00  0.00      SOLV
ATOM   4825  OH2 TIP3  844      16.060 -43.818 -41.821  1.00  0.00      SOLV
ATOM   4826  H1  TIP3  844      15.487 -43.315 -42.403  1.00  0.00      SOLV
ATOM   4827  H2  TIP3  844      16.639 -43.120 -41.456  1.00  0.00      SOLV
ATOM   4828  OH2 TIP3  845      20.373 -41.861 -41.596  1.00  0.00      SOLV
ATOM   4829  H1  TIP3  845      20.534 -42.571 -40.933  1.00  0.00      SOLV
ATOM   4830  H2  TIP3  845      20.632 -41.085 -41.044  1.00  0.00      SOLV
ATOM   4831  OH2 TIP3  846      22.595 -26.686 -42.871  1.00  0.00      SOLV
ATOM   4832  H1  TIP3  846      23.574 -26.825 -42.803  1.00  0.00      SOLV
ATOM   4833  H2  TIP3  846      22.375 -27.467 -43.429  1.00  0.00      SOLV
ATOM   4834  OH2 TIP3  847      28.779 -27.065 -39.657  1.00  0.00      SOLV
ATOM   4835  H1  TIP3  847      28.592 -28.015 -39.857  1.00  0.00      SOLV
ATOM   4836  H2  TIP3  847      28.620 -26.657 -40.531  1.00  0.00      SOLV
ATOM   4837  OH2 TIP3  848      14.400 -42.199 -28.997  1.00  0.00      SOLV
ATOM   4838  H1  TIP3  848      13.664 -42.601 -29.522  1.00  0.00      SOLV
ATOM   4839  H2  TIP3  848      15.021 -42.936 -28.984  1.00  0.00      SOLV
ATOM   4840  OH2 TIP3  849      15.910 -44.242 -25.556  1.00  0.00      SOLV
ATOM   4841  H1  TIP3  849      16.761 -43.828 -25.767  1.00  0.00      SOLV
ATOM   4842  H2  TIP3  849      16.028 -45.164 -25.803  1.00  0.00      SOLV
ATOM   4843  OH2 TIP3  850      13.516 -27.876 -44.391  1.00  0.00      SOLV
ATOM   4844  H1  TIP3  850      12.700 -27.749 -43.881  1.00  0.00      SOLV
ATOM   4845  H2  TIP3  850      13.778 -28.774 -44.129  1.00  0.00      SOLV
ATOM   4846  OH2 TIP3  851      27.438 -28.486 -27.866  1.00  0.00      SOLV
ATOM   4847  H1  TIP3  851      26.839 -28.712 -28.609  1.00  0.00      SOLV
ATOM   4848  H2  TIP3  851      27.339 -27.511 -27.829  1.00  0.00      SOLV
ATOM   4849  OH2 TIP3  852      43.037 -34.235 -37.714  1.00  0.00      SOLV
ATOM   4850  H1  TIP3  852      42.904 -33.325 -38.050  1.00  0.00      SOLV
ATOM   4851  H2  TIP3  852      42.304 -34.697 -38.161  1.00  0.00      SOLV
ATOM   4852  OH2 TIP3  853      39.931 -35.832 -33.875  1.00  0.00      SOLV
ATOM   4853  H1  TIP3  853      40.762 -36.192 -33.511  1.00  0.00      SOLV
ATOM   4854  H2  TIP3  853      39.734 -36.486 -34.579  1.00  0.00      SOLV
ATOM   4855  OH2 TIP3  854      33.407 -36.036 -33.811  1.00  0.00      SOLV
ATOM   4856  H1  TIP3  854      33.672 -36.660 -33.109  1.00  0.00      SOLV
ATOM   4857  H2  TIP3  854      34.266 -35.828 -34.233  1.00  0.00      SOLV
ATOM   4858  OH2 TIP3  855      35.717 -31.794 -36.011  1.00  0.00      SOLV
ATOM   4859  H1  TIP3  855      35.086 -32.436 -36.390  1.00  0.00      SOLV
ATOM   4860  H2  TIP3  855      36.147 -32.321 -35.313  1.00  0.00      SOLV
ATOM   4861  OH2 TIP3  856      31.168 -37.970 -40.185  1.00  0.00      SOLV
ATOM   4862  H1  TIP3  856      30.877 -37.102 -39.837  1.00  0.00      SOLV
ATOM   4863  H2  TIP3  856      30.611 -38.054 -40.979  1.00  0.00      SOLV
ATOM   4864  OH2 TIP3  857      32.015 -35.595 -37.085  1.00  0.00      SOLV
ATOM   4865  H1  TIP3  857      32.389 -36.486 -36.918  1.00  0.00      SOLV
ATOM   4866  H2  TIP3  857      32.823 -35.043 -37.172  1.00  0.00      SOLV
ATOM   4867  OH2 TIP3  858      42.624 -27.611 -35.509  1.00  0.00      SOLV
ATOM   4868  H1  TIP3  858      42.936 -28.028 -36.326  1.00  0.00      SOLV
ATOM   4869  H2  TIP3  858      42.684 -28.359 -34.874  1.00  0.00      SOLV
ATOM   4870  OH2 TIP3  859      39.860 -32.985 -33.948  1.00  0.00      SOLV
ATOM   4871  H1  TIP3  859      40.047 -33.944 -33.981  1.00  0.00      SOLV
ATOM   4872  H2  TIP3  859      40.640 -32.645 -33.462  1.00  0.00      SOLV
ATOM   4873  OH2 TIP3  860      43.146 -38.982 -34.327  1.00  0.00      SOLV
ATOM   4874  H1  TIP3  860      44.000 -39.019 -34.771  1.00  0.00      SOLV
ATOM   4875  H2  TIP3  860      42.528 -39.091 -35.085  1.00  0.00      SOLV
ATOM   4876  OH2 TIP3  861      36.179 -40.943 -36.895  1.00  0.00      SOLV
ATOM   4877  H1  TIP3  861      36.036 -40.160 -37.470  1.00  0.00      SOLV
ATOM   4878  H2  TIP3  861      35.586 -41.594 -37.332  1.00  0.00      SOLV
ATOM   4879  OH2 TIP3  862      43.140 -41.468 -37.227  1.00  0.00      SOLV
ATOM   4880  H1  TIP3  862      42.920 -42.262 -36.694  1.00  0.00      SOLV
ATOM   4881  H2  TIP3  862      44.101 -41.448 -37.137  1.00  0.00      SOLV
ATOM   4882  OH2 TIP3  863      32.605 -38.278 -36.471  1.00  0.00      SOLV
ATOM   4883  H1  TIP3  863      33.251 -38.707 -35.892  1.00  0.00      SOLV
ATOM   4884  H2  TIP3  863      32.705 -38.792 -37.301  1.00  0.00      SOLV
ATOM   4885  OH2 TIP3  864      37.160 -36.881 -37.013  1.00  0.00      SOLV
ATOM   4886  H1  TIP3  864      37.935 -37.333 -36.618  1.00  0.00      SOLV
ATOM   4887  H2  TIP3  864      36.675 -37.624 -37.430  1.00  0.00      SOLV
ATOM   4888  OH2 TIP3  865      35.299 -41.380 -32.345  1.00  0.00      SOLV
ATOM   4889  H1  TIP3  865      35.149 -40.854 -33.157  1.00  0.00      SOLV
ATOM   4890  H2  TIP3  865      34.601 -41.009 -31.761  1.00  0.00      SOLV
ATOM   4891  OH2 TIP3  866      42.706 -31.836 -39.036  1.00  0.00      SOLV
ATOM   4892  H1  TIP3  866      42.593 -31.977 -39.994  1.00  0.00      SOLV
ATOM   4893  H2  TIP3  866      42.179 -31.009 -38.915  1.00  0.00      SOLV
ATOM   4894  OH2 TIP3  867      37.096 -33.242 -33.828  1.00  0.00      SOLV
ATOM   4895  H1  TIP3  867      36.803 -32.594 -33.145  1.00  0.00      SOLV
ATOM   4896  H2  TIP3  867      38.045 -32.995 -33.912  1.00  0.00      SOLV
ATOM   4897  OH2 TIP3  868      34.946 -39.976 -34.678  1.00  0.00      SOLV
ATOM   4898  H1  TIP3  868      35.486 -39.220 -34.364  1.00  0.00      SOLV
ATOM   4899  H2  TIP3  868      35.497 -40.304 -35.426  1.00  0.00      SOLV
ATOM   4900  OH2 TIP3  869      36.237 -31.516 -31.838  1.00  0.00      SOLV
ATOM   4901  H1  TIP3  869      36.319 -30.547 -31.724  1.00  0.00      SOLV
ATOM   4902  H2  TIP3  869      35.296 -31.630 -31.588  1.00  0.00      SOLV
ATOM   4903  OH2 TIP3  870      32.234 -32.109 -40.581  1.00  0.00      SOLV
ATOM   4904  H1  TIP3  870      31.844 -31.342 -41.034  1.00  0.00      SOLV
ATOM   4905  H2  TIP3  870      32.586 -31.674 -39.777  1.00  0.00      SOLV
ATOM   4906  OH2 TIP3  871      38.323 -44.465 -34.958  1.00  0.00      SOLV
ATOM   4907  H1  TIP3  871      37.943 -45.337 -35.099  1.00  0.00      SOLV
ATOM   4908  H2  TIP3  871      37.768 -44.125 -34.226  1.00  0.00      SOLV
ATOM   4909  OH2 TIP3  872      44.014 -28.127 -37.907  1.00  0.00      SOLV
ATOM   4910  H1  TIP3  872      44.379 -29.043 -37.986  1.00  0.00      SOLV
ATOM   4911  H2  TIP3  872      44.760 -27.678 -37.489  1.00  0.00      SOLV
ATOM   4912  OH2 TIP3  873      44.915 -30.650 -37.929  1.00  0.00      SOLV
ATOM   4913  H1  TIP3  873      44.217 -31.172 -38.379  1.00  0.00      SOLV
ATOM   4914  H2  TIP3  873      45.139 -31.216 -37.185  1.00  0.00      SOLV
ATOM   4915  OH2 TIP3  874      41.452 -35.493 -39.664  1.00  0.00      SOLV
ATOM   4916  H1  TIP3  874      40.913 -34.903 -40.233  1.00  0.00      SOLV
ATOM   4917  H2  TIP3  874      42.297 -35.534 -40.158  1.00  0.00      SOLV
ATOM   4918  OH2 TIP3  875      40.723 -38.604 -44.083  1.00  0.00      SOLV
ATOM   4919  H1  TIP3  875      41.598 -38.353 -43.774  1.00  0.00      SOLV
ATOM   4920  H2  TIP3  875      40.736 -39.572 -43.925  1.00  0.00      SOLV
ATOM   4921  OH2 TIP3  876      45.130 -35.878 -38.245  1.00  0.00      SOLV
ATOM   4922  H1  TIP3  876      44.416 -35.295 -37.901  1.00  0.00      SOLV
ATOM   4923  H2  TIP3  876      45.853 -35.699 -37.638  1.00  0.00      SOLV
ATOM   4924  OH2 TIP3  877      43.605 -37.156 -30.263  1.00  0.00      SOLV
ATOM   4925  H1  TIP3  877      43.576 -36.261 -29.911  1.00  0.00      SOLV
ATOM   4926  H2  TIP3  877      43.183 -37.056 -31.132  1.00  0.00      SOLV
ATOM   4927  OH2 TIP3  878      36.388 -34.857 -38.890  1.00  0.00      SOLV
ATOM   4928  H1  TIP3  878      36.146 -35.285 -39.739  1.00  0.00      SOLV
ATOM   4929  H2  TIP3  878      36.766 -35.597 -38.375  1.00  0.00      SOLV
ATOM   4930  OH2 TIP3  879      38.852 -30.789 -35.367  1.00  0.00      SOLV
ATOM   4931  H1  TIP3  879      38.779 -30.986 -36.317  1.00  0.00      SOLV
ATOM   4932  H2  TIP3  879      39.352 -31.552 -35.021  1.00  0.00      SOLV
ATOM   4933  OH2 TIP3  880      35.794 -35.392 -35.103  1.00  0.00      SOLV
ATOM   4934  H1  TIP3  880      36.401 -35.903 -35.682  1.00  0.00      SOLV
ATOM   4935  H2  TIP3  880      36.384 -34.716 -34.711  1.00  0.00      SOLV
ATOM   4936  OH2 TIP3  881      42.972 -29.632 -33.693  1.00  0.00      SOLV
ATOM   4937  H1  TIP3  881      43.105 -29.014 -32.951  1.00  0.00      SOLV
ATOM   4938  H2  TIP3  881      42.681 -30.452 -33.257  1.00  0.00      SOLV
ATOM   4939  OH2 TIP3  882      37.626 -31.509 -29.351  1.00  0.00      SOLV
ATOM   4940  H1  TIP3  882      36.886 -30.999 -28.959  1.00  0.00      SOLV
ATOM   4941  H2  TIP3  882      37.270 -31.670 -30.246  1.00  0.00      SOLV
ATOM   4942  OH2 TIP3  883      43.971 -35.873 -40.715  1.00  0.00      SOLV
ATOM   4943  H1  TIP3  883      44.515 -35.839 -39.894  1.00  0.00      SOLV
ATOM   4944  H2  TIP3  883      44.329 -35.099 -41.207  1.00  0.00      SOLV
ATOM   4945  OH2 TIP3  884      34.052 -35.715 -29.777  1.00  0.00      SOLV
ATOM   4946  H1  TIP3  884      34.172 -34.811 -29.415  1.00  0.00      SOLV
ATOM   4947  H2  TIP3  884      33.103 -35.676 -30.032  1.00  0.00      SOLV
ATOM   4948  OH2 TIP3  885      41.620 -29.342 -38.838  1.00  0.00      SOLV
ATOM   4949  H1  TIP3  885      42.285 -28.785 -38.408  1.00  0.00      SOLV
ATOM   4950  H2  TIP3  885      41.093 -28.677 -39.317  1.00  0.00      SOLV
ATOM   4951  OH2 TIP3  886      35.359 -29.968 -28.582  1.00  0.00      SOLV
ATOM   4952  H1  TIP3  886      35.589 -29.493 -29.408  1.00  0.00      SOLV
ATOM   4953  H2  TIP3  886      34.387 -29.882 -28.559  1.00  0.00      SOLV
ATOM   4954  OH2 TIP3  887      35.667 -35.714 -41.457  1.00  0.00      SOLV
ATOM   4955  H1  TIP3  887      34.824 -35.265 -41.676  1.00  0.00      SOLV
ATOM   4956  H2  TIP3  887      35.615 -36.515 -42.020  1.00  0.00      SOLV
ATOM   4957  OH2 TIP3  888      31.452 -33.138 -31.135  1.00  0.00      SOLV
ATOM   4958  H1  TIP3  888      30.926 -33.037 -31.959  1.00  0.00      SOLV
ATOM   4959  H2  TIP3  888      31.513 -34.111 -31.052  1.00  0.00      SOLV
ATOM   4960  OH2 TIP3  889      31.018 -30.213 -33.878  1.00  0.00      SOLV
ATOM   4961  H1  TIP3  889      31.754 -30.012 -33.265  1.00  0.00      SOLV
ATOM   4962  H2  TIP3  889      30.466 -29.418 -33.731  1.00  0.00      SOLV
ATOM   4963  OH2 TIP3  890      40.196 -30.426 -29.579  1.00  0.00      SOLV
ATOM   4964  H1  TIP3  890      40.076 -29.552 -29.151  1.00  0.00      SOLV
ATOM   4965  H2  TIP3  890      39.313 -30.829 -29.441  1.00  0.00      SOLV
ATOM   4966  OH2 TIP3  891      40.772 -26.927 -40.141  1.00  0.00      SOLV
ATOM   4967  H1  TIP3  891      40.268 -26.965 -40.977  1.00  0.00      SOLV
ATOM   4968  H2  TIP3  891      40.443 -26.080 -39.789  1.00  0.00      SOLV
ATOM   4969  OH2 TIP3  892      34.621 -28.129 -37.915  1.00  0.00      SOLV
ATOM   4970  H1  TIP3  892      34.896 -28.428 -37.022  1.00  0.00      SOLV
ATOM   4971  H2  TIP3  892      34.092 -28.894 -38.215  1.00  0.00      SOLV
ATOM   4972  OH2 TIP3  893      44.476 -27.134 -42.799  1.00  0.00      SOLV
ATOM   4973  H1  TIP3  893      45.372 -27.448 -42.664  1.00  0.00      SOLV
ATOM   4974  H2  TIP3  893      44.166 -27.014 -41.874  1.00  0.00      SOLV
ATOM   4975  OH2 TIP3  894      43.506 -26.855 -40.285  1.00  0.00      SOLV
ATOM   4976  H1  TIP3  894      42.525 -26.905 -40.313  1.00  0.00      SOLV
ATOM   4977  H2  TIP3  894      43.684 -27.338 -39.453  1.00  0.00      SOLV
ATOM   4978  OH2 TIP3  895      33.697 -31.594 -30.784  1.00  0.00      SOLV
ATOM   4979  H1  TIP3  895      33.979 -32.050 -29.964  1.00  0.00      SOLV
ATOM   4980  H2  TIP3  895      32.868 -32.088 -30.969  1.00  0.00      SOLV
ATOM   4981  OH2 TIP3  896      36.400 -43.790 -33.052  1.00  0.00      SOLV
ATOM   4982  H1  TIP3  896      35.693 -44.013 -33.689  1.00  0.00      SOLV
ATOM   4983  H2  TIP3  896      36.035 -42.955 -32.693  1.00  0.00      SOLV
ATOM   4984  OH2 TIP3  897      40.713 -43.456 -29.620  1.00  0.00      SOLV
ATOM   4985  H1  TIP3  897      40.519 -43.410 -28.669  1.00  0.00      SOLV
ATOM   4986  H2  TIP3  897      39.852 -43.730 -29.998  1.00  0.00      SOLV
ATOM   4987  OH2 TIP3  898      44.557 -39.290 -28.784  1.00  0.00      SOLV
ATOM   4988  H1  TIP3  898      43.726 -39.778 -28.683  1.00  0.00      SOLV
ATOM   4989  H2  TIP3  898      44.295 -38.574 -29.395  1.00  0.00      SOLV
ATOM   4990  OH2 TIP3  899      40.937 -41.257 -43.384  1.00  0.00      SOLV
ATOM   4991  H1  TIP3  899      40.240 -41.493 -42.730  1.00  0.00      SOLV
ATOM   4992  H2  TIP3  899      41.015 -42.080 -43.878  1.00  0.00      SOLV
ATOM   4993  OH2 TIP3  900      36.388 -38.057 -33.261  1.00  0.00      SOLV
ATOM   4994  H1  TIP3  900      35.596 -37.980 -32.683  1.00  0.00      SOLV
ATOM   4995  H2  TIP3  900      36.758 -37.157 -33.150  1.00  0.00      SOLV
ATOM   4996  OH2 TIP3  901      35.605 -38.764 -38.408  1.00  0.00      SOLV
ATOM   4997  H1  TIP3  901      34.646 -38.906 -38.572  1.00  0.00      SOLV
ATOM   4998  H2  TIP3  901      35.946 -38.930 -39.315  1.00  0.00      SOLV
ATOM   4999  OH2 TIP3  902      41.201 -38.152 -39.088  1.00  0.00      SOLV
ATOM   5000  H1  TIP3  902      41.153 -37.172 -39.160  1.00  0.00      SOLV
ATOM   5001  H2  TIP3  902      41.945 -38.335 -39.698  1.00  0.00      SOLV
ATOM   5002  OH2 TIP3  903      40.455 -37.771 -28.740  1.00  0.00      SOLV
ATOM   5003  H1  TIP3  903      40.112 -38.535 -28.230  1.00  0.00      SOLV
ATOM   5004  H2  TIP3  903      41.317 -37.640 -28.286  1.00  0.00      SOLV
ATOM   5005  OH2 TIP3  904      41.613 -39.231 -36.596  1.00  0.00      SOLV
ATOM   5006  H1  TIP3  904      41.442 -38.820 -37.471  1.00  0.00      SOLV
ATOM   5007  H2  TIP3  904      41.995 -40.088 -36.878  1.00  0.00      SOLV
ATOM   5008  OH2 TIP3  905      34.193 -37.733 -31.721  1.00  0.00      SOLV
ATOM   5009  H1  TIP3  905      34.073 -37.116 -30.973  1.00  0.00      SOLV
ATOM   5010  H2  TIP3  905      33.885 -38.579 -31.329  1.00  0.00      SOLV
ATOM   5011  OH2 TIP3  906      36.232 -40.335 -44.314  1.00  0.00      SOLV
ATOM   5012  H1  TIP3  906      36.167 -40.962 -43.567  1.00  0.00      SOLV
ATOM   5013  H2  TIP3  906      36.516 -40.903 -45.033  1.00  0.00      SOLV
ATOM   5014  OH2 TIP3  907      31.804 -42.117 -37.047  1.00  0.00      SOLV
ATOM   5015  H1  TIP3  907      32.118 -41.977 -36.131  1.00  0.00      SOLV
ATOM   5016  H2  TIP3  907      32.637 -42.046 -37.545  1.00  0.00      SOLV
ATOM   5017  OH2 TIP3  908      31.125 -40.343 -42.938  1.00  0.00      SOLV
ATOM   5018  H1  TIP3  908      31.605 -39.818 -43.622  1.00  0.00      SOLV
ATOM   5019  H2  TIP3  908      30.496 -39.652 -42.647  1.00  0.00      SOLV
ATOM   5020  OH2 TIP3  909      42.160 -37.069 -32.692  1.00  0.00      SOLV
ATOM   5021  H1  TIP3  909      42.564 -37.757 -33.273  1.00  0.00      SOLV
ATOM   5022  H2  TIP3  909      41.528 -37.634 -32.189  1.00  0.00      SOLV
ATOM   5023  OH2 TIP3  910      38.855 -41.057 -37.566  1.00  0.00      SOLV
ATOM   5024  H1  TIP3  910      37.956 -41.111 -37.183  1.00  0.00      SOLV
ATOM   5025  H2  TIP3  910      39.319 -41.772 -37.089  1.00  0.00      SOLV
ATOM   5026  OH2 TIP3  911      33.007 -39.488 -38.927  1.00  0.00      SOLV
ATOM   5027  H1  TIP3  911      32.376 -38.882 -39.387  1.00  0.00      SOLV
ATOM   5028  H2  TIP3  911      32.797 -40.312 -39.409  1.00  0.00      SOLV
ATOM   5029  OH2 TIP3  912      36.593 -39.374 -40.863  1.00  0.00      SOLV
ATOM   5030  H1  TIP3  912      37.550 -39.334 -40.642  1.00  0.00      SOLV
ATOM   5031  H2  TIP3  912      36.513 -38.740 -41.607  1.00  0.00      SOLV
ATOM   5032  OH2 TIP3  913      43.403 -41.365 -32.758  1.00  0.00      SOLV
ATOM   5033  H1  TIP3  913      42.901 -41.291 -31.925  1.00  0.00      SOLV
ATOM   5034  H2  TIP3  913      43.293 -40.482 -33.140  1.00  0.00      SOLV
ATOM   5035  OH2 TIP3  914      36.206 -37.865 -43.125  1.00  0.00      SOLV
ATOM   5036  H1  TIP3  914      35.980 -38.680 -43.626  1.00  0.00      SOLV
ATOM   5037  H2  TIP3  914      36.987 -37.569 -43.635  1.00  0.00      SOLV
ATOM   5038  OH2 TIP3  915      34.232 -33.196 -28.541  1.00  0.00      SOLV
ATOM   5039  H1  TIP3  915      34.857 -33.306 -27.794  1.00  0.00      SOLV
ATOM   5040  H2  TIP3  915      33.419 -32.981 -28.049  1.00  0.00      SOLV
ATOM   5041  OH2 TIP3  916      39.320 -38.048 -35.525  1.00  0.00      SOLV
ATOM   5042  H1  TIP3  916      40.085 -38.486 -35.954  1.00  0.00      SOLV
ATOM   5043  H2  TIP3  916      39.080 -38.729 -34.863  1.00  0.00      SOLV
ATOM   5044  OH2 TIP3  917      34.394 -42.590 -38.157  1.00  0.00      SOLV
ATOM   5045  H1  TIP3  917      34.220 -43.499 -37.844  1.00  0.00      SOLV
ATOM   5046  H2  TIP3  917      34.447 -42.752 -39.120  1.00  0.00      SOLV
ATOM   5047  OH2 TIP3  918      38.694 -39.528 -33.244  1.00  0.00      SOLV
ATOM   5048  H1  TIP3  918      37.888 -38.972 -33.177  1.00  0.00      SOLV
ATOM   5049  H2  TIP3  918      39.301 -39.125 -32.586  1.00  0.00      SOLV
ATOM   5050  OH2 TIP3  919      39.988 -33.798 -41.289  1.00  0.00      SOLV
ATOM   5051  H1  TIP3  919      39.352 -34.158 -41.946  1.00  0.00      SOLV
ATOM   5052  H2  TIP3  919      39.337 -33.331 -40.715  1.00  0.00      SOLV
ATOM   5053  OH2 TIP3  920      43.122 -41.055 -41.659  1.00  0.00      SOLV
ATOM   5054  H1  TIP3  920      42.447 -41.031 -42.361  1.00  0.00      SOLV
ATOM   5055  H2  TIP3  920      43.235 -40.109 -41.441  1.00  0.00      SOLV
ATOM   5056  OH2 TIP3  921      42.471 -31.988 -29.601  1.00  0.00      SOLV
ATOM   5057  H1  TIP3  921      42.164 -32.692 -28.994  1.00  0.00      SOLV
ATOM   5058  H2  TIP3  921      41.683 -31.393 -29.595  1.00  0.00      SOLV
ATOM   5059  OH2 TIP3  922      43.435 -38.509 -40.675  1.00  0.00      SOLV
ATOM   5060  H1  TIP3  922      44.193 -38.690 -40.105  1.00  0.00      SOLV
ATOM   5061  H2  TIP3  922      43.594 -37.556 -40.873  1.00  0.00      SOLV
ATOM   5062  OH2 TIP3  923      34.405 -34.148 -37.088  1.00  0.00      SOLV
ATOM   5063  H1  TIP3  923      35.040 -34.283 -37.823  1.00  0.00      SOLV
ATOM   5064  H2  TIP3  923      34.838 -34.648 -36.366  1.00  0.00      SOLV
ATOM   5065  OH2 TIP3  924      42.216 -32.318 -41.763  1.00  0.00      SOLV
ATOM   5066  H1  TIP3  924      41.797 -31.422 -41.826  1.00  0.00      SOLV
ATOM   5067  H2  TIP3  924      41.414 -32.858 -41.569  1.00  0.00      SOLV
ATOM   5068  OH2 TIP3  925      31.394 -35.865 -30.533  1.00  0.00      SOLV
ATOM   5069  H1  TIP3  925      30.938 -36.415 -29.861  1.00  0.00      SOLV
ATOM   5070  H2  TIP3  925      30.764 -35.987 -31.275  1.00  0.00      SOLV
ATOM   5071  OH2 TIP3  926      38.619 -35.777 -28.328  1.00  0.00      SOLV
ATOM   5072  H1  TIP3  926      37.919 -36.096 -28.936  1.00  0.00      SOLV
ATOM   5073  H2  TIP3  926      39.351 -36.384 -28.575  1.00  0.00      SOLV
ATOM   5074  OH2 TIP3  927      44.508 -30.142 -28.915  1.00  0.00      SOLV
ATOM   5075  H1  TIP3  927      43.772 -30.705 -29.206  1.00  0.00      SOLV
ATOM   5076  H2  TIP3  927      44.620 -30.447 -27.990  1.00  0.00      SOLV
ATOM   5077  OH2 TIP3  928      43.443 -34.607 -32.781  1.00  0.00      SOLV
ATOM   5078  H1  TIP3  928      42.953 -35.453 -32.774  1.00  0.00      SOLV
ATOM   5079  H2  TIP3  928      44.255 -34.846 -33.236  1.00  0.00      SOLV
ATOM   5080  OH2 TIP3  929      37.635 -30.982 -37.927  1.00  0.00      SOLV
ATOM   5081  H1  TIP3  929      37.515 -30.057 -38.232  1.00  0.00      SOLV
ATOM   5082  H2  TIP3  929      36.886 -31.103 -37.312  1.00  0.00      SOLV
ATOM   5083  OH2 TIP3  930      32.043 -35.980 -43.835  1.00  0.00      SOLV
ATOM   5084  H1  TIP3  930      32.574 -35.361 -43.296  1.00  0.00      SOLV
ATOM   5085  H2  TIP3  930      31.138 -35.783 -43.529  1.00  0.00      SOLV
ATOM   5086  OH2 TIP3  931      37.850 -32.735 -39.991  1.00  0.00      SOLV
ATOM   5087  H1  TIP3  931      37.859 -32.075 -39.260  1.00  0.00      SOLV
ATOM   5088  H2  TIP3  931      37.293 -33.431 -39.584  1.00  0.00      SOLV
ATOM   5089  OH2 TIP3  932      39.094 -28.912 -31.703  1.00  0.00      SOLV
ATOM   5090  H1  TIP3  932      39.662 -28.115 -31.792  1.00  0.00      SOLV
ATOM   5091  H2  TIP3  932      39.674 -29.502 -31.188  1.00  0.00      SOLV
ATOM   5092  OH2 TIP3  933      37.204 -28.391 -38.912  1.00  0.00      SOLV
ATOM   5093  H1  TIP3  933      36.275 -28.179 -38.687  1.00  0.00      SOLV
ATOM   5094  H2  TIP3  933      37.659 -27.602 -38.534  1.00  0.00      SOLV
ATOM   5095  OH2 TIP3  934      42.182 -32.191 -32.461  1.00  0.00      SOLV
ATOM   5096  H1  TIP3  934      42.279 -32.106 -31.496  1.00  0.00      SOLV
ATOM   5097  H2  TIP3  934      42.692 -33.014 -32.624  1.00  0.00      SOLV
ATOM   5098  OH2 TIP3  935      44.650 -33.574 -41.966  1.00  0.00      SOLV
ATOM   5099  H1  TIP3  935      45.305 -32.915 -42.209  1.00  0.00      SOLV
ATOM   5100  H2  TIP3  935      43.827 -33.046 -41.903  1.00  0.00      SOLV
ATOM   5101  OH2 TIP3  936      44.008 -27.473 -29.411  1.00  0.00      SOLV
ATOM   5102  H1  TIP3  936      44.319 -28.392 -29.271  1.00  0.00      SOLV
ATOM   5103  H2  TIP3  936      43.848 -27.468 -30.376  1.00  0.00      SOLV
ATOM   5104  OH2 TIP3  937      33.420 -40.209 -30.739  1.00  0.00      SOLV
ATOM   5105  H1  TIP3  937      32.469 -40.157 -30.983  1.00  0.00      SOLV
ATOM   5106  H2  TIP3  937      33.380 -40.829 -29.980  1.00  0.00      SOLV
ATOM   5107  OH2 TIP3  938      32.977 -29.185 -32.112  1.00  0.00      SOLV
ATOM   5108  H1  TIP3  938      33.285 -29.949 -31.583  1.00  0.00      SOLV
ATOM   5109  H2  TIP3  938      33.099 -28.448 -31.480  1.00  0.00      SOLV
ATOM   5110  OH2 TIP3  939      39.370 -31.096 -44.618  1.00  0.00      SOLV
ATOM   5111  H1  TIP3  939      39.944 -31.887 -44.563  1.00  0.00      SOLV
ATOM   5112  H2  TIP3  939      38.670 -31.305 -43.971  1.00  0.00      SOLV
ATOM   5113  OH2 TIP3  940      37.521 -31.414 -42.435  1.00  0.00      SOLV
ATOM   5114  H1  TIP3  940      37.632 -31.941 -41.616  1.00  0.00      SOLV
ATOM   5115  H2  TIP3  940      37.758 -30.522 -42.100  1.00  0.00      SOLV
ATOM   5116  OH2 TIP3  941      33.455 -34.111 -42.203  1.00  0.00      SOLV
ATOM   5117  H1  TIP3  941      33.018 -33.541 -41.538  1.00  0.00      SOLV
ATOM   5118  H2  TIP3  941      34.018 -33.444 -42.650  1.00  0.00      SOLV
ATOM   5119  OH2 TIP3  942      41.693 -41.069 -30.528  1.00  0.00      SOLV
ATOM   5120  H1  TIP3  942      41.928 -40.857 -29.599  1.00  0.00      SOLV
ATOM   5121  H2  TIP3  942      41.374 -41.990 -30.390  1.00  0.00      SOLV
ATOM   5122  OH2 TIP3  943      42.707 -42.789 -39.641  1.00  0.00      SOLV
ATOM   5123  H1  TIP3  943      42.904 -42.198 -40.406  1.00  0.00      SOLV
ATOM   5124  H2  TIP3  943      42.813 -42.174 -38.888  1.00  0.00      SOLV
ATOM   5125  OH2 TIP3  944      40.853 -30.036 -41.967  1.00  0.00      SOLV
ATOM   5126  H1  TIP3  944      39.979 -29.726 -41.658  1.00  0.00      SOLV
ATOM   5127  H2  TIP3  944      40.967 -29.526 -42.787  1.00  0.00      SOLV
ATOM   5128  OH2 TIP3  945      39.121 -39.724 -39.890  1.00  0.00      SOLV
ATOM   5129  H1  TIP3  945      39.835 -39.101 -39.635  1.00  0.00      SOLV
ATOM   5130  H2  TIP3  945      39.008 -40.195 -39.028  1.00  0.00      SOLV
ATOM   5131  OH2 TIP3  946      40.489 -38.722 -31.320  1.00  0.00      SOLV
ATOM   5132  H1  TIP3  946      40.430 -38.331 -30.420  1.00  0.00      SOLV
ATOM   5133  H2  TIP3  946      40.893 -39.595 -31.102  1.00  0.00      SOLV
ATOM   5134  OH2 TIP3  947      40.070 -43.463 -39.397  1.00  0.00      SOLV
ATOM   5135  H1  TIP3  947      40.061 -43.237 -38.447  1.00  0.00      SOLV
ATOM   5136  H2  TIP3  947      41.031 -43.385 -39.580  1.00  0.00      SOLV
ATOM   5137  OH2 TIP3  948      38.339 -29.012 -41.369  1.00  0.00      SOLV
ATOM   5138  H1  TIP3  948      38.510 -28.119 -41.723  1.00  0.00      SOLV
ATOM   5139  H2  TIP3  948      37.931 -28.807 -40.497  1.00  0.00      SOLV
ATOM   5140  OH2 TIP3  949      36.338 -41.851 -41.995  1.00  0.00      SOLV
ATOM   5141  H1  TIP3  949      36.305 -41.004 -41.498  1.00  0.00      SOLV
ATOM   5142  H2  TIP3  949      37.283 -42.081 -41.875  1.00  0.00      SOLV
ATOM   5143  OH2 TIP3  950      35.015 -32.159 -43.417  1.00  0.00      SOLV
ATOM   5144  H1  TIP3  950      35.812 -31.766 -43.002  1.00  0.00      SOLV
ATOM   5145  H2  TIP3  950      35.467 -32.676 -44.122  1.00  0.00      SOLV
ATOM   5146  OH2 TIP3  951      31.897 -38.532 -44.791  1.00  0.00      SOLV
ATOM   5147  H1  TIP3  951      32.127 -37.650 -44.418  1.00  0.00      SOLV
ATOM   5148  H2  TIP3  951      31.454 -38.277 -45.601  1.00  0.00      SOLV
ATOM   5149  OH2 TIP3  952      34.386 -44.376 -34.894  1.00  0.00      SOLV
ATOM   5150  H1  TIP3  952      34.118 -44.451 -35.836  1.00  0.00      SOLV
ATOM   5151  H2  TIP3  952      34.217 -45.278 -34.602  1.00  0.00      SOLV
ATOM   5152  OH2 TIP3  953      32.778 -30.153 -38.568  1.00  0.00      SOLV
ATOM   5153  H1  TIP3  953      32.302 -29.928 -37.743  1.00  0.00      SOLV
ATOM   5154  H2  TIP3  953      32.396 -29.474 -39.172  1.00  0.00      SOLV
ATOM   5155  OH2 TIP3  954      31.992 -27.331 -26.819  1.00  0.00      SOLV
ATOM   5156  H1  TIP3  954      32.573 -27.466 -26.033  1.00  0.00      SOLV
ATOM   5157  H2  TIP3  954      32.113 -28.203 -27.246  1.00  0.00      SOLV
ATOM   5158  OH2 TIP3  955      35.886 -29.369 -25.937  1.00  0.00      SOLV
ATOM   5159  H1  TIP3  955      36.727 -29.842 -25.795  1.00  0.00      SOLV
ATOM   5160  H2  TIP3  955      35.720 -29.575 -26.879  1.00  0.00      SOLV
ATOM   5161  OH2 TIP3  956      41.168 -29.077 -44.607  1.00  0.00      SOLV
ATOM   5162  H1  TIP3  956      40.433 -29.735 -44.645  1.00  0.00      SOLV
ATOM   5163  H2  TIP3  956      41.621 -29.272 -45.433  1.00  0.00      SOLV
ATOM   5164  OH2 TIP3  957      44.274 -31.237 -26.386  1.00  0.00      SOLV
ATOM   5165  H1  TIP3  957      43.298 -31.276 -26.382  1.00  0.00      SOLV
ATOM   5166  H2  TIP3  957      44.468 -31.813 -25.629  1.00  0.00      SOLV
ATOM   5167  OH2 TIP3  958      31.851 -32.532 -27.093  1.00  0.00      SOLV
ATOM   5168  H1  TIP3  958      31.998 -33.497 -26.951  1.00  0.00      SOLV
ATOM   5169  H2  TIP3  958      31.006 -32.586 -27.593  1.00  0.00      SOLV
ATOM   5170  OH2 TIP3  959      36.648 -33.691 -44.952  1.00  0.00      SOLV
ATOM   5171  H1  TIP3  959      37.201 -33.945 -44.186  1.00  0.00      SOLV
ATOM   5172  H2  TIP3  959      37.158 -34.015 -45.696  1.00  0.00      SOLV
ATOM   5173  OH2 TIP3  960      38.314 -33.220 -27.314  1.00  0.00      SOLV
ATOM   5174  H1  TIP3  960      38.200 -32.666 -28.117  1.00  0.00      SOLV
ATOM   5175  H2  TIP3  960      38.566 -34.082 -27.710  1.00  0.00      SOLV
ATOM   5176  OH2 TIP3  961      41.271 -33.074 -44.318  1.00  0.00      SOLV
ATOM   5177  H1  TIP3  961      41.803 -32.705 -43.592  1.00  0.00      SOLV
ATOM   5178  H2  TIP3  961      41.399 -34.018 -44.197  1.00  0.00      SOLV
ATOM   5179  OH2 TIP3  962      44.929 -33.469 -29.479  1.00  0.00      SOLV
ATOM   5180  H1  TIP3  962      45.604 -33.089 -30.050  1.00  0.00      SOLV
ATOM   5181  H2  TIP3  962      44.202 -32.827 -29.573  1.00  0.00      SOLV
ATOM   5182  OH2 TIP3  963      32.450 -35.165 -27.046  1.00  0.00      SOLV
ATOM   5183  H1  TIP3  963      33.035 -35.772 -27.510  1.00  0.00      SOLV
ATOM   5184  H2  TIP3  963      32.325 -35.612 -26.183  1.00  0.00      SOLV
ATOM   5185  OH2 TIP3  964      37.964 -34.853 -42.804  1.00  0.00      SOLV
ATOM   5186  H1  TIP3  964      37.189 -35.066 -42.242  1.00  0.00      SOLV
ATOM   5187  H2  TIP3  964      38.138 -35.712 -43.239  1.00  0.00      SOLV
ATOM   5188  OH2 TIP3  965      36.701 -36.764 -30.042  1.00  0.00      SOLV
ATOM   5189  H1  TIP3  965      35.804 -36.384 -29.950  1.00  0.00      SOLV
ATOM   5190  H2  TIP3  965      36.982 -36.387 -30.904  1.00  0.00      SOLV
ATOM   5191  OH2 TIP3  966      38.519 -37.061 -44.355  1.00  0.00      SOLV
ATOM   5192  H1  TIP3  966      38.666 -36.914 -45.295  1.00  0.00      SOLV
[truncated: 4,926,493 more chars]
