# Supplementary material for: Alchemical Free Energy Methods Applied to Complexes of the First Bromodomain of BRD4
Source: J Chem Inf Model. 2022 Mar 8;62(6):1458–70. doi: 10.1021/acs.jcim.1c01229 (PMC9098113; doi:10.1021/acs.jcim.1c01229)
Supplement: Supplementary file 2 — ci1c01229_si_002.zip [file ci1c01229_si_002.zip › si_starting_structures/core.pdb]

ATOM      1 C001  LIG    1      12.353  -3.441   2.929  1.00  0.00      LIG 
ATOM      2 C002  LIG    1      11.468  -2.478   2.395  1.00  0.00      LIG 
ATOM      3 C003  LIG    1      14.005  -6.258   3.313  1.00  0.00      LIG 
ATOM      4 C004  LIG    1      13.511  -3.585   0.782  1.00  0.00      LIG 
ATOM      5 H005  LIG    1      14.043  -4.223   0.048  1.00  0.00      LIG 
ATOM      6 H006  LIG    1      14.258  -2.842   1.150  1.00  0.00      LIG 
ATOM      7 C007  LIG    1      13.014  -4.405   1.969  1.00  0.00      LIG 
ATOM      8 H008  LIG    1      12.263  -5.098   1.679  1.00  0.00      LIG 
ATOM      9 C009  LIG    1      12.367  -2.817   0.097  1.00  0.00      LIG 
ATOM     10 H010  LIG    1      11.961  -3.513  -0.671  1.00  0.00      LIG 
ATOM     11 N011  LIG    1      11.232  -2.460   0.982  1.00  0.00      LIG 
ATOM     12 N012  LIG    1      14.135  -5.111   2.550  1.00  0.00      LIG 
ATOM     13 H013  LIG    1      15.073  -4.788   2.287  1.00  0.00      LIG 
ATOM     14 C014  LIG    1      12.942  -1.572  -0.596  1.00  0.00      LIG 
ATOM     15 H015  LIG    1      13.806  -1.856  -1.235  1.00  0.00      LIG 
ATOM     16 H017  LIG    1      12.189  -1.068  -1.232  1.00  0.00      LIG 
ATOM     17 H016  LIG    1      13.295  -0.844   0.165  1.00  0.00      LIG 
ATOM     18 C018  LIG    1      10.864  -1.552   3.257  1.00  0.00      LIG 
ATOM     19 H019  LIG    1      10.229  -0.776   2.859  1.00  0.00      LIG 
ATOM     20 C020  LIG    1      15.024  -7.212   3.318  1.00  0.00      LIG 
ATOM     21 H021  LIG    1      16.039  -6.956   3.074  1.00  0.00      LIG 
ATOM     22 C022  LIG    1      14.893  -8.368   4.088  1.00  0.00      LIG 
ATOM     23 H023  LIG    1      15.719  -8.637   4.729  1.00  0.00      LIG 
ATOM     24 C024  LIG    1      13.744  -8.571   4.852  1.00  0.00      LIG 
ATOM     25 H025  LIG    1      13.678  -9.422   5.516  1.00  0.00      LIG 
ATOM     26 C026  LIG    1      12.725  -7.618   4.846  1.00  0.00      LIG 
ATOM     27 H027  LIG    1      11.832  -7.777   5.434  1.00  0.00      LIG 
ATOM     28 C028  LIG    1      12.856  -6.462   4.077  1.00  0.00      LIG 
ATOM     29 H029  LIG    1      11.998  -5.823   4.039  1.00  0.00      LIG 
TER
END
