# Supplementary material for: Alchemical Free Energy Methods Applied to Complexes of the First Bromodomain of BRD4
Source: J Chem Inf Model. 2022 Mar 8;62(6):1458–70. doi: 10.1021/acs.jcim.1c01229 (PMC9098113; doi:10.1021/acs.jcim.1c01229)
Supplement: Supplementary file 2 — ci1c01229_si_002.zip [file ci1c01229_si_002.zip › si_starting_structures/site1_sub6_frag.pdb]

ATOM      1 C106  LIG    1      11.860  -1.313   4.638  1.00  0.00      LIG 
ATOM      2 H107  LIG    1      11.412  -0.509   5.222  1.00  0.00      LIG 
ATOM      3 C108  LIG    1      12.609  -2.312   5.293  1.00  0.00      LIG 
ATOM      4 C109  LIG    1      13.191  -3.309   4.488  1.00  0.00      LIG 
ATOM      5 H110  LIG    1      13.770  -4.102   4.960  1.00  0.00      LIG 
ATOM      6 C111  LIG    1      12.809  -2.317   6.800  1.00  0.00      LIG 
ATOM      7 C112  LIG    1      14.017  -2.744   7.392  1.00  0.00      LIG 
ATOM      8 O113  LIG    1      15.108  -3.093   6.623  1.00  0.00      LIG 
ATOM      9 C114  LIG    1      15.822  -4.338   6.823  1.00  0.00      LIG 
ATOM     10 H117  LIG    1      16.017  -4.805   5.857  1.00  0.00      LIG 
ATOM     11 H115  LIG    1      16.768  -4.138   7.326  1.00  0.00      LIG 
ATOM     12 H116  LIG    1      15.220  -5.009   7.436  1.00  0.00      LIG 
ATOM     13 C118  LIG    1      14.184  -2.747   8.775  1.00  0.00      LIG 
ATOM     14 H119  LIG    1      15.142  -3.053   9.196  1.00  0.00      LIG 
ATOM     15 C120  LIG    1      13.159  -2.370   9.625  1.00  0.00      LIG 
ATOM     16 H121  LIG    1      13.286  -2.408  10.707  1.00  0.00      LIG 
ATOM     17 C122  LIG    1      11.969  -1.944   9.063  1.00  0.00      LIG 
ATOM     18 H123  LIG    1      11.157  -1.623   9.716  1.00  0.00      LIG 
ATOM     19 C124  LIG    1      11.784  -1.915   7.681  1.00  0.00      LIG 
ATOM     20 O125  LIG    1      10.560  -1.519   7.183  1.00  0.00      LIG 
ATOM     21 C126  LIG    1       9.757  -0.492   7.813  1.00  0.00      LIG 
ATOM     22 H129  LIG    1       9.607   0.331   7.115  1.00  0.00      LIG 
ATOM     23 H127  LIG    1       8.791  -0.910   8.096  1.00  0.00      LIG 
ATOM     24 H128  LIG    1      10.269  -0.126   8.703  1.00  0.00      LIG 
TER
END
