# Supplementary material for: Alchemical Free Energy Methods Applied to Complexes of the First Bromodomain of BRD4
Source: J Chem Inf Model. 2022 Mar 8;62(6):1458–70. doi: 10.1021/acs.jcim.1c01229 (PMC9098113; doi:10.1021/acs.jcim.1c01229)
Supplement: Supplementary file 2 — ci1c01229_si_002.zip [file ci1c01229_si_002.zip › si_starting_structures/site1_sub7_frag.pdb]

ATOM      1 C130  LIG    1      13.245  -3.058   4.000  1.00  0.00      LIG 
ATOM      2 H131  LIG    1      14.098  -3.571   4.444  1.00  0.00      LIG 
ATOM      3 C132  LIG    1      12.355  -2.367   4.822  1.00  0.00      LIG 
ATOM      4 C133  LIG    1      12.549  -2.350   6.250  1.00  0.00      LIG 
ATOM      5 C134  LIG    1      12.542  -1.286   7.081  1.00  0.00      LIG 
ATOM      6 C135  LIG    1      12.279   0.141   6.737  1.00  0.00      LIG 
ATOM      7 H138  LIG    1      12.143   0.237   5.660  1.00  0.00      LIG 
ATOM      8 H137  LIG    1      13.124   0.753   7.053  1.00  0.00      LIG 
ATOM      9 H136  LIG    1      11.376   0.477   7.248  1.00  0.00      LIG 
ATOM     10 O139  LIG    1      12.873  -1.652   8.357  1.00  0.00      LIG 
ATOM     11 N140  LIG    1      13.118  -3.050   8.316  1.00  0.00      LIG 
ATOM     12 C141  LIG    1      12.902  -3.461   7.052  1.00  0.00      LIG 
ATOM     13 C142  LIG    1      12.986  -4.860   6.544  1.00  0.00      LIG 
ATOM     14 H145  LIG    1      12.721  -4.880   5.487  1.00  0.00      LIG 
ATOM     15 H143  LIG    1      14.003  -5.231   6.670  1.00  0.00      LIG 
ATOM     16 H144  LIG    1      12.297  -5.492   7.104  1.00  0.00      LIG 
ATOM     17 C146  LIG    1      11.306  -1.664   4.230  1.00  0.00      LIG 
ATOM     18 H147  LIG    1      10.594  -1.128   4.857  1.00  0.00      LIG 
TER
END
