# Supplementary material for: Alchemical Free Energy Methods Applied to Complexes of the First Bromodomain of BRD4
Source: J Chem Inf Model. 2022 Mar 8;62(6):1458–70. doi: 10.1021/acs.jcim.1c01229 (PMC9098113; doi:10.1021/acs.jcim.1c01229)
Supplement: Supplementary file 2 — ci1c01229_si_002.zip [file ci1c01229_si_002.zip › si_starting_structures/site1_sub1_frag.pdb]

ATOM      1 C030  LIG    1      11.085  -1.611   4.633  1.00  0.00      LIG 
ATOM      2 H031  LIG    1      10.616  -0.884   5.282  1.00  0.00      LIG 
ATOM      3 C032  LIG    1      11.914  -2.592   5.165  1.00  0.00      LIG 
ATOM      4 H033  LIG    1      12.110  -2.624   6.228  1.00  0.00      LIG 
ATOM      5 C034  LIG    1      12.545  -3.503   4.318  1.00  0.00      LIG 
ATOM      6 H035  LIG    1      13.285  -4.142   4.767  1.00  0.00      LIG 
TER
END
