# Supplementary material for: Alchemical Free Energy Methods Applied to Complexes of the First Bromodomain of BRD4
Source: J Chem Inf Model. 2022 Mar 8;62(6):1458–70. doi: 10.1021/acs.jcim.1c01229 (PMC9098113; doi:10.1021/acs.jcim.1c01229)
Supplement: Supplementary file 2 — ci1c01229_si_002.zip [file ci1c01229_si_002.zip › si_starting_structures/site2_sub1_frag.pdb]

ATOM      1 C148  LIG    1       9.999  -2.164   0.374  1.00  0.00      LIG 
ATOM      2 C149  LIG    1       8.726  -2.554   1.090  1.00  0.00      LIG 
ATOM      3 H152  LIG    1       7.898  -2.579   0.353  1.00  0.00      LIG 
ATOM      4 H151  LIG    1       8.837  -3.549   1.557  1.00  0.00      LIG 
ATOM      5 H150  LIG    1       8.478  -1.806   1.865  1.00  0.00      LIG 
ATOM      6 O153  LIG    1       9.899  -1.668  -0.754  1.00  0.00      LIG 
TER
END
