# Supplementary material for: Alchemical Free Energy Methods Applied to Complexes of the First Bromodomain of BRD4
Source: J Chem Inf Model. 2022 Mar 8;62(6):1458–70. doi: 10.1021/acs.jcim.1c01229 (PMC9098113; doi:10.1021/acs.jcim.1c01229)
Supplement: Supplementary file 2 — ci1c01229_si_002.zip [file ci1c01229_si_002.zip › si_starting_structures/protein.pdb]

REMARK  GENERATED BY CHARMM-GUI (HTTP://WWW.CHARMM-GUI.ORG) V2.0 ON JUN, 17. 2020. JOB
REMARK   DATE:     6/17/20     14: 9:53      CREATED BY USER: pcxeg4                  
ATOM      1  N   SER    42      21.647  10.827   2.425  1.00  0.00      PROA
ATOM      2  HT1 SER    42      21.723  11.346   3.330  1.00  0.00      PROA
ATOM      3  HT2 SER    42      22.589  10.885   1.957  1.00  0.00      PROA
ATOM      4  HT3 SER    42      21.473   9.804   2.609  1.00  0.00      PROA
ATOM      5  CA  SER    42      20.607  11.415   1.517  1.00  0.00      PROA
ATOM      6  HA  SER    42      21.080  12.259   1.039  1.00  0.00      PROA
ATOM      7  CB  SER    42      20.197  10.386   0.411  1.00  0.00      PROA
ATOM      8  HB1 SER    42      21.112   9.926  -0.028  1.00  0.00      PROA
ATOM      9  HB2 SER    42      19.674  10.922  -0.414  1.00  0.00      PROA
ATOM     10  OG  SER    42      19.351   9.347   0.909  1.00  0.00      PROA
ATOM     11  HG1 SER    42      18.652   9.177   0.245  1.00  0.00      PROA
ATOM     12  C   SER    42      19.393  11.971   2.253  1.00  0.00      PROA
ATOM     13  O   SER    42      19.463  12.213   3.454  1.00  0.00      PROA
ATOM     14  N   MET    43      18.269  12.237   1.545  1.00  0.00      PROA
ATOM     15  HN  MET    43      18.217  12.059   0.564  1.00  0.00      PROA
ATOM     16  CA  MET    43      17.039  12.776   2.109  1.00  0.00      PROA
ATOM     17  HA  MET    43      16.994  12.545   3.165  1.00  0.00      PROA
ATOM     18  CB  MET    43      16.931  14.316   1.917  1.00  0.00      PROA
ATOM     19  HB1 MET    43      15.928  14.666   2.261  1.00  0.00      PROA
ATOM     20  HB2 MET    43      17.006  14.552   0.834  1.00  0.00      PROA
ATOM     21  CG  MET    43      17.983  15.128   2.700  1.00  0.00      PROA
ATOM     22  HG1 MET    43      18.994  14.711   2.519  1.00  0.00      PROA
ATOM     23  HG2 MET    43      17.776  14.998   3.787  1.00  0.00      PROA
ATOM     24  SD  MET    43      17.994  16.897   2.282  1.00  0.00      PROA
ATOM     25  CE  MET    43      19.336  17.299   3.437  1.00  0.00      PROA
ATOM     26  HE1 MET    43      20.260  16.727   3.204  1.00  0.00      PROA
ATOM     27  HE2 MET    43      19.044  17.061   4.483  1.00  0.00      PROA
ATOM     28  HE3 MET    43      19.591  18.380   3.398  1.00  0.00      PROA
ATOM     29  C   MET    43      15.825  12.112   1.457  1.00  0.00      PROA
ATOM     30  O   MET    43      15.917  11.595   0.337  1.00  0.00      PROA
ATOM     31  N   ASN    44      14.667  12.130   2.153  1.00  0.00      PROA
ATOM     32  HN  ASN    44      14.643  12.611   3.042  1.00  0.00      PROA
ATOM     33  CA  ASN    44      13.405  11.545   1.723  1.00  0.00      PROA
ATOM     34  HA  ASN    44      13.623  10.791   0.980  1.00  0.00      PROA
ATOM     35  CB  ASN    44      12.649  10.891   2.923  1.00  0.00      PROA
ATOM     36  HB1 ASN    44      11.631  10.566   2.616  1.00  0.00      PROA
ATOM     37  HB2 ASN    44      12.554  11.637   3.740  1.00  0.00      PROA
ATOM     38  CG  ASN    44      13.365   9.646   3.451  1.00  0.00      PROA
ATOM     39  OD1 ASN    44      14.203   9.029   2.792  1.00  0.00      PROA
ATOM     40  ND2 ASN    44      13.031   9.249   4.702  1.00  0.00      PROA
ATOM     41 HD21 ASN    44      12.333   9.730   5.226  1.00  0.00      PROA
ATOM     42 HD22 ASN    44      13.478   8.434   5.090  1.00  0.00      PROA
ATOM     43  C   ASN    44      12.475  12.605   1.095  1.00  0.00      PROA
ATOM     44  O   ASN    44      12.602  13.799   1.388  1.00  0.00      PROA
ATOM     45  N   PRO    45      11.524  12.244   0.232  1.00  0.00      PROA
ATOM     46  CD  PRO    45      11.522  10.980  -0.512  1.00  0.00      PROA
ATOM     47  HD1 PRO    45      11.386  10.116   0.176  1.00  0.00      PROA
ATOM     48  HD2 PRO    45      12.478  10.877  -1.073  1.00  0.00      PROA
ATOM     49  CA  PRO    45      10.465  13.149  -0.211  1.00  0.00      PROA
ATOM     50  HA  PRO    45      10.824  14.167  -0.229  1.00  0.00      PROA
ATOM     51  CB  PRO    45      10.139  12.605  -1.613  1.00  0.00      PROA
ATOM     52  HB1 PRO    45      10.882  13.013  -2.336  1.00  0.00      PROA
ATOM     53  HB2 PRO    45       9.119  12.861  -1.967  1.00  0.00      PROA
ATOM     54  CG  PRO    45      10.349  11.095  -1.488  1.00  0.00      PROA
ATOM     55  HG1 PRO    45       9.448  10.623  -1.037  1.00  0.00      PROA
ATOM     56  HG2 PRO    45      10.556  10.618  -2.467  1.00  0.00      PROA
ATOM     57  C   PRO    45       9.251  13.055   0.724  1.00  0.00      PROA
ATOM     58  O   PRO    45       9.126  12.038   1.414  1.00  0.00      PROA
ATOM     59  N   PRO    46       8.368  14.058   0.838  1.00  0.00      PROA
ATOM     60  CD  PRO    46       8.391  15.277   0.018  1.00  0.00      PROA
ATOM     61  HD1 PRO    46       8.635  15.069  -1.048  1.00  0.00      PROA
ATOM     62  HD2 PRO    46       9.134  15.985   0.448  1.00  0.00      PROA
ATOM     63  CA  PRO    46       7.133  13.954   1.622  1.00  0.00      PROA
ATOM     64  HA  PRO    46       7.428  13.724   2.634  1.00  0.00      PROA
ATOM     65  CB  PRO    46       6.499  15.351   1.492  1.00  0.00      PROA
ATOM     66  HB1 PRO    46       6.910  16.011   2.286  1.00  0.00      PROA
ATOM     67  HB2 PRO    46       5.393  15.346   1.580  1.00  0.00      PROA
ATOM     68  CG  PRO    46       6.976  15.852   0.126  1.00  0.00      PROA
ATOM     69  HG1 PRO    46       6.337  15.411  -0.672  1.00  0.00      PROA
ATOM     70  HG2 PRO    46       6.949  16.957   0.040  1.00  0.00      PROA
ATOM     71  C   PRO    46       6.186  12.841   1.144  1.00  0.00      PROA
ATOM     72  O   PRO    46       6.057  12.691  -0.076  1.00  0.00      PROA
ATOM     73  N   PRO    47       5.535  12.049   2.003  1.00  0.00      PROA
ATOM     74  CD  PRO    47       5.412  12.340   3.436  1.00  0.00      PROA
ATOM     75  HD1 PRO    47       5.272  13.427   3.640  1.00  0.00      PROA
ATOM     76  HD2 PRO    47       6.326  11.970   3.948  1.00  0.00      PROA
ATOM     77  CA  PRO    47       4.641  10.961   1.600  1.00  0.00      PROA
ATOM     78  HA  PRO    47       5.238  10.279   1.017  1.00  0.00      PROA
ATOM     79  CB  PRO    47       4.182  10.358   2.940  1.00  0.00      PROA
ATOM     80  HB1 PRO    47       4.944   9.620   3.276  1.00  0.00      PROA
ATOM     81  HB2 PRO    47       3.197   9.849   2.886  1.00  0.00      PROA
ATOM     82  CG  PRO    47       4.188  11.550   3.898  1.00  0.00      PROA
ATOM     83  HG1 PRO    47       3.271  12.160   3.744  1.00  0.00      PROA
ATOM     84  HG2 PRO    47       4.260  11.253   4.962  1.00  0.00      PROA
ATOM     85  C   PRO    47       3.457  11.414   0.739  1.00  0.00      PROA
ATOM     86  O   PRO    47       3.061  12.573   0.897  1.00  0.00      PROA
ATOM     87  N   PRO    48       2.884  10.605  -0.160  1.00  0.00      PROA
ATOM     88  CD  PRO    48       3.366   9.254  -0.469  1.00  0.00      PROA
ATOM     89  HD1 PRO    48       3.117   8.579   0.382  1.00  0.00      PROA
ATOM     90  HD2 PRO    48       4.460   9.237  -0.678  1.00  0.00      PROA
ATOM     91  CA  PRO    48       1.613  10.885  -0.838  1.00  0.00      PROA
ATOM     92  HA  PRO    48       1.844  11.645  -1.563  1.00  0.00      PROA
ATOM     93  CB  PRO    48       1.239   9.555  -1.514  1.00  0.00      PROA
ATOM     94  HB1 PRO    48       0.704   9.716  -2.472  1.00  0.00      PROA
ATOM     95  HB2 PRO    48       0.602   8.943  -0.840  1.00  0.00      PROA
ATOM     96  CG  PRO    48       2.581   8.848  -1.716  1.00  0.00      PROA
ATOM     97  HG1 PRO    48       2.481   7.747  -1.817  1.00  0.00      PROA
ATOM     98  HG2 PRO    48       3.091   9.260  -2.615  1.00  0.00      PROA
ATOM     99  C   PRO    48       0.482  11.458   0.018  1.00  0.00      PROA
ATOM    100  O   PRO    48       0.232  10.942   1.108  1.00  0.00      PROA
ATOM    101  N   GLU    49      -0.228  12.514  -0.438  1.00  0.00      PROA
ATOM    102  HN  GLU    49       0.023  12.958  -1.299  1.00  0.00      PROA
ATOM    103  CA  GLU    49      -1.333  13.104   0.313  1.00  0.00      PROA
ATOM    104  HA  GLU    49      -0.931  13.297   1.300  1.00  0.00      PROA
ATOM    105  CB  GLU    49      -1.783  14.497  -0.202  1.00  0.00      PROA
ATOM    106  HB1 GLU    49      -0.894  15.168  -0.217  1.00  0.00      PROA
ATOM    107  HB2 GLU    49      -2.483  14.911   0.555  1.00  0.00      PROA
ATOM    108  CG  GLU    49      -2.474  14.559  -1.589  1.00  0.00      PROA
ATOM    109  HG1 GLU    49      -3.278  13.798  -1.661  1.00  0.00      PROA
ATOM    110  HG2 GLU    49      -1.737  14.364  -2.394  1.00  0.00      PROA
ATOM    111  CD  GLU    49      -3.122  15.917  -1.855  1.00  0.00      PROA
ATOM    112  OE1 GLU    49      -3.095  16.807  -0.961  1.00  0.00      PROA
ATOM    113  OE2 GLU    49      -3.687  16.099  -2.964  1.00  0.00      PROA
ATOM    114  C   GLU    49      -2.538  12.185   0.552  1.00  0.00      PROA
ATOM    115  O   GLU    49      -2.812  11.252  -0.208  1.00  0.00      PROA
ATOM    116  N   THR    50      -3.267  12.397   1.673  1.00  0.00      PROA
ATOM    117  HN  THR    50      -3.044  13.181   2.265  1.00  0.00      PROA
ATOM    118  CA  THR    50      -4.352  11.503   2.091  1.00  0.00      PROA
ATOM    119  HA  THR    50      -4.604  10.845   1.273  1.00  0.00      PROA
ATOM    120  CB  THR    50      -3.992  10.616   3.287  1.00  0.00      PROA
ATOM    121  HB  THR    50      -4.810   9.876   3.469  1.00  0.00      PROA
ATOM    122  OG1 THR    50      -3.770  11.351   4.484  1.00  0.00      PROA
ATOM    123  HG1 THR    50      -2.948  11.833   4.337  1.00  0.00      PROA
ATOM    124  CG2 THR    50      -2.700   9.844   2.997  1.00  0.00      PROA
ATOM    125 HG21 THR    50      -1.825  10.523   2.942  1.00  0.00      PROA
ATOM    126 HG22 THR    50      -2.763   9.311   2.029  1.00  0.00      PROA
ATOM    127 HG23 THR    50      -2.498   9.101   3.795  1.00  0.00      PROA
ATOM    128  C   THR    50      -5.648  12.226   2.422  1.00  0.00      PROA
ATOM    129  O   THR    50      -6.698  11.592   2.533  1.00  0.00      PROA
ATOM    130  N   SER    51      -5.650  13.566   2.557  1.00  0.00      PROA
ATOM    131  HN  SER    51      -4.795  14.090   2.576  1.00  0.00      PROA
ATOM    132  CA  SER    51      -6.896  14.324   2.605  1.00  0.00      PROA
ATOM    133  HA  SER    51      -7.645  13.815   2.022  1.00  0.00      PROA
ATOM    134  CB  SER    51      -7.435  14.537   4.053  1.00  0.00      PROA
ATOM    135  HB1 SER    51      -6.746  15.196   4.628  1.00  0.00      PROA
ATOM    136  HB2 SER    51      -7.450  13.544   4.555  1.00  0.00      PROA
ATOM    137  OG  SER    51      -8.763  15.076   4.061  1.00  0.00      PROA
ATOM    138  HG1 SER    51      -9.154  14.908   4.943  1.00  0.00      PROA
ATOM    139  C   SER    51      -6.673  15.658   1.929  1.00  0.00      PROA
ATOM    140  O   SER    51      -5.735  16.384   2.256  1.00  0.00      PROA
ATOM    141  N   ASN    52      -7.509  16.013   0.936  1.00  0.00      PROA
ATOM    142  HN  ASN    52      -8.245  15.396   0.629  1.00  0.00      PROA
ATOM    143  CA  ASN    52      -7.388  17.261   0.213  1.00  0.00      PROA
ATOM    144  HA  ASN    52      -6.752  17.929   0.772  1.00  0.00      PROA
ATOM    145  CB  ASN    52      -6.700  17.001  -1.166  1.00  0.00      PROA
ATOM    146  HB1 ASN    52      -7.290  16.248  -1.728  1.00  0.00      PROA
ATOM    147  HB2 ASN    52      -5.701  16.561  -0.962  1.00  0.00      PROA
ATOM    148  CG  ASN    52      -6.524  18.229  -2.061  1.00  0.00      PROA
ATOM    149  OD1 ASN    52      -7.202  19.255  -1.929  1.00  0.00      PROA
ATOM    150  ND2 ASN    52      -5.565  18.156  -3.006  1.00  0.00      PROA
ATOM    151 HD21 ASN    52      -4.906  17.381  -2.985  1.00  0.00      PROA
ATOM    152 HD22 ASN    52      -5.443  18.931  -3.620  1.00  0.00      PROA
ATOM    153  C   ASN    52      -8.784  17.882   0.107  1.00  0.00      PROA
ATOM    154  O   ASN    52      -9.692  17.219  -0.400  1.00  0.00      PROA
ATOM    155  N   PRO    53      -9.062  19.122   0.530  1.00  0.00      PROA
ATOM    156  CD  PRO    53      -8.103  20.033   1.164  1.00  0.00      PROA
ATOM    157  HD1 PRO    53      -7.157  20.106   0.581  1.00  0.00      PROA
ATOM    158  HD2 PRO    53      -7.895  19.672   2.198  1.00  0.00      PROA
ATOM    159  CA  PRO    53     -10.417  19.670   0.529  1.00  0.00      PROA
ATOM    160  HA  PRO    53     -11.089  18.951   0.976  1.00  0.00      PROA
ATOM    161  CB  PRO    53     -10.293  20.959   1.360  1.00  0.00      PROA
ATOM    162  HB1 PRO    53     -10.478  20.705   2.429  1.00  0.00      PROA
ATOM    163  HB2 PRO    53     -11.004  21.756   1.060  1.00  0.00      PROA
ATOM    164  CG  PRO    53      -8.828  21.376   1.202  1.00  0.00      PROA
ATOM    165  HG1 PRO    53      -8.689  21.904   0.232  1.00  0.00      PROA
ATOM    166  HG2 PRO    53      -8.477  22.028   2.027  1.00  0.00      PROA
ATOM    167  C   PRO    53     -10.910  19.936  -0.883  1.00  0.00      PROA
ATOM    168  O   PRO    53     -12.114  20.070  -1.097  1.00  0.00      PROA
ATOM    169  N   ASN    54     -10.007  19.979  -1.875  1.00  0.00      PROA
ATOM    170  HN  ASN    54      -9.032  19.844  -1.673  1.00  0.00      PROA
ATOM    171  CA  ASN    54     -10.344  20.233  -3.258  1.00  0.00      PROA
ATOM    172  HA  ASN    54     -11.216  20.873  -3.314  1.00  0.00      PROA
ATOM    173  CB  ASN    54      -9.146  20.918  -3.959  1.00  0.00      PROA
ATOM    174  HB1 ASN    54      -9.422  21.200  -4.994  1.00  0.00      PROA
ATOM    175  HB2 ASN    54      -8.274  20.235  -4.014  1.00  0.00      PROA
ATOM    176  CG  ASN    54      -8.778  22.190  -3.198  1.00  0.00      PROA
ATOM    177  OD1 ASN    54      -9.577  23.123  -3.084  1.00  0.00      PROA
ATOM    178  ND2 ASN    54      -7.550  22.228  -2.634  1.00  0.00      PROA
ATOM    179 HD21 ASN    54      -7.237  23.076  -2.202  1.00  0.00      PROA
ATOM    180 HD22 ASN    54      -6.980  21.408  -2.650  1.00  0.00      PROA
ATOM    181  C   ASN    54     -10.672  18.938  -3.995  1.00  0.00      PROA
ATOM    182  O   ASN    54     -11.099  18.954  -5.147  1.00  0.00      PROA
ATOM    183  N   LYS    55     -10.523  17.779  -3.321  1.00  0.00      PROA
ATOM    184  HN  LYS    55     -10.208  17.781  -2.371  1.00  0.00      PROA
ATOM    185  CA  LYS    55     -10.730  16.475  -3.911  1.00  0.00      PROA
ATOM    186  HA  LYS    55     -10.799  16.567  -4.983  1.00  0.00      PROA
ATOM    187  CB  LYS    55      -9.505  15.577  -3.610  1.00  0.00      PROA
ATOM    188  HB1 LYS    55      -9.459  15.344  -2.522  1.00  0.00      PROA
ATOM    189  HB2 LYS    55      -8.592  16.169  -3.857  1.00  0.00      PROA
ATOM    190  CG  LYS    55      -9.464  14.281  -4.436  1.00  0.00      PROA
ATOM    191  HG1 LYS    55      -9.474  14.544  -5.519  1.00  0.00      PROA
ATOM    192  HG2 LYS    55     -10.377  13.686  -4.221  1.00  0.00      PROA
ATOM    193  CD  LYS    55      -8.210  13.441  -4.132  1.00  0.00      PROA
ATOM    194  HD1 LYS    55      -8.206  13.151  -3.058  1.00  0.00      PROA
ATOM    195  HD2 LYS    55      -7.317  14.090  -4.290  1.00  0.00      PROA
ATOM    196  CE  LYS    55      -8.036  12.202  -5.022  1.00  0.00      PROA
ATOM    197  HE1 LYS    55      -7.019  11.772  -4.897  1.00  0.00      PROA
ATOM    198  HE2 LYS    55      -8.167  12.491  -6.087  1.00  0.00      PROA
ATOM    199  NZ  LYS    55      -9.022  11.152  -4.710  1.00  0.00      PROA
ATOM    200  HZ1 LYS    55      -9.965  11.388  -5.108  1.00  0.00      PROA
ATOM    201  HZ2 LYS    55      -9.116  10.980  -3.691  1.00  0.00      PROA
ATOM    202  HZ3 LYS    55      -8.698  10.246  -5.141  1.00  0.00      PROA
ATOM    203  C   LYS    55     -12.004  15.849  -3.322  1.00  0.00      PROA
ATOM    204  O   LYS    55     -12.056  15.617  -2.109  1.00  0.00      PROA
ATOM    205  N   PRO    56     -13.067  15.587  -4.096  1.00  0.00      PROA
ATOM    206  CD  PRO    56     -13.234  16.103  -5.460  1.00  0.00      PROA
ATOM    207  HD1 PRO    56     -12.557  15.546  -6.146  1.00  0.00      PROA
ATOM    208  HD2 PRO    56     -13.013  17.192  -5.513  1.00  0.00      PROA
ATOM    209  CA  PRO    56     -14.236  14.806  -3.681  1.00  0.00      PROA
ATOM    210  HA  PRO    56     -14.787  15.447  -3.007  1.00  0.00      PROA
ATOM    211  CB  PRO    56     -15.006  14.570  -4.988  1.00  0.00      PROA
ATOM    212  HB1 PRO    56     -16.095  14.441  -4.816  1.00  0.00      PROA
ATOM    213  HB2 PRO    56     -14.618  13.675  -5.524  1.00  0.00      PROA
ATOM    214  CG  PRO    56     -14.695  15.821  -5.813  1.00  0.00      PROA
ATOM    215  HG1 PRO    56     -14.853  15.672  -6.900  1.00  0.00      PROA
ATOM    216  HG2 PRO    56     -15.331  16.666  -5.467  1.00  0.00      PROA
ATOM    217  C   PRO    56     -13.979  13.521  -2.902  1.00  0.00      PROA
ATOM    218  O   PRO    56     -13.085  12.750  -3.262  1.00  0.00      PROA
ATOM    219  N   LYS    57     -14.758  13.277  -1.835  1.00  0.00      PROA
ATOM    220  HN  LYS    57     -15.450  13.952  -1.556  1.00  0.00      PROA
ATOM    221  CA  LYS    57     -14.669  12.103  -0.987  1.00  0.00      PROA
ATOM    222  HA  LYS    57     -14.014  11.366  -1.428  1.00  0.00      PROA
ATOM    223  CB  LYS    57     -14.147  12.483   0.421  1.00  0.00      PROA
ATOM    224  HB1 LYS    57     -14.206  11.606   1.107  1.00  0.00      PROA
ATOM    225  HB2 LYS    57     -14.825  13.267   0.824  1.00  0.00      PROA
ATOM    226  CG  LYS    57     -12.693  12.989   0.441  1.00  0.00      PROA
ATOM    227  HG1 LYS    57     -12.469  13.581  -0.471  1.00  0.00      PROA
ATOM    228  HG2 LYS    57     -12.013  12.105   0.435  1.00  0.00      PROA
ATOM    229  CD  LYS    57     -12.391  13.854   1.674  1.00  0.00      PROA
ATOM    230  HD1 LYS    57     -11.294  13.917   1.843  1.00  0.00      PROA
ATOM    231  HD2 LYS    57     -12.817  13.336   2.562  1.00  0.00      PROA
ATOM    232  CE  LYS    57     -12.977  15.268   1.589  1.00  0.00      PROA
ATOM    233  HE1 LYS    57     -12.967  15.744   2.593  1.00  0.00      PROA
ATOM    234  HE2 LYS    57     -14.021  15.256   1.213  1.00  0.00      PROA
ATOM    235  NZ  LYS    57     -12.177  16.114   0.685  1.00  0.00      PROA
ATOM    236  HZ1 LYS    57     -11.960  15.662  -0.233  1.00  0.00      PROA
ATOM    237  HZ2 LYS    57     -11.280  16.365   1.169  1.00  0.00      PROA
ATOM    238  HZ3 LYS    57     -12.704  17.006   0.510  1.00  0.00      PROA
ATOM    239  C   LYS    57     -16.039  11.467  -0.834  1.00  0.00      PROA
ATOM    240  O   LYS    57     -17.034  12.163  -0.638  1.00  0.00      PROA
ATOM    241  N   ARG    58     -16.150  10.131  -0.907  1.00  0.00      PROA
ATOM    242  HN  ARG    58     -15.363   9.528  -1.051  1.00  0.00      PROA
ATOM    243  CA  ARG    58     -17.402   9.465  -0.596  1.00  0.00      PROA
ATOM    244  HA  ARG    58     -17.933  10.028   0.163  1.00  0.00      PROA
ATOM    245  CB  ARG    58     -18.340   9.251  -1.823  1.00  0.00      PROA
ATOM    246  HB1 ARG    58     -18.552  10.248  -2.271  1.00  0.00      PROA
ATOM    247  HB2 ARG    58     -19.311   8.844  -1.456  1.00  0.00      PROA
ATOM    248  CG  ARG    58     -17.812   8.313  -2.933  1.00  0.00      PROA
ATOM    249  HG1 ARG    58     -17.478   7.350  -2.487  1.00  0.00      PROA
ATOM    250  HG2 ARG    58     -16.924   8.787  -3.405  1.00  0.00      PROA
ATOM    251  CD  ARG    58     -18.865   7.988  -4.008  1.00  0.00      PROA
ATOM    252  HD1 ARG    58     -19.234   8.913  -4.503  1.00  0.00      PROA
ATOM    253  HD2 ARG    58     -19.724   7.451  -3.545  1.00  0.00      PROA
ATOM    254  NE  ARG    58     -18.185   7.127  -5.027  1.00  0.00      PROA
ATOM    255  HE  ARG    58     -17.202   7.229  -5.180  1.00  0.00      PROA
ATOM    256  CZ  ARG    58     -18.761   6.195  -5.775  1.00  0.00      PROA
ATOM    257  NH1 ARG    58     -20.023   5.848  -5.707  1.00  0.00      PROA
ATOM    258 HH11 ARG    58     -20.595   6.167  -4.960  1.00  0.00      PROA
ATOM    259 HH12 ARG    58     -20.375   5.138  -6.332  1.00  0.00      PROA
ATOM    260  NH2 ARG    58     -17.975   5.527  -6.592  1.00  0.00      PROA
ATOM    261 HH21 ARG    58     -16.996   5.701  -6.474  1.00  0.00      PROA
ATOM    262 HH22 ARG    58     -18.276   4.607  -6.879  1.00  0.00      PROA
ATOM    263  C   ARG    58     -17.048   8.136   0.025  1.00  0.00      PROA
ATOM    264  O   ARG    58     -15.926   7.653  -0.118  1.00  0.00      PROA
ATOM    265  N   GLN    59     -17.992   7.515   0.752  1.00  0.00      PROA
ATOM    266  HN  GLN    59     -18.873   7.960   0.932  1.00  0.00      PROA
ATOM    267  CA  GLN    59     -17.782   6.206   1.330  1.00  0.00      PROA
ATOM    268  HA  GLN    59     -16.784   5.869   1.096  1.00  0.00      PROA
ATOM    269  CB  GLN    59     -17.944   6.258   2.870  1.00  0.00      PROA
ATOM    270  HB1 GLN    59     -18.959   6.652   3.105  1.00  0.00      PROA
ATOM    271  HB2 GLN    59     -17.213   7.001   3.262  1.00  0.00      PROA
ATOM    272  CG  GLN    59     -17.747   4.917   3.620  1.00  0.00      PROA
ATOM    273  HG1 GLN    59     -18.494   4.177   3.267  1.00  0.00      PROA
ATOM    274  HG2 GLN    59     -17.934   5.091   4.702  1.00  0.00      PROA
ATOM    275  CD  GLN    59     -16.367   4.292   3.408  1.00  0.00      PROA
ATOM    276  OE1 GLN    59     -15.883   4.074   2.295  1.00  0.00      PROA
ATOM    277  NE2 GLN    59     -15.692   3.943   4.523  1.00  0.00      PROA
ATOM    278 HE21 GLN    59     -14.823   3.456   4.413  1.00  0.00      PROA
ATOM    279 HE22 GLN    59     -16.062   4.135   5.426  1.00  0.00      PROA
ATOM    280  C   GLN    59     -18.738   5.205   0.699  1.00  0.00      PROA
ATOM    281  O   GLN    59     -19.954   5.408   0.661  1.00  0.00      PROA
ATOM    282  N   THR    60     -18.195   4.100   0.155  1.00  0.00      PROA
ATOM    283  HN  THR    60     -17.222   3.906   0.271  1.00  0.00      PROA
ATOM    284  CA  THR    60     -18.925   3.138  -0.666  1.00  0.00      PROA
ATOM    285  HA  THR    60     -19.972   3.401  -0.692  1.00  0.00      PROA
ATOM    286  CB  THR    60     -18.422   3.040  -2.120  1.00  0.00      PROA
ATOM    287  HB  THR    60     -19.211   2.534  -2.722  1.00  0.00      PROA
ATOM    288  OG1 THR    60     -17.195   2.326  -2.275  1.00  0.00      PROA
ATOM    289  HG1 THR    60     -17.087   2.193  -3.241  1.00  0.00      PROA
ATOM    290  CG2 THR    60     -18.214   4.440  -2.710  1.00  0.00      PROA
ATOM    291 HG21 THR    60     -17.404   4.983  -2.185  1.00  0.00      PROA
ATOM    292 HG22 THR    60     -19.148   5.035  -2.637  1.00  0.00      PROA
ATOM    293 HG23 THR    60     -17.930   4.357  -3.780  1.00  0.00      PROA
ATOM    294  C   THR    60     -18.820   1.776  -0.018  1.00  0.00      PROA
ATOM    295  O   THR    60     -17.891   1.502   0.739  1.00  0.00      PROA
ATOM    296  N   ASN    61     -19.771   0.859  -0.281  1.00  0.00      PROA
ATOM    297  HN  ASN    61     -20.565   1.109  -0.854  1.00  0.00      PROA
ATOM    298  CA  ASN    61     -19.736  -0.486   0.269  1.00  0.00      PROA
ATOM    299  HA  ASN    61     -19.647  -0.349   1.337  1.00  0.00      PROA
ATOM    300  CB  ASN    61     -21.085  -1.236   0.060  1.00  0.00      PROA
ATOM    301  HB1 ASN    61     -21.914  -0.507   0.165  1.00  0.00      PROA
ATOM    302  HB2 ASN    61     -21.207  -1.977   0.873  1.00  0.00      PROA
ATOM    303  CG  ASN    61     -21.234  -1.917  -1.299  1.00  0.00      PROA
ATOM    304  OD1 ASN    61     -21.207  -1.262  -2.340  1.00  0.00      PROA
ATOM    305  ND2 ASN    61     -21.402  -3.259  -1.307  1.00  0.00      PROA
ATOM    306 HD21 ASN    61     -21.492  -3.765  -0.454  1.00  0.00      PROA
ATOM    307 HD22 ASN    61     -21.595  -3.698  -2.191  1.00  0.00      PROA
ATOM    308  C   ASN    61     -18.497  -1.298  -0.139  1.00  0.00      PROA
ATOM    309  O   ASN    61     -17.936  -2.030   0.681  1.00  0.00      PROA
ATOM    310  N   GLN    62     -18.015  -1.179  -1.396  1.00  0.00      PROA
ATOM    311  HN  GLN    62     -18.475  -0.606  -2.084  1.00  0.00      PROA
ATOM    312  CA  GLN    62     -16.740  -1.746  -1.799  1.00  0.00      PROA
ATOM    313  HA  GLN    62     -16.764  -2.793  -1.535  1.00  0.00      PROA
ATOM    314  CB  GLN    62     -16.554  -1.690  -3.342  1.00  0.00      PROA
ATOM    315  HB1 GLN    62     -15.532  -2.049  -3.598  1.00  0.00      PROA
ATOM    316  HB2 GLN    62     -16.647  -0.636  -3.682  1.00  0.00      PROA
ATOM    317  CG  GLN    62     -17.574  -2.574  -4.112  1.00  0.00      PROA
ATOM    318  HG1 GLN    62     -18.604  -2.186  -3.977  1.00  0.00      PROA
ATOM    319  HG2 GLN    62     -17.541  -3.601  -3.689  1.00  0.00      PROA
ATOM    320  CD  GLN    62     -17.305  -2.648  -5.626  1.00  0.00      PROA
ATOM    321  OE1 GLN    62     -16.796  -1.725  -6.265  1.00  0.00      PROA
ATOM    322  NE2 GLN    62     -17.665  -3.809  -6.226  1.00  0.00      PROA
ATOM    323 HE21 GLN    62     -17.396  -3.986  -7.176  1.00  0.00      PROA
ATOM    324 HE22 GLN    62     -18.121  -4.525  -5.692  1.00  0.00      PROA
ATOM    325  C   GLN    62     -15.528  -1.172  -1.051  1.00  0.00      PROA
ATOM    326  O   GLN    62     -14.689  -1.916  -0.546  1.00  0.00      PROA
ATOM    327  N   LEU    63     -15.437   0.166  -0.888  1.00  0.00      PROA
ATOM    328  HN  LEU    63     -16.117   0.773  -1.308  1.00  0.00      PROA
ATOM    329  CA  LEU    63     -14.415   0.828  -0.082  1.00  0.00      PROA
ATOM    330  HA  LEU    63     -13.460   0.442  -0.410  1.00  0.00      PROA
ATOM    331  CB  LEU    63     -14.415   2.360  -0.310  1.00  0.00      PROA
ATOM    332  HB1 LEU    63     -13.775   2.868   0.446  1.00  0.00      PROA
ATOM    333  HB2 LEU    63     -15.454   2.736  -0.180  1.00  0.00      PROA
ATOM    334  CG  LEU    63     -13.894   2.784  -1.702  1.00  0.00      PROA
ATOM    335  HG  LEU    63     -14.432   2.193  -2.482  1.00  0.00      PROA
ATOM    336  CD1 LEU    63     -14.194   4.267  -1.961  1.00  0.00      PROA
ATOM    337 HD11 LEU    63     -13.703   4.908  -1.202  1.00  0.00      PROA
ATOM    338 HD12 LEU    63     -15.287   4.451  -1.918  1.00  0.00      PROA
ATOM    339 HD13 LEU    63     -13.830   4.568  -2.966  1.00  0.00      PROA
ATOM    340  CD2 LEU    63     -12.386   2.523  -1.852  1.00  0.00      PROA
ATOM    341 HD21 LEU    63     -12.149   1.445  -1.759  1.00  0.00      PROA
ATOM    342 HD22 LEU    63     -11.821   3.079  -1.074  1.00  0.00      PROA
ATOM    343 HD23 LEU    63     -12.036   2.867  -2.847  1.00  0.00      PROA
ATOM    344  C   LEU    63     -14.468   0.507   1.410  1.00  0.00      PROA
ATOM    345  O   LEU    63     -13.432   0.341   2.061  1.00  0.00      PROA
ATOM    346  N   GLN    64     -15.680   0.374   1.996  1.00  0.00      PROA
ATOM    347  HN  GLN    64     -16.501   0.640   1.476  1.00  0.00      PROA
ATOM    348  CA  GLN    64     -15.880  -0.151   3.339  1.00  0.00      PROA
ATOM    349  HA  GLN    64     -15.336   0.484   4.028  1.00  0.00      PROA
ATOM    350  CB  GLN    64     -17.395  -0.185   3.715  1.00  0.00      PROA
ATOM    351  HB1 GLN    64     -17.527  -0.765   4.662  1.00  0.00      PROA
ATOM    352  HB2 GLN    64     -17.923  -0.709   2.881  1.00  0.00      PROA
ATOM    353  CG  GLN    64     -18.022   1.217   3.937  1.00  0.00      PROA
ATOM    354  HG1 GLN    64     -17.680   1.904   3.139  1.00  0.00      PROA
ATOM    355  HG2 GLN    64     -17.696   1.638   4.910  1.00  0.00      PROA
ATOM    356  CD  GLN    64     -19.552   1.237   3.878  1.00  0.00      PROA
ATOM    357  OE1 GLN    64     -20.179   2.235   3.504  1.00  0.00      PROA
ATOM    358  NE2 GLN    64     -20.195   0.104   4.250  1.00  0.00      PROA
ATOM    359 HE21 GLN    64     -19.713  -0.726   4.531  1.00  0.00      PROA
ATOM    360 HE22 GLN    64     -21.187   0.099   4.161  1.00  0.00      PROA
ATOM    361  C   GLN    64     -15.328  -1.563   3.516  1.00  0.00      PROA
ATOM    362  O   GLN    64     -14.613  -1.850   4.473  1.00  0.00      PROA
ATOM    363  N   TYR    65     -15.613  -2.471   2.559  1.00  0.00      PROA
ATOM    364  HN  TYR    65     -16.192  -2.206   1.787  1.00  0.00      PROA
ATOM    365  CA  TYR    65     -15.136  -3.845   2.554  1.00  0.00      PROA
ATOM    366  HA  TYR    65     -15.443  -4.296   3.488  1.00  0.00      PROA
ATOM    367  CB  TYR    65     -15.790  -4.614   1.372  1.00  0.00      PROA
ATOM    368  HB1 TYR    65     -15.435  -4.219   0.396  1.00  0.00      PROA
ATOM    369  HB2 TYR    65     -16.892  -4.467   1.409  1.00  0.00      PROA
ATOM    370  CG  TYR    65     -15.512  -6.095   1.434  1.00  0.00      PROA
ATOM    371  CD1 TYR    65     -14.447  -6.677   0.718  1.00  0.00      PROA
ATOM    372  HD1 TYR    65     -13.788  -6.049   0.136  1.00  0.00      PROA
ATOM    373  CE1 TYR    65     -14.237  -8.064   0.759  1.00  0.00      PROA
ATOM    374  HE1 TYR    65     -13.426  -8.515   0.203  1.00  0.00      PROA
ATOM    375  CZ  TYR    65     -15.092  -8.874   1.515  1.00  0.00      PROA
ATOM    376  OH  TYR    65     -14.904 -10.267   1.568  1.00  0.00      PROA
ATOM    377  HH  TYR    65     -15.668 -10.637   2.042  1.00  0.00      PROA
ATOM    378  CD2 TYR    65     -16.363  -6.923   2.185  1.00  0.00      PROA
ATOM    379  HD2 TYR    65     -17.194  -6.492   2.727  1.00  0.00      PROA
ATOM    380  CE2 TYR    65     -16.151  -8.307   2.228  1.00  0.00      PROA
ATOM    381  HE2 TYR    65     -16.808  -8.933   2.811  1.00  0.00      PROA
ATOM    382  C   TYR    65     -13.614  -3.940   2.494  1.00  0.00      PROA
ATOM    383  O   TYR    65     -12.983  -4.712   3.218  1.00  0.00      PROA
ATOM    384  N   LEU    66     -12.985  -3.111   1.639  1.00  0.00      PROA
ATOM    385  HN  LEU    66     -13.518  -2.519   1.029  1.00  0.00      PROA
ATOM    386  CA  LEU    66     -11.544  -3.043   1.503  1.00  0.00      PROA
ATOM    387  HA  LEU    66     -11.201  -4.036   1.259  1.00  0.00      PROA
ATOM    388  CB  LEU    66     -11.150  -2.106   0.333  1.00  0.00      PROA
ATOM    389  HB1 LEU    66     -10.066  -1.866   0.356  1.00  0.00      PROA
ATOM    390  HB2 LEU    66     -11.699  -1.147   0.454  1.00  0.00      PROA
ATOM    391  CG  LEU    66     -11.456  -2.691  -1.066  1.00  0.00      PROA
ATOM    392  HG  LEU    66     -12.476  -3.139  -1.045  1.00  0.00      PROA
ATOM    393  CD1 LEU    66     -11.471  -1.591  -2.138  1.00  0.00      PROA
ATOM    394 HD11 LEU    66     -10.487  -1.082  -2.176  1.00  0.00      PROA
ATOM    395 HD12 LEU    66     -12.256  -0.838  -1.915  1.00  0.00      PROA
ATOM    396 HD13 LEU    66     -11.679  -2.027  -3.139  1.00  0.00      PROA
ATOM    397  CD2 LEU    66     -10.456  -3.792  -1.457  1.00  0.00      PROA
ATOM    398 HD21 LEU    66     -10.480  -4.629  -0.727  1.00  0.00      PROA
ATOM    399 HD22 LEU    66      -9.426  -3.374  -1.490  1.00  0.00      PROA
ATOM    400 HD23 LEU    66     -10.705  -4.192  -2.464  1.00  0.00      PROA
ATOM    401  C   LEU    66     -10.798  -2.670   2.780  1.00  0.00      PROA
ATOM    402  O   LEU    66      -9.811  -3.317   3.123  1.00  0.00      PROA
ATOM    403  N   LEU    67     -11.254  -1.658   3.552  1.00  0.00      PROA
ATOM    404  HN  LEU    67     -12.038  -1.109   3.266  1.00  0.00      PROA
ATOM    405  CA  LEU    67     -10.661  -1.396   4.857  1.00  0.00      PROA
ATOM    406  HA  LEU    67      -9.590  -1.460   4.737  1.00  0.00      PROA
ATOM    407  CB  LEU    67     -10.996   0.032   5.367  1.00  0.00      PROA
ATOM    408  HB1 LEU    67     -12.088   0.115   5.563  1.00  0.00      PROA
ATOM    409  HB2 LEU    67     -10.762   0.749   4.553  1.00  0.00      PROA
ATOM    410  CG  LEU    67     -10.220   0.475   6.635  1.00  0.00      PROA
ATOM    411  HG  LEU    67     -10.450  -0.239   7.462  1.00  0.00      PROA
ATOM    412  CD1 LEU    67      -8.696   0.474   6.428  1.00  0.00      PROA
ATOM    413 HD11 LEU    67      -8.420   1.143   5.587  1.00  0.00      PROA
ATOM    414 HD12 LEU    67      -8.326  -0.549   6.212  1.00  0.00      PROA
ATOM    415 HD13 LEU    67      -8.189   0.839   7.348  1.00  0.00      PROA
ATOM    416  CD2 LEU    67     -10.667   1.864   7.112  1.00  0.00      PROA
ATOM    417 HD21 LEU    67     -11.738   1.845   7.401  1.00  0.00      PROA
ATOM    418 HD22 LEU    67     -10.526   2.620   6.312  1.00  0.00      PROA
ATOM    419 HD23 LEU    67     -10.078   2.180   8.000  1.00  0.00      PROA
ATOM    420  C   LEU    67     -11.038  -2.421   5.925  1.00  0.00      PROA
ATOM    421  O   LEU    67     -10.178  -2.976   6.608  1.00  0.00      PROA
ATOM    422  N   ARG    68     -12.351  -2.708   6.077  1.00  0.00      PROA
ATOM    423  HN  ARG    68     -13.030  -2.283   5.472  1.00  0.00      PROA
ATOM    424  CA  ARG    68     -12.894  -3.570   7.116  1.00  0.00      PROA
ATOM    425  HA  ARG    68     -12.542  -3.181   8.063  1.00  0.00      PROA
ATOM    426  CB  ARG    68     -14.446  -3.534   7.141  1.00  0.00      PROA
ATOM    427  HB1 ARG    68     -14.832  -4.325   7.827  1.00  0.00      PROA
ATOM    428  HB2 ARG    68     -14.822  -3.766   6.120  1.00  0.00      PROA
ATOM    429  CG  ARG    68     -15.033  -2.191   7.629  1.00  0.00      PROA
ATOM    430  HG1 ARG    68     -14.571  -1.354   7.059  1.00  0.00      PROA
ATOM    431  HG2 ARG    68     -14.769  -2.061   8.703  1.00  0.00      PROA
ATOM    432  CD  ARG    68     -16.556  -2.121   7.454  1.00  0.00      PROA
ATOM    433  HD1 ARG    68     -17.041  -2.976   7.981  1.00  0.00      PROA
ATOM    434  HD2 ARG    68     -16.820  -2.153   6.372  1.00  0.00      PROA
ATOM    435  NE  ARG    68     -17.027  -0.835   8.055  1.00  0.00      PROA
ATOM    436  HE  ARG    68     -16.402  -0.275   8.605  1.00  0.00      PROA
ATOM    437  CZ  ARG    68     -18.307  -0.516   8.185  1.00  0.00      PROA
ATOM    438  NH1 ARG    68     -19.280  -1.134   7.560  1.00  0.00      PROA
ATOM    439 HH11 ARG    68     -19.078  -1.787   6.820  1.00  0.00      PROA
ATOM    440 HH12 ARG    68     -20.228  -0.844   7.730  1.00  0.00      PROA
ATOM    441  NH2 ARG    68     -18.614   0.469   9.002  1.00  0.00      PROA
ATOM    442 HH21 ARG    68     -17.848   0.868   9.528  1.00  0.00      PROA
ATOM    443 HH22 ARG    68     -19.565   0.652   9.205  1.00  0.00      PROA
ATOM    444  C   ARG    68     -12.429  -5.014   7.085  1.00  0.00      PROA
ATOM    445  O   ARG    68     -12.187  -5.614   8.129  1.00  0.00      PROA
ATOM    446  N   VAL    69     -12.320  -5.603   5.880  1.00  0.00      PROA
ATOM    447  HN  VAL    69     -12.542  -5.090   5.048  1.00  0.00      PROA
ATOM    448  CA  VAL    69     -11.932  -6.989   5.696  1.00  0.00      PROA
ATOM    449  HA  VAL    69     -11.893  -7.490   6.654  1.00  0.00      PROA
ATOM    450  CB  VAL    69     -12.927  -7.754   4.816  1.00  0.00      PROA
ATOM    451  HB  VAL    69     -13.027  -7.266   3.819  1.00  0.00      PROA
ATOM    452  CG1 VAL    69     -12.479  -9.218   4.616  1.00  0.00      PROA
ATOM    453 HG11 VAL    69     -12.349  -9.721   5.599  1.00  0.00      PROA
ATOM    454 HG12 VAL    69     -11.527  -9.287   4.051  1.00  0.00      PROA
ATOM    455 HG13 VAL    69     -13.254  -9.770   4.042  1.00  0.00      PROA
ATOM    456  CG2 VAL    69     -14.310  -7.726   5.500  1.00  0.00      PROA
ATOM    457 HG21 VAL    69     -14.706  -6.692   5.571  1.00  0.00      PROA
ATOM    458 HG22 VAL    69     -14.244  -8.153   6.523  1.00  0.00      PROA
ATOM    459 HG23 VAL    69     -15.036  -8.331   4.917  1.00  0.00      PROA
ATOM    460  C   VAL    69     -10.525  -7.059   5.131  1.00  0.00      PROA
ATOM    461  O   VAL    69      -9.588  -7.479   5.808  1.00  0.00      PROA
ATOM    462  N   VAL    70     -10.338  -6.676   3.849  1.00  0.00      PROA
ATOM    463  HN  VAL    70     -11.087  -6.248   3.348  1.00  0.00      PROA
ATOM    464  CA  VAL    70      -9.130  -6.978   3.091  1.00  0.00      PROA
ATOM    465  HA  VAL    70      -9.007  -8.050   3.113  1.00  0.00      PROA
ATOM    466  CB  VAL    70      -9.287  -6.558   1.626  1.00  0.00      PROA
ATOM    467  HB  VAL    70      -9.360  -5.448   1.555  1.00  0.00      PROA
ATOM    468  CG1 VAL    70      -8.077  -7.025   0.788  1.00  0.00      PROA
ATOM    469 HG11 VAL    70      -7.930  -8.120   0.892  1.00  0.00      PROA
ATOM    470 HG12 VAL    70      -7.142  -6.510   1.095  1.00  0.00      PROA
ATOM    471 HG13 VAL    70      -8.249  -6.800  -0.287  1.00  0.00      PROA
ATOM    472  CG2 VAL    70     -10.589  -7.163   1.058  1.00  0.00      PROA
ATOM    473 HG21 VAL    70     -11.491  -6.706   1.517  1.00  0.00      PROA
ATOM    474 HG22 VAL    70     -10.617  -8.258   1.234  1.00  0.00      PROA
ATOM    475 HG23 VAL    70     -10.643  -6.987  -0.039  1.00  0.00      PROA
ATOM    476  C   VAL    70      -7.843  -6.396   3.673  1.00  0.00      PROA
ATOM    477  O   VAL    70      -6.880  -7.121   3.925  1.00  0.00      PROA
ATOM    478  N   LEU    71      -7.809  -5.080   3.976  1.00  0.00      PROA
ATOM    479  HN  LEU    71      -8.594  -4.490   3.755  1.00  0.00      PROA
ATOM    480  CA  LEU    71      -6.666  -4.435   4.602  1.00  0.00      PROA
ATOM    481  HA  LEU    71      -5.800  -4.687   4.005  1.00  0.00      PROA
ATOM    482  CB  LEU    71      -6.808  -2.891   4.603  1.00  0.00      PROA
ATOM    483  HB1 LEU    71      -7.630  -2.570   5.275  1.00  0.00      PROA
ATOM    484  HB2 LEU    71      -7.108  -2.610   3.567  1.00  0.00      PROA
ATOM    485  CG  LEU    71      -5.505  -2.118   4.936  1.00  0.00      PROA
ATOM    486  HG  LEU    71      -4.641  -2.746   4.606  1.00  0.00      PROA
ATOM    487  CD1 LEU    71      -5.432  -0.803   4.144  1.00  0.00      PROA
ATOM    488 HD11 LEU    71      -6.235  -0.113   4.477  1.00  0.00      PROA
ATOM    489 HD12 LEU    71      -5.551  -0.988   3.055  1.00  0.00      PROA
ATOM    490 HD13 LEU    71      -4.452  -0.305   4.305  1.00  0.00      PROA
ATOM    491  CD2 LEU    71      -5.336  -1.810   6.434  1.00  0.00      PROA
ATOM    492 HD21 LEU    71      -5.311  -2.736   7.042  1.00  0.00      PROA
ATOM    493 HD22 LEU    71      -6.171  -1.175   6.795  1.00  0.00      PROA
ATOM    494 HD23 LEU    71      -4.383  -1.264   6.602  1.00  0.00      PROA
ATOM    495  C   LEU    71      -6.389  -4.966   5.996  1.00  0.00      PROA
ATOM    496  O   LEU    71      -5.246  -5.240   6.355  1.00  0.00      PROA
ATOM    497  N   LYS    72      -7.449  -5.182   6.803  1.00  0.00      PROA
ATOM    498  HN  LYS    72      -8.366  -4.947   6.486  1.00  0.00      PROA
ATOM    499  CA  LYS    72      -7.356  -5.752   8.135  1.00  0.00      PROA
ATOM    500  HA  LYS    72      -6.732  -5.100   8.729  1.00  0.00      PROA
ATOM    501  CB  LYS    72      -8.775  -5.796   8.773  1.00  0.00      PROA
ATOM    502  HB1 LYS    72      -9.471  -6.247   8.029  1.00  0.00      PROA
ATOM    503  HB2 LYS    72      -9.109  -4.747   8.929  1.00  0.00      PROA
ATOM    504  CG  LYS    72      -8.920  -6.602  10.079  1.00  0.00      PROA
ATOM    505  HG1 LYS    72      -8.318  -6.122  10.881  1.00  0.00      PROA
ATOM    506  HG2 LYS    72      -8.535  -7.637   9.939  1.00  0.00      PROA
ATOM    507  CD  LYS    72     -10.380  -6.736  10.555  1.00  0.00      PROA
ATOM    508  HD1 LYS    72     -10.401  -7.443  11.415  1.00  0.00      PROA
ATOM    509  HD2 LYS    72     -10.970  -7.200   9.732  1.00  0.00      PROA
ATOM    510  CE  LYS    72     -11.023  -5.413  10.983  1.00  0.00      PROA
ATOM    511  HE1 LYS    72     -10.993  -4.653  10.173  1.00  0.00      PROA
ATOM    512  HE2 LYS    72     -10.486  -5.009  11.871  1.00  0.00      PROA
ATOM    513  NZ  LYS    72     -12.431  -5.626  11.359  1.00  0.00      PROA
ATOM    514  HZ1 LYS    72     -12.553  -6.540  11.863  1.00  0.00      PROA
ATOM    515  HZ2 LYS    72     -13.078  -5.642  10.537  1.00  0.00      PROA
ATOM    516  HZ3 LYS    72     -12.730  -4.859  12.010  1.00  0.00      PROA
ATOM    517  C   LYS    72      -6.697  -7.127   8.172  1.00  0.00      PROA
ATOM    518  O   LYS    72      -5.803  -7.373   8.986  1.00  0.00      PROA
ATOM    519  N   THR    73      -7.102  -8.024   7.247  1.00  0.00      PROA
ATOM    520  HN  THR    73      -7.889  -7.795   6.665  1.00  0.00      PROA
ATOM    521  CA  THR    73      -6.512  -9.342   7.016  1.00  0.00      PROA
ATOM    522  HA  THR    73      -6.514  -9.862   7.964  1.00  0.00      PROA
ATOM    523  CB  THR    73      -7.348 -10.169   6.038  1.00  0.00      PROA
ATOM    524  HB  THR    73      -7.550  -9.573   5.117  1.00  0.00      PROA
ATOM    525  OG1 THR    73      -8.582 -10.504   6.656  1.00  0.00      PROA
ATOM    526  HG1 THR    73      -8.912 -11.310   6.207  1.00  0.00      PROA
ATOM    527  CG2 THR    73      -6.693 -11.503   5.658  1.00  0.00      PROA
ATOM    528 HG21 THR    73      -6.466 -12.103   6.566  1.00  0.00      PROA
ATOM    529 HG22 THR    73      -5.754 -11.349   5.089  1.00  0.00      PROA
ATOM    530 HG23 THR    73      -7.371 -12.097   5.008  1.00  0.00      PROA
ATOM    531  C   THR    73      -5.055  -9.311   6.579  1.00  0.00      PROA
ATOM    532  O   THR    73      -4.222 -10.057   7.101  1.00  0.00      PROA
ATOM    533  N   LEU    74      -4.685  -8.418   5.630  1.00  0.00      PROA
ATOM    534  HN  LEU    74      -5.376  -7.856   5.167  1.00  0.00      PROA
ATOM    535  CA  LEU    74      -3.295  -8.178   5.254  1.00  0.00      PROA
ATOM    536  HA  LEU    74      -2.860  -9.133   4.994  1.00  0.00      PROA
ATOM    537  CB  LEU    74      -3.156  -7.237   4.019  1.00  0.00      PROA
ATOM    538  HB1 LEU    74      -2.182  -6.697   4.072  1.00  0.00      PROA
ATOM    539  HB2 LEU    74      -3.956  -6.468   4.034  1.00  0.00      PROA
ATOM    540  CG  LEU    74      -3.134  -7.962   2.653  1.00  0.00      PROA
ATOM    541  HG  LEU    74      -2.486  -8.866   2.755  1.00  0.00      PROA
ATOM    542  CD1 LEU    74      -4.525  -8.416   2.194  1.00  0.00      PROA
ATOM    543 HD11 LEU    74      -5.185  -7.537   2.043  1.00  0.00      PROA
ATOM    544 HD12 LEU    74      -4.993  -9.084   2.945  1.00  0.00      PROA
ATOM    545 HD13 LEU    74      -4.452  -8.966   1.231  1.00  0.00      PROA
ATOM    546  CD2 LEU    74      -2.493  -7.073   1.574  1.00  0.00      PROA
ATOM    547 HD21 LEU    74      -1.486  -6.731   1.890  1.00  0.00      PROA
ATOM    548 HD22 LEU    74      -3.125  -6.181   1.375  1.00  0.00      PROA
ATOM    549 HD23 LEU    74      -2.375  -7.644   0.629  1.00  0.00      PROA
ATOM    550  C   LEU    74      -2.430  -7.643   6.392  1.00  0.00      PROA
ATOM    551  O   LEU    74      -1.288  -8.060   6.572  1.00  0.00      PROA
ATOM    552  N   TRP    75      -2.961  -6.706   7.200  1.00  0.00      PROA
ATOM    553  HN  TRP    75      -3.896  -6.387   7.016  1.00  0.00      PROA
ATOM    554  CA  TRP    75      -2.231  -5.964   8.213  1.00  0.00      PROA
ATOM    555  HA  TRP    75      -1.443  -5.431   7.700  1.00  0.00      PROA
ATOM    556  CB  TRP    75      -3.180  -4.932   8.888  1.00  0.00      PROA
ATOM    557  HB1 TRP    75      -3.949  -5.476   9.478  1.00  0.00      PROA
ATOM    558  HB2 TRP    75      -3.720  -4.389   8.083  1.00  0.00      PROA
ATOM    559  CG  TRP    75      -2.514  -3.906   9.753  1.00  0.00      PROA
ATOM    560  CD1 TRP    75      -2.370  -3.915  11.116  1.00  0.00      PROA
ATOM    561  HD1 TRP    75      -2.743  -4.700  11.764  1.00  0.00      PROA
ATOM    562  NE1 TRP    75      -1.685  -2.790  11.514  1.00  0.00      PROA
ATOM    563  HE1 TRP    75      -1.257  -2.646  12.388  1.00  0.00      PROA
ATOM    564  CE2 TRP    75      -1.393  -2.025  10.419  1.00  0.00      PROA
ATOM    565  CD2 TRP    75      -1.899  -2.695   9.281  1.00  0.00      PROA
ATOM    566  CE3 TRP    75      -1.748  -2.123   8.015  1.00  0.00      PROA
ATOM    567  HE3 TRP    75      -2.133  -2.610   7.130  1.00  0.00      PROA
ATOM    568  CZ3 TRP    75      -1.103  -0.887   7.914  1.00  0.00      PROA
ATOM    569  HZ3 TRP    75      -0.989  -0.419   6.943  1.00  0.00      PROA
ATOM    570  CZ2 TRP    75      -0.756  -0.799  10.317  1.00  0.00      PROA
ATOM    571  HZ2 TRP    75      -0.392  -0.283  11.192  1.00  0.00      PROA
ATOM    572  CH2 TRP    75      -0.615  -0.237   9.044  1.00  0.00      PROA
ATOM    573  HH2 TRP    75      -0.124   0.722   8.929  1.00  0.00      PROA
ATOM    574  C   TRP    75      -1.548  -6.825   9.276  1.00  0.00      PROA
ATOM    575  O   TRP    75      -0.433  -6.529   9.703  1.00  0.00      PROA
ATOM    576  N   LYS    76      -2.199  -7.916   9.735  1.00  0.00      PROA
ATOM    577  HN  LYS    76      -3.105  -8.134   9.378  1.00  0.00      PROA
ATOM    578  CA  LYS    76      -1.655  -8.772  10.780  1.00  0.00      PROA
ATOM    579  HA  LYS    76      -0.780  -8.300  11.185  1.00  0.00      PROA
ATOM    580  CB  LYS    76      -2.666  -8.970  11.945  1.00  0.00      PROA
ATOM    581  HB1 LYS    76      -2.263  -9.686  12.696  1.00  0.00      PROA
ATOM    582  HB2 LYS    76      -3.587  -9.426  11.514  1.00  0.00      PROA
ATOM    583  CG  LYS    76      -3.073  -7.676  12.691  1.00  0.00      PROA
ATOM    584  HG1 LYS    76      -4.025  -7.893  13.235  1.00  0.00      PROA
ATOM    585  HG2 LYS    76      -3.316  -6.889  11.945  1.00  0.00      PROA
ATOM    586  CD  LYS    76      -2.079  -7.111  13.739  1.00  0.00      PROA
ATOM    587  HD1 LYS    76      -1.992  -7.843  14.575  1.00  0.00      PROA
ATOM    588  HD2 LYS    76      -2.540  -6.185  14.158  1.00  0.00      PROA
ATOM    589  CE  LYS    76      -0.670  -6.786  13.219  1.00  0.00      PROA
ATOM    590  HE1 LYS    76      -0.719  -6.196  12.279  1.00  0.00      PROA
ATOM    591  HE2 LYS    76      -0.115  -7.732  13.032  1.00  0.00      PROA
ATOM    592  NZ  LYS    76       0.122  -6.010  14.191  1.00  0.00      PROA
ATOM    593  HZ1 LYS    76       0.007  -6.377  15.158  1.00  0.00      PROA
ATOM    594  HZ2 LYS    76      -0.141  -4.992  14.188  1.00  0.00      PROA
ATOM    595  HZ3 LYS    76       1.138  -6.090  13.920  1.00  0.00      PROA
ATOM    596  C   LYS    76      -1.101 -10.096  10.267  1.00  0.00      PROA
ATOM    597  O   LYS    76      -0.747 -10.983  11.045  1.00  0.00      PROA
ATOM    598  N   HSD    77      -0.927 -10.240   8.937  1.00  0.00      PROA
ATOM    599  HN  HSD    77      -1.255  -9.524   8.321  1.00  0.00      PROA
ATOM    600  CA  HSD    77      -0.068 -11.254   8.328  1.00  0.00      PROA
ATOM    601  HA  HSD    77      -0.386 -12.228   8.679  1.00  0.00      PROA
ATOM    602  CB  HSD    77      -0.221 -11.205   6.784  1.00  0.00      PROA
ATOM    603  HB1 HSD    77      -0.056 -10.155   6.459  1.00  0.00      PROA
ATOM    604  HB2 HSD    77      -1.274 -11.460   6.530  1.00  0.00      PROA
ATOM    605  ND1 HSD    77       1.592 -11.596   5.049  1.00  0.00      PROA
ATOM    606  HD1 HSD    77       1.770 -10.630   4.854  1.00  0.00      PROA
ATOM    607  CG  HSD    77       0.685 -12.088   5.966  1.00  0.00      PROA
ATOM    608  CE1 HSD    77       2.009 -12.642   4.298  1.00  0.00      PROA
ATOM    609  HE1 HSD    77       2.706 -12.540   3.463  1.00  0.00      PROA
ATOM    610  NE2 HSD    77       1.434 -13.768   4.664  1.00  0.00      PROA
ATOM    611  CD2 HSD    77       0.592 -13.422   5.709  1.00  0.00      PROA
ATOM    612  HD2 HSD    77      -0.055 -14.165   6.162  1.00  0.00      PROA
ATOM    613  C   HSD    77       1.390 -11.073   8.761  1.00  0.00      PROA
ATOM    614  O   HSD    77       1.826  -9.948   9.007  1.00  0.00      PROA
ATOM    615  N   GLN    78       2.194 -12.148   8.926  1.00  0.00      PROA
ATOM    616  HN  GLN    78       1.864 -13.083   8.722  1.00  0.00      PROA
ATOM    617  CA  GLN    78       3.498 -12.043   9.586  1.00  0.00      PROA
ATOM    618  HA  GLN    78       3.344 -11.530  10.525  1.00  0.00      PROA
ATOM    619  CB  GLN    78       4.128 -13.431   9.908  1.00  0.00      PROA
ATOM    620  HB1 GLN    78       3.359 -14.052  10.420  1.00  0.00      PROA
ATOM    621  HB2 GLN    78       4.954 -13.267  10.639  1.00  0.00      PROA
ATOM    622  CG  GLN    78       4.687 -14.216   8.695  1.00  0.00      PROA
ATOM    623  HG1 GLN    78       5.417 -13.604   8.133  1.00  0.00      PROA
ATOM    624  HG2 GLN    78       3.871 -14.480   7.996  1.00  0.00      PROA
ATOM    625  CD  GLN    78       5.416 -15.501   9.105  1.00  0.00      PROA
ATOM    626  OE1 GLN    78       4.909 -16.613   8.935  1.00  0.00      PROA
ATOM    627  NE2 GLN    78       6.659 -15.350   9.618  1.00  0.00      PROA
ATOM    628 HE21 GLN    78       7.080 -14.439   9.633  1.00  0.00      PROA
ATOM    629 HE22 GLN    78       7.181 -16.164   9.870  1.00  0.00      PROA
ATOM    630  C   GLN    78       4.514 -11.220   8.801  1.00  0.00      PROA
ATOM    631  O   GLN    78       5.431 -10.628   9.366  1.00  0.00      PROA
ATOM    632  N   PHE    79       4.357 -11.144   7.468  1.00  0.00      PROA
ATOM    633  HN  PHE    79       3.624 -11.666   7.039  1.00  0.00      PROA
ATOM    634  CA  PHE    79       5.277 -10.450   6.591  1.00  0.00      PROA
ATOM    635  HA  PHE    79       6.240 -10.355   7.075  1.00  0.00      PROA
ATOM    636  CB  PHE    79       5.447 -11.248   5.269  1.00  0.00      PROA
ATOM    637  HB1 PHE    79       6.186 -10.746   4.618  1.00  0.00      PROA
ATOM    638  HB2 PHE    79       4.485 -11.296   4.719  1.00  0.00      PROA
ATOM    639  CG  PHE    79       5.957 -12.654   5.495  1.00  0.00      PROA
ATOM    640  CD1 PHE    79       7.145 -12.890   6.214  1.00  0.00      PROA
ATOM    641  HD1 PHE    79       7.688 -12.069   6.652  1.00  0.00      PROA
ATOM    642  CE1 PHE    79       7.645 -14.189   6.371  1.00  0.00      PROA
ATOM    643  HE1 PHE    79       8.558 -14.355   6.924  1.00  0.00      PROA
ATOM    644  CZ  PHE    79       6.957 -15.274   5.816  1.00  0.00      PROA
ATOM    645  HZ  PHE    79       7.337 -16.278   5.938  1.00  0.00      PROA
ATOM    646  CD2 PHE    79       5.289 -13.755   4.930  1.00  0.00      PROA
ATOM    647  HD2 PHE    79       4.389 -13.608   4.354  1.00  0.00      PROA
ATOM    648  CE2 PHE    79       5.778 -15.057   5.095  1.00  0.00      PROA
ATOM    649  HE2 PHE    79       5.249 -15.893   4.660  1.00  0.00      PROA
ATOM    650  C   PHE    79       4.816  -9.030   6.263  1.00  0.00      PROA
ATOM    651  O   PHE    79       5.392  -8.360   5.411  1.00  0.00      PROA
ATOM    652  N   ALA    80       3.757  -8.526   6.932  1.00  0.00      PROA
ATOM    653  HN  ALA    80       3.321  -9.061   7.654  1.00  0.00      PROA
ATOM    654  CA  ALA    80       3.194  -7.206   6.704  1.00  0.00      PROA
ATOM    655  HA  ALA    80       2.926  -7.148   5.659  1.00  0.00      PROA
ATOM    656  CB  ALA    80       1.911  -7.061   7.541  1.00  0.00      PROA
ATOM    657  HB1 ALA    80       2.136  -7.119   8.628  1.00  0.00      PROA
ATOM    658  HB2 ALA    80       1.204  -7.883   7.298  1.00  0.00      PROA
ATOM    659  HB3 ALA    80       1.398  -6.099   7.332  1.00  0.00      PROA
ATOM    660  C   ALA    80       4.114  -6.012   6.970  1.00  0.00      PROA
ATOM    661  O   ALA    80       4.122  -5.049   6.203  1.00  0.00      PROA
ATOM    662  N   TRP    81       4.899  -6.048   8.069  1.00  0.00      PROA
ATOM    663  HN  TRP    81       4.807  -6.836   8.685  1.00  0.00      PROA
ATOM    664  CA  TRP    81       5.749  -4.975   8.585  1.00  0.00      PROA
ATOM    665  HA  TRP    81       5.046  -4.304   9.057  1.00  0.00      PROA
ATOM    666  CB  TRP    81       6.668  -5.452   9.757  1.00  0.00      PROA
ATOM    667  HB1 TRP    81       5.990  -5.832  10.550  1.00  0.00      PROA
ATOM    668  HB2 TRP    81       7.181  -4.569  10.197  1.00  0.00      PROA
ATOM    669  CG  TRP    81       7.689  -6.517   9.476  1.00  0.00      PROA
ATOM    670  CD1 TRP    81       7.488  -7.869   9.325  1.00  0.00      PROA
ATOM    671  HD1 TRP    81       6.511  -8.339   9.347  1.00  0.00      PROA
ATOM    672  NE1 TRP    81       8.694  -8.493   9.079  1.00  0.00      PROA
ATOM    673  HE1 TRP    81       8.880  -9.411   8.773  1.00  0.00      PROA
ATOM    674  CE2 TRP    81       9.688  -7.564   9.074  1.00  0.00      PROA
ATOM    675  CD2 TRP    81       9.101  -6.298   9.308  1.00  0.00      PROA
ATOM    676  CE3 TRP    81       9.910  -5.159   9.325  1.00  0.00      PROA
ATOM    677  HE3 TRP    81       9.492  -4.175   9.484  1.00  0.00      PROA
ATOM    678  CZ3 TRP    81      11.284  -5.315   9.125  1.00  0.00      PROA
ATOM    679  HZ3 TRP    81      11.931  -4.448   9.127  1.00  0.00      PROA
ATOM    680  CZ2 TRP    81      11.050  -7.713   8.884  1.00  0.00      PROA
ATOM    681  HZ2 TRP    81      11.492  -8.682   8.708  1.00  0.00      PROA
ATOM    682  CH2 TRP    81      11.846  -6.568   8.912  1.00  0.00      PROA
ATOM    683  HH2 TRP    81      12.915  -6.655   8.751  1.00  0.00      PROA
ATOM    684  C   TRP    81       6.502  -4.045   7.619  1.00  0.00      PROA
ATOM    685  O   TRP    81       6.445  -2.836   7.863  1.00  0.00      PROA
ATOM    686  N   PRO    82       7.178  -4.428   6.525  1.00  0.00      PROA
ATOM    687  CD  PRO    82       7.466  -5.808   6.129  1.00  0.00      PROA
ATOM    688  HD1 PRO    82       6.716  -6.116   5.368  1.00  0.00      PROA
ATOM    689  HD2 PRO    82       7.444  -6.533   6.962  1.00  0.00      PROA
ATOM    690  CA  PRO    82       7.913  -3.484   5.687  1.00  0.00      PROA
ATOM    691  HA  PRO    82       8.535  -2.870   6.320  1.00  0.00      PROA
ATOM    692  CB  PRO    82       8.720  -4.387   4.735  1.00  0.00      PROA
ATOM    693  HB1 PRO    82       9.707  -3.958   4.487  1.00  0.00      PROA
ATOM    694  HB2 PRO    82       8.163  -4.584   3.790  1.00  0.00      PROA
ATOM    695  CG  PRO    82       8.843  -5.705   5.493  1.00  0.00      PROA
ATOM    696  HG1 PRO    82       9.079  -6.561   4.830  1.00  0.00      PROA
ATOM    697  HG2 PRO    82       9.619  -5.623   6.287  1.00  0.00      PROA
ATOM    698  C   PRO    82       6.977  -2.580   4.916  1.00  0.00      PROA
ATOM    699  O   PRO    82       7.359  -1.479   4.523  1.00  0.00      PROA
ATOM    700  N   PHE    83       5.748  -3.056   4.666  1.00  0.00      PROA
ATOM    701  HN  PHE    83       5.482  -3.946   5.042  1.00  0.00      PROA
ATOM    702  CA  PHE    83       4.776  -2.433   3.797  1.00  0.00      PROA
ATOM    703  HA  PHE    83       5.276  -1.798   3.077  1.00  0.00      PROA
ATOM    704  CB  PHE    83       3.953  -3.512   3.040  1.00  0.00      PROA
ATOM    705  HB1 PHE    83       3.243  -3.041   2.326  1.00  0.00      PROA
ATOM    706  HB2 PHE    83       3.376  -4.141   3.751  1.00  0.00      PROA
ATOM    707  CG  PHE    83       4.867  -4.412   2.256  1.00  0.00      PROA
ATOM    708  CD1 PHE    83       5.264  -4.062   0.955  1.00  0.00      PROA
ATOM    709  HD1 PHE    83       4.927  -3.129   0.524  1.00  0.00      PROA
ATOM    710  CE1 PHE    83       6.093  -4.912   0.211  1.00  0.00      PROA
ATOM    711  HE1 PHE    83       6.389  -4.635  -0.790  1.00  0.00      PROA
ATOM    712  CZ  PHE    83       6.537  -6.117   0.768  1.00  0.00      PROA
ATOM    713  HZ  PHE    83       7.196  -6.765   0.208  1.00  0.00      PROA
ATOM    714  CD2 PHE    83       5.302  -5.637   2.793  1.00  0.00      PROA
ATOM    715  HD2 PHE    83       4.982  -5.933   3.781  1.00  0.00      PROA
ATOM    716  CE2 PHE    83       6.141  -6.482   2.059  1.00  0.00      PROA
ATOM    717  HE2 PHE    83       6.472  -7.419   2.485  1.00  0.00      PROA
ATOM    718  C   PHE    83       3.816  -1.565   4.589  1.00  0.00      PROA
ATOM    719  O   PHE    83       2.869  -1.017   4.037  1.00  0.00      PROA
ATOM    720  N   GLN    84       4.035  -1.380   5.906  1.00  0.00      PROA
ATOM    721  HN  GLN    84       4.796  -1.846   6.356  1.00  0.00      PROA
ATOM    722  CA  GLN    84       3.128  -0.611   6.742  1.00  0.00      PROA
ATOM    723  HA  GLN    84       2.129  -0.647   6.326  1.00  0.00      PROA
ATOM    724  CB  GLN    84       3.057  -1.209   8.174  1.00  0.00      PROA
ATOM    725  HB1 GLN    84       2.473  -0.518   8.826  1.00  0.00      PROA
ATOM    726  HB2 GLN    84       4.090  -1.274   8.588  1.00  0.00      PROA
ATOM    727  CG  GLN    84       2.371  -2.596   8.246  1.00  0.00      PROA
ATOM    728  HG1 GLN    84       2.938  -3.329   7.640  1.00  0.00      PROA
ATOM    729  HG2 GLN    84       1.337  -2.524   7.850  1.00  0.00      PROA
ATOM    730  CD  GLN    84       2.305  -3.095   9.692  1.00  0.00      PROA
ATOM    731  OE1 GLN    84       2.732  -2.422  10.631  1.00  0.00      PROA
ATOM    732  NE2 GLN    84       1.763  -4.317   9.899  1.00  0.00      PROA
ATOM    733 HE21 GLN    84       1.756  -4.666  10.832  1.00  0.00      PROA
ATOM    734 HE22 GLN    84       1.341  -4.827   9.155  1.00  0.00      PROA
ATOM    735  C   GLN    84       3.485   0.868   6.847  1.00  0.00      PROA
ATOM    736  O   GLN    84       2.748   1.642   7.456  1.00  0.00      PROA
ATOM    737  N   GLN    85       4.604   1.311   6.243  1.00  0.00      PROA
ATOM    738  HN  GLN    85       5.183   0.687   5.726  1.00  0.00      PROA
ATOM    739  CA  GLN    85       4.997   2.709   6.234  1.00  0.00      PROA
ATOM    740  HA  GLN    85       4.104   3.267   6.002  1.00  0.00      PROA
ATOM    741  CB  GLN    85       5.539   3.225   7.605  1.00  0.00      PROA
ATOM    742  HB1 GLN    85       4.687   3.153   8.314  1.00  0.00      PROA
ATOM    743  HB2 GLN    85       5.783   4.305   7.529  1.00  0.00      PROA
ATOM    744  CG  GLN    85       6.750   2.513   8.266  1.00  0.00      PROA
ATOM    745  HG1 GLN    85       7.006   3.071   9.193  1.00  0.00      PROA
ATOM    746  HG2 GLN    85       7.632   2.571   7.605  1.00  0.00      PROA
ATOM    747  CD  GLN    85       6.481   1.071   8.706  1.00  0.00      PROA
ATOM    748  OE1 GLN    85       5.746   0.835   9.671  1.00  0.00      PROA
ATOM    749  NE2 GLN    85       7.094   0.087   8.009  1.00  0.00      PROA
ATOM    750 HE21 GLN    85       7.728   0.331   7.279  1.00  0.00      PROA
ATOM    751 HE22 GLN    85       6.894  -0.866   8.247  1.00  0.00      PROA
ATOM    752  C   GLN    85       5.970   2.959   5.082  1.00  0.00      PROA
ATOM    753  O   GLN    85       6.581   1.979   4.636  1.00  0.00      PROA
ATOM    754  N   PRO    86       6.137   4.182   4.539  1.00  0.00      PROA
ATOM    755  CD  PRO    86       5.426   5.385   4.981  1.00  0.00      PROA
ATOM    756  HD1 PRO    86       5.918   5.791   5.892  1.00  0.00      PROA
ATOM    757  HD2 PRO    86       4.358   5.172   5.171  1.00  0.00      PROA
ATOM    758  CA  PRO    86       6.937   4.470   3.345  1.00  0.00      PROA
ATOM    759  HA  PRO    86       6.437   3.976   2.526  1.00  0.00      PROA
ATOM    760  CB  PRO    86       6.902   6.002   3.213  1.00  0.00      PROA
ATOM    761  HB1 PRO    86       6.987   6.327   2.154  1.00  0.00      PROA
ATOM    762  HB2 PRO    86       7.717   6.476   3.805  1.00  0.00      PROA
ATOM    763  CG  PRO    86       5.558   6.381   3.829  1.00  0.00      PROA
ATOM    764  HG1 PRO    86       5.515   7.435   4.164  1.00  0.00      PROA
ATOM    765  HG2 PRO    86       4.739   6.199   3.096  1.00  0.00      PROA
ATOM    766  C   PRO    86       8.358   3.959   3.361  1.00  0.00      PROA
ATOM    767  O   PRO    86       8.959   3.909   4.436  1.00  0.00      PROA
ATOM    768  N   VAL    87       8.928   3.576   2.203  1.00  0.00      PROA
ATOM    769  HN  VAL    87       8.400   3.592   1.347  1.00  0.00      PROA
ATOM    770  CA  VAL    87      10.327   3.170   2.112  1.00  0.00      PROA
ATOM    771  HA  VAL    87      10.473   2.381   2.836  1.00  0.00      PROA
ATOM    772  CB  VAL    87      10.706   2.589   0.756  1.00  0.00      PROA
ATOM    773  HB  VAL    87      10.593   3.366  -0.038  1.00  0.00      PROA
ATOM    774  CG1 VAL    87      12.170   2.094   0.776  1.00  0.00      PROA
ATOM    775 HG11 VAL    87      12.331   1.377   1.609  1.00  0.00      PROA
ATOM    776 HG12 VAL    87      12.884   2.937   0.882  1.00  0.00      PROA
ATOM    777 HG13 VAL    87      12.405   1.575  -0.177  1.00  0.00      PROA
ATOM    778  CG2 VAL    87       9.759   1.416   0.434  1.00  0.00      PROA
ATOM    779 HG21 VAL    87       8.722   1.771   0.255  1.00  0.00      PROA
ATOM    780 HG22 VAL    87       9.743   0.685   1.264  1.00  0.00      PROA
ATOM    781 HG23 VAL    87      10.101   0.893  -0.482  1.00  0.00      PROA
ATOM    782  C   VAL    87      11.271   4.304   2.504  1.00  0.00      PROA
ATOM    783  O   VAL    87      11.341   5.361   1.878  1.00  0.00      PROA
ATOM    784  N   ASP    88      11.995   4.133   3.619  1.00  0.00      PROA
ATOM    785  HN  ASP    88      11.955   3.266   4.130  1.00  0.00      PROA
ATOM    786  CA  ASP    88      12.761   5.190   4.221  1.00  0.00      PROA
ATOM    787  HA  ASP    88      12.404   6.147   3.859  1.00  0.00      PROA
ATOM    788  CB  ASP    88      12.492   5.141   5.747  1.00  0.00      PROA
ATOM    789  HB1 ASP    88      12.975   4.250   6.193  1.00  0.00      PROA
ATOM    790  HB2 ASP    88      11.394   5.044   5.900  1.00  0.00      PROA
ATOM    791  CG  ASP    88      12.954   6.381   6.464  1.00  0.00      PROA
ATOM    792  OD1 ASP    88      14.011   6.963   6.109  1.00  0.00      PROA
ATOM    793  OD2 ASP    88      12.286   6.760   7.468  1.00  0.00      PROA
ATOM    794  C   ASP    88      14.219   5.071   3.794  1.00  0.00      PROA
ATOM    795  O   ASP    88      15.013   4.297   4.335  1.00  0.00      PROA
ATOM    796  N   ALA    89      14.599   5.863   2.769  1.00  0.00      PROA
ATOM    797  HN  ALA    89      13.939   6.486   2.356  1.00  0.00      PROA
ATOM    798  CA  ALA    89      15.937   5.919   2.225  1.00  0.00      PROA
ATOM    799  HA  ALA    89      16.219   4.909   1.956  1.00  0.00      PROA
ATOM    800  CB  ALA    89      15.968   6.797   0.958  1.00  0.00      PROA
ATOM    801  HB1 ALA    89      15.698   7.848   1.193  1.00  0.00      PROA
ATOM    802  HB2 ALA    89      15.244   6.409   0.210  1.00  0.00      PROA
ATOM    803  HB3 ALA    89      16.980   6.790   0.499  1.00  0.00      PROA
ATOM    804  C   ALA    89      16.960   6.396   3.242  1.00  0.00      PROA
ATOM    805  O   ALA    89      18.070   5.876   3.308  1.00  0.00      PROA
ATOM    806  N   VAL    90      16.595   7.386   4.079  1.00  0.00      PROA
ATOM    807  HN  VAL    90      15.698   7.815   3.965  1.00  0.00      PROA
ATOM    808  CA  VAL    90      17.406   7.842   5.197  1.00  0.00      PROA
ATOM    809  HA  VAL    90      18.374   8.113   4.799  1.00  0.00      PROA
ATOM    810  CB  VAL    90      16.804   9.095   5.829  1.00  0.00      PROA
ATOM    811  HB  VAL    90      15.737   8.905   6.085  1.00  0.00      PROA
ATOM    812  CG1 VAL    90      17.555   9.519   7.111  1.00  0.00      PROA
ATOM    813 HG11 VAL    90      18.642   9.632   6.912  1.00  0.00      PROA
ATOM    814 HG12 VAL    90      17.410   8.789   7.934  1.00  0.00      PROA
ATOM    815 HG13 VAL    90      17.163  10.496   7.462  1.00  0.00      PROA
ATOM    816  CG2 VAL    90      16.858  10.238   4.798  1.00  0.00      PROA
ATOM    817 HG21 VAL    90      16.317   9.977   3.866  1.00  0.00      PROA
ATOM    818 HG22 VAL    90      17.911  10.474   4.537  1.00  0.00      PROA
ATOM    819 HG23 VAL    90      16.387  11.152   5.218  1.00  0.00      PROA
ATOM    820  C   VAL    90      17.672   6.765   6.250  1.00  0.00      PROA
ATOM    821  O   VAL    90      18.819   6.561   6.651  1.00  0.00      PROA
ATOM    822  N   LYS    91      16.650   6.006   6.702  1.00  0.00      PROA
ATOM    823  HN  LYS    91      15.705   6.205   6.408  1.00  0.00      PROA
ATOM    824  CA  LYS    91      16.861   4.864   7.589  1.00  0.00      PROA
ATOM    825  HA  LYS    91      17.458   5.219   8.418  1.00  0.00      PROA
ATOM    826  CB  LYS    91      15.544   4.328   8.205  1.00  0.00      PROA
ATOM    827  HB1 LYS    91      15.672   3.286   8.583  1.00  0.00      PROA
ATOM    828  HB2 LYS    91      14.774   4.300   7.406  1.00  0.00      PROA
ATOM    829  CG  LYS    91      15.044   5.156   9.399  1.00  0.00      PROA
ATOM    830  HG1 LYS    91      14.997   6.228   9.109  1.00  0.00      PROA
ATOM    831  HG2 LYS    91      15.773   5.063  10.236  1.00  0.00      PROA
ATOM    832  CD  LYS    91      13.657   4.688   9.869  1.00  0.00      PROA
ATOM    833  HD1 LYS    91      13.696   3.597  10.075  1.00  0.00      PROA
ATOM    834  HD2 LYS    91      12.959   4.835   9.017  1.00  0.00      PROA
ATOM    835  CE  LYS    91      13.143   5.410  11.121  1.00  0.00      PROA
ATOM    836  HE1 LYS    91      13.226   6.512  10.990  1.00  0.00      PROA
ATOM    837  HE2 LYS    91      13.724   5.103  12.017  1.00  0.00      PROA
ATOM    838  NZ  LYS    91      11.724   5.085  11.340  1.00  0.00      PROA
ATOM    839  HZ1 LYS    91      11.556   4.055  11.407  1.00  0.00      PROA
ATOM    840  HZ2 LYS    91      11.165   5.407  10.512  1.00  0.00      PROA
ATOM    841  HZ3 LYS    91      11.330   5.536  12.205  1.00  0.00      PROA
ATOM    842  C   LYS    91      17.655   3.697   7.022  1.00  0.00      PROA
ATOM    843  O   LYS    91      18.540   3.160   7.686  1.00  0.00      PROA
ATOM    844  N   LEU    92      17.366   3.269   5.778  1.00  0.00      PROA
ATOM    845  HN  LEU    92      16.625   3.697   5.251  1.00  0.00      PROA
ATOM    846  CA  LEU    92      17.938   2.041   5.244  1.00  0.00      PROA
ATOM    847  HA  LEU    92      18.238   1.383   6.049  1.00  0.00      PROA
ATOM    848  CB  LEU    92      16.886   1.310   4.368  1.00  0.00      PROA
ATOM    849  HB1 LEU    92      17.333   0.384   3.941  1.00  0.00      PROA
ATOM    850  HB2 LEU    92      16.597   1.973   3.523  1.00  0.00      PROA
ATOM    851  CG  LEU    92      15.578   0.912   5.091  1.00  0.00      PROA
ATOM    852  HG  LEU    92      15.066   1.845   5.428  1.00  0.00      PROA
ATOM    853  CD1 LEU    92      14.633   0.196   4.113  1.00  0.00      PROA
ATOM    854 HD11 LEU    92      15.101  -0.737   3.732  1.00  0.00      PROA
ATOM    855 HD12 LEU    92      14.399   0.853   3.248  1.00  0.00      PROA
ATOM    856 HD13 LEU    92      13.679  -0.072   4.614  1.00  0.00      PROA
ATOM    857  CD2 LEU    92      15.836   0.026   6.320  1.00  0.00      PROA
ATOM    858 HD21 LEU    92      16.438   0.563   7.082  1.00  0.00      PROA
ATOM    859 HD22 LEU    92      16.386  -0.892   6.019  1.00  0.00      PROA
ATOM    860 HD23 LEU    92      14.877  -0.283   6.784  1.00  0.00      PROA
ATOM    861  C   LEU    92      19.190   2.298   4.414  1.00  0.00      PROA
ATOM    862  O   LEU    92      19.889   1.368   4.008  1.00  0.00      PROA
ATOM    863  N   ASN    93      19.510   3.585   4.180  1.00  0.00      PROA
ATOM    864  HN  ASN    93      18.890   4.289   4.526  1.00  0.00      PROA
ATOM    865  CA  ASN    93      20.631   4.086   3.405  1.00  0.00      PROA
ATOM    866  HA  ASN    93      20.473   5.153   3.342  1.00  0.00      PROA
ATOM    867  CB  ASN    93      21.971   3.876   4.165  1.00  0.00      PROA
ATOM    868  HB1 ASN    93      22.229   2.799   4.171  1.00  0.00      PROA
ATOM    869  HB2 ASN    93      21.833   4.209   5.216  1.00  0.00      PROA
ATOM    870  CG  ASN    93      23.120   4.678   3.565  1.00  0.00      PROA
ATOM    871  OD1 ASN    93      22.967   5.483   2.642  1.00  0.00      PROA
ATOM    872  ND2 ASN    93      24.340   4.457   4.109  1.00  0.00      PROA
ATOM    873 HD21 ASN    93      25.116   4.951   3.725  1.00  0.00      PROA
ATOM    874 HD22 ASN    93      24.439   3.808   4.859  1.00  0.00      PROA
ATOM    875  C   ASN    93      20.612   3.597   1.954  1.00  0.00      PROA
ATOM    876  O   ASN    93      21.471   2.830   1.514  1.00  0.00      PROA
ATOM    877  N   LEU    94      19.593   4.055   1.194  1.00  0.00      PROA
ATOM    878  HN  LEU    94      18.941   4.682   1.616  1.00  0.00      PROA
ATOM    879  CA  LEU    94      19.294   3.604  -0.159  1.00  0.00      PROA
ATOM    880  HA  LEU    94      20.051   2.908  -0.495  1.00  0.00      PROA
ATOM    881  CB  LEU    94      17.926   2.869  -0.223  1.00  0.00      PROA
ATOM    882  HB1 LEU    94      17.755   2.507  -1.262  1.00  0.00      PROA
ATOM    883  HB2 LEU    94      17.105   3.575   0.034  1.00  0.00      PROA
ATOM    884  CG  LEU    94      17.788   1.653   0.717  1.00  0.00      PROA
ATOM    885  HG  LEU    94      17.903   2.008   1.765  1.00  0.00      PROA
ATOM    886  CD1 LEU    94      16.391   1.026   0.580  1.00  0.00      PROA
ATOM    887 HD11 LEU    94      16.239   0.656  -0.457  1.00  0.00      PROA
ATOM    888 HD12 LEU    94      15.600   1.771   0.810  1.00  0.00      PROA
ATOM    889 HD13 LEU    94      16.282   0.167   1.276  1.00  0.00      PROA
ATOM    890  CD2 LEU    94      18.870   0.594   0.466  1.00  0.00      PROA
ATOM    891 HD21 LEU    94      19.879   0.985   0.710  1.00  0.00      PROA
ATOM    892 HD22 LEU    94      18.864   0.295  -0.601  1.00  0.00      PROA
ATOM    893 HD23 LEU    94      18.687  -0.307   1.088  1.00  0.00      PROA
ATOM    894  C   LEU    94      19.254   4.786  -1.134  1.00  0.00      PROA
ATOM    895  O   LEU    94      18.171   5.303  -1.432  1.00  0.00      PROA
ATOM    896  N   PRO    95      20.370   5.288  -1.659  1.00  0.00      PROA
ATOM    897  CD  PRO    95      21.710   4.740  -1.426  1.00  0.00      PROA
ATOM    898  HD1 PRO    95      21.763   3.657  -1.682  1.00  0.00      PROA
ATOM    899  HD2 PRO    95      21.990   4.891  -0.359  1.00  0.00      PROA
ATOM    900  CA  PRO    95      20.415   6.588  -2.323  1.00  0.00      PROA
ATOM    901  HA  PRO    95      19.866   7.299  -1.721  1.00  0.00      PROA
ATOM    902  CB  PRO    95      21.917   6.925  -2.375  1.00  0.00      PROA
ATOM    903  HB1 PRO    95      22.183   7.488  -1.451  1.00  0.00      PROA
ATOM    904  HB2 PRO    95      22.213   7.538  -3.250  1.00  0.00      PROA
ATOM    905  CG  PRO    95      22.620   5.565  -2.333  1.00  0.00      PROA
ATOM    906  HG1 PRO    95      22.634   5.109  -3.346  1.00  0.00      PROA
ATOM    907  HG2 PRO    95      23.659   5.626  -1.948  1.00  0.00      PROA
ATOM    908  C   PRO    95      19.757   6.598  -3.697  1.00  0.00      PROA
ATOM    909  O   PRO    95      19.402   7.677  -4.170  1.00  0.00      PROA
ATOM    910  N   ASP    96      19.630   5.454  -4.397  1.00  0.00      PROA
ATOM    911  HN  ASP    96      20.037   4.587  -4.085  1.00  0.00      PROA
ATOM    912  CA  ASP    96      19.012   5.375  -5.709  1.00  0.00      PROA
ATOM    913  HA  ASP    96      19.013   6.358  -6.158  1.00  0.00      PROA
ATOM    914  CB  ASP    96      19.794   4.440  -6.686  1.00  0.00      PROA
ATOM    915  HB1 ASP    96      20.730   4.950  -6.990  1.00  0.00      PROA
ATOM    916  HB2 ASP    96      19.221   4.259  -7.619  1.00  0.00      PROA
ATOM    917  CG  ASP    96      20.211   3.103  -6.094  1.00  0.00      PROA
ATOM    918  OD1 ASP    96      20.845   3.102  -5.005  1.00  0.00      PROA
ATOM    919  OD2 ASP    96      20.021   2.071  -6.785  1.00  0.00      PROA
ATOM    920  C   ASP    96      17.542   4.963  -5.695  1.00  0.00      PROA
ATOM    921  O   ASP    96      16.911   4.970  -6.750  1.00  0.00      PROA
ATOM    922  N   TYR    97      16.907   4.674  -4.533  1.00  0.00      PROA
ATOM    923  HN  TYR    97      17.399   4.700  -3.667  1.00  0.00      PROA
ATOM    924  CA  TYR    97      15.500   4.261  -4.497  1.00  0.00      PROA
ATOM    925  HA  TYR    97      15.412   3.366  -5.100  1.00  0.00      PROA
ATOM    926  CB  TYR    97      15.056   3.917  -3.038  1.00  0.00      PROA
ATOM    927  HB1 TYR    97      15.129   4.814  -2.387  1.00  0.00      PROA
ATOM    928  HB2 TYR    97      15.738   3.140  -2.626  1.00  0.00      PROA
ATOM    929  CG  TYR    97      13.634   3.391  -2.969  1.00  0.00      PROA
ATOM    930  CD1 TYR    97      13.392   2.008  -2.995  1.00  0.00      PROA
ATOM    931  HD1 TYR    97      14.227   1.327  -3.039  1.00  0.00      PROA
ATOM    932  CE1 TYR    97      12.083   1.504  -2.988  1.00  0.00      PROA
ATOM    933  HE1 TYR    97      11.919   0.437  -3.037  1.00  0.00      PROA
ATOM    934  CZ  TYR    97      10.996   2.383  -2.930  1.00  0.00      PROA
ATOM    935  OH  TYR    97       9.679   1.879  -2.960  1.00  0.00      PROA
ATOM    936  HH  TYR    97       9.751   0.906  -2.870  1.00  0.00      PROA
ATOM    937  CD2 TYR    97      12.531   4.260  -2.871  1.00  0.00      PROA
ATOM    938  HD2 TYR    97      12.692   5.325  -2.838  1.00  0.00      PROA
ATOM    939  CE2 TYR    97      11.220   3.761  -2.862  1.00  0.00      PROA
ATOM    940  HE2 TYR    97      10.382   4.440  -2.806  1.00  0.00      PROA
ATOM    941  C   TYR    97      14.569   5.300  -5.135  1.00  0.00      PROA
ATOM    942  O   TYR    97      13.761   4.997  -6.011  1.00  0.00      PROA
ATOM    943  N   TYR    98      14.766   6.590  -4.801  1.00  0.00      PROA
ATOM    944  HN  TYR    98      15.418   6.817  -4.068  1.00  0.00      PROA
ATOM    945  CA  TYR    98      13.999   7.685  -5.371  1.00  0.00      PROA
ATOM    946  HA  TYR    98      13.034   7.307  -5.690  1.00  0.00      PROA
ATOM    947  CB  TYR    98      13.761   8.798  -4.317  1.00  0.00      PROA
ATOM    948  HB1 TYR    98      13.330   9.716  -4.773  1.00  0.00      PROA
ATOM    949  HB2 TYR    98      14.710   9.062  -3.802  1.00  0.00      PROA
ATOM    950  CG  TYR    98      12.758   8.303  -3.309  1.00  0.00      PROA
ATOM    951  CD1 TYR    98      11.409   8.196  -3.691  1.00  0.00      PROA
ATOM    952  HD1 TYR    98      11.114   8.457  -4.698  1.00  0.00      PROA
ATOM    953  CE1 TYR    98      10.442   7.757  -2.779  1.00  0.00      PROA
ATOM    954  HE1 TYR    98       9.412   7.686  -3.086  1.00  0.00      PROA
ATOM    955  CZ  TYR    98      10.815   7.415  -1.477  1.00  0.00      PROA
ATOM    956  OH  TYR    98       9.845   6.997  -0.548  1.00  0.00      PROA
ATOM    957  HH  TYR    98       8.998   7.444  -0.746  1.00  0.00      PROA
ATOM    958  CD2 TYR    98      13.123   7.961  -1.994  1.00  0.00      PROA
ATOM    959  HD2 TYR    98      14.155   8.036  -1.686  1.00  0.00      PROA
ATOM    960  CE2 TYR    98      12.157   7.503  -1.085  1.00  0.00      PROA
ATOM    961  HE2 TYR    98      12.439   7.230  -0.077  1.00  0.00      PROA
ATOM    962  C   TYR    98      14.627   8.251  -6.641  1.00  0.00      PROA
ATOM    963  O   TYR    98      14.280   9.338  -7.107  1.00  0.00      PROA
ATOM    964  N   LYS    99      15.555   7.504  -7.272  1.00  0.00      PROA
ATOM    965  HN  LYS    99      15.905   6.667  -6.842  1.00  0.00      PROA
ATOM    966  CA  LYS    99      15.982   7.734  -8.642  1.00  0.00      PROA
ATOM    967  HA  LYS    99      15.659   8.706  -8.983  1.00  0.00      PROA
ATOM    968  CB  LYS    99      17.528   7.661  -8.765  1.00  0.00      PROA
ATOM    969  HB1 LYS    99      17.819   7.800  -9.832  1.00  0.00      PROA
ATOM    970  HB2 LYS    99      17.876   6.649  -8.457  1.00  0.00      PROA
ATOM    971  CG  LYS    99      18.265   8.723  -7.928  1.00  0.00      PROA
ATOM    972  HG1 LYS    99      17.992   8.607  -6.854  1.00  0.00      PROA
ATOM    973  HG2 LYS    99      17.935   9.734  -8.260  1.00  0.00      PROA
ATOM    974  CD  LYS    99      19.796   8.620  -8.064  1.00  0.00      PROA
ATOM    975  HD1 LYS    99      20.067   8.737  -9.137  1.00  0.00      PROA
ATOM    976  HD2 LYS    99      20.095   7.592  -7.757  1.00  0.00      PROA
ATOM    977  CE  LYS    99      20.557   9.662  -7.229  1.00  0.00      PROA
ATOM    978  HE1 LYS    99      20.208   9.630  -6.173  1.00  0.00      PROA
ATOM    979  HE2 LYS    99      20.400  10.683  -7.637  1.00  0.00      PROA
ATOM    980  NZ  LYS    99      21.998   9.370  -7.231  1.00  0.00      PROA
ATOM    981  HZ1 LYS    99      22.398   9.390  -8.194  1.00  0.00      PROA
ATOM    982  HZ2 LYS    99      22.143   8.403  -6.832  1.00  0.00      PROA
ATOM    983  HZ3 LYS    99      22.549  10.036  -6.636  1.00  0.00      PROA
ATOM    984  C   LYS    99      15.337   6.706  -9.570  1.00  0.00      PROA
ATOM    985  O   LYS    99      15.398   6.819 -10.796  1.00  0.00      PROA
ATOM    986  N   ILE   100      14.652   5.697  -8.997  1.00  0.00      PROA
ATOM    987  HN  ILE   100      14.653   5.597  -8.004  1.00  0.00      PROA
ATOM    988  CA  ILE   100      13.966   4.644  -9.731  1.00  0.00      PROA
ATOM    989  HA  ILE   100      14.163   4.722 -10.790  1.00  0.00      PROA
ATOM    990  CB  ILE   100      14.404   3.257  -9.238  1.00  0.00      PROA
ATOM    991  HB  ILE   100      14.185   3.181  -8.145  1.00  0.00      PROA
ATOM    992  CG2 ILE   100      13.620   2.145  -9.974  1.00  0.00      PROA
ATOM    993 HG21 ILE   100      13.753   2.235 -11.073  1.00  0.00      PROA
ATOM    994 HG22 ILE   100      12.534   2.187  -9.753  1.00  0.00      PROA
ATOM    995 HG23 ILE   100      13.978   1.143  -9.660  1.00  0.00      PROA
ATOM    996  CG1 ILE   100      15.930   3.037  -9.399  1.00  0.00      PROA
ATOM    997 HG11 ILE   100      16.493   3.961  -9.144  1.00  0.00      PROA
ATOM    998 HG12 ILE   100      16.158   2.801 -10.461  1.00  0.00      PROA
ATOM    999  CD  ILE   100      16.458   1.925  -8.484  1.00  0.00      PROA
ATOM   1000  HD1 ILE   100      15.969   0.953  -8.700  1.00  0.00      PROA
ATOM   1001  HD2 ILE   100      16.271   2.188  -7.421  1.00  0.00      PROA
ATOM   1002  HD3 ILE   100      17.552   1.796  -8.608  1.00  0.00      PROA
ATOM   1003  C   ILE   100      12.468   4.820  -9.533  1.00  0.00      PROA
ATOM   1004  O   ILE   100      11.694   4.898 -10.490  1.00  0.00      PROA
ATOM   1005  N   ILE   101      12.032   4.932  -8.264  1.00  0.00      PROA
ATOM   1006  HN  ILE   101      12.672   4.883  -7.492  1.00  0.00      PROA
ATOM   1007  CA  ILE   101      10.641   5.051  -7.874  1.00  0.00      PROA
ATOM   1008  HA  ILE   101      10.028   4.567  -8.622  1.00  0.00      PROA
ATOM   1009  CB  ILE   101      10.387   4.367  -6.529  1.00  0.00      PROA
ATOM   1010  HB  ILE   101      11.007   4.872  -5.748  1.00  0.00      PROA
ATOM   1011  CG2 ILE   101       8.906   4.498  -6.103  1.00  0.00      PROA
ATOM   1012 HG21 ILE   101       8.234   4.086  -6.884  1.00  0.00      PROA
ATOM   1013 HG22 ILE   101       8.630   5.554  -5.910  1.00  0.00      PROA
ATOM   1014 HG23 ILE   101       8.735   3.927  -5.164  1.00  0.00      PROA
ATOM   1015  CG1 ILE   101      10.828   2.877  -6.548  1.00  0.00      PROA
ATOM   1016 HG11 ILE   101      10.534   2.423  -5.577  1.00  0.00      PROA
ATOM   1017 HG12 ILE   101      11.938   2.822  -6.602  1.00  0.00      PROA
ATOM   1018  CD  ILE   101      10.228   2.030  -7.678  1.00  0.00      PROA
ATOM   1019  HD1 ILE   101      10.594   2.373  -8.668  1.00  0.00      PROA
ATOM   1020  HD2 ILE   101       9.122   2.094  -7.680  1.00  0.00      PROA
ATOM   1021  HD3 ILE   101      10.517   0.963  -7.559  1.00  0.00      PROA
ATOM   1022  C   ILE   101      10.227   6.514  -7.837  1.00  0.00      PROA
ATOM   1023  O   ILE   101      10.867   7.359  -7.210  1.00  0.00      PROA
ATOM   1024  N   LYS   102       9.135   6.851  -8.550  1.00  0.00      PROA
ATOM   1025  HN  LYS   102       8.655   6.129  -9.064  1.00  0.00      PROA
ATOM   1026  CA  LYS   102       8.604   8.197  -8.657  1.00  0.00      PROA
ATOM   1027  HA  LYS   102       9.148   8.864  -8.005  1.00  0.00      PROA
ATOM   1028  CB  LYS   102       8.706   8.673 -10.130  1.00  0.00      PROA
ATOM   1029  HB1 LYS   102       8.218   9.662 -10.256  1.00  0.00      PROA
ATOM   1030  HB2 LYS   102       8.166   7.950 -10.784  1.00  0.00      PROA
ATOM   1031  CG  LYS   102      10.155   8.799 -10.635  1.00  0.00      PROA
ATOM   1032  HG1 LYS   102      10.141   9.131 -11.699  1.00  0.00      PROA
ATOM   1033  HG2 LYS   102      10.634   7.793 -10.615  1.00  0.00      PROA
ATOM   1034  CD  LYS   102      10.993   9.779  -9.798  1.00  0.00      PROA
ATOM   1035  HD1 LYS   102      10.965   9.459  -8.732  1.00  0.00      PROA
ATOM   1036  HD2 LYS   102      10.528  10.789  -9.865  1.00  0.00      PROA
ATOM   1037  CE  LYS   102      12.458   9.844 -10.227  1.00  0.00      PROA
ATOM   1038  HE1 LYS   102      12.559  10.254 -11.255  1.00  0.00      PROA
ATOM   1039  HE2 LYS   102      12.917   8.831 -10.191  1.00  0.00      PROA
ATOM   1040  NZ  LYS   102      13.189  10.710  -9.294  1.00  0.00      PROA
ATOM   1041  HZ1 LYS   102      13.182  10.300  -8.333  1.00  0.00      PROA
ATOM   1042  HZ2 LYS   102      12.768  11.665  -9.255  1.00  0.00      PROA
ATOM   1043  HZ3 LYS   102      14.196  10.802  -9.591  1.00  0.00      PROA
ATOM   1044  C   LYS   102       7.165   8.284  -8.183  1.00  0.00      PROA
ATOM   1045  O   LYS   102       6.611   9.373  -8.019  1.00  0.00      PROA
ATOM   1046  N   THR   103       6.554   7.126  -7.891  1.00  0.00      PROA
ATOM   1047  HN  THR   103       7.026   6.269  -8.110  1.00  0.00      PROA
ATOM   1048  CA  THR   103       5.190   6.974  -7.392  1.00  0.00      PROA
ATOM   1049  HA  THR   103       4.833   7.915  -7.005  1.00  0.00      PROA
ATOM   1050  CB  THR   103       4.187   6.535  -8.471  1.00  0.00      PROA
ATOM   1051  HB  THR   103       3.251   6.117  -8.024  1.00  0.00      PROA
ATOM   1052  OG1 THR   103       4.753   5.605  -9.392  1.00  0.00      PROA
ATOM   1053  HG1 THR   103       3.997   5.307  -9.947  1.00  0.00      PROA
ATOM   1054  CG2 THR   103       3.792   7.767  -9.301  1.00  0.00      PROA
ATOM   1055 HG21 THR   103       4.679   8.213  -9.799  1.00  0.00      PROA
ATOM   1056 HG22 THR   103       3.329   8.541  -8.653  1.00  0.00      PROA
ATOM   1057 HG23 THR   103       3.056   7.489 -10.084  1.00  0.00      PROA
ATOM   1058  C   THR   103       5.176   5.988  -6.223  1.00  0.00      PROA
ATOM   1059  O   THR   103       4.576   4.919  -6.335  1.00  0.00      PROA
ATOM   1060  N   PRO   104       5.859   6.252  -5.098  1.00  0.00      PROA
ATOM   1061  CD  PRO   104       6.352   7.592  -4.746  1.00  0.00      PROA
ATOM   1062  HD1 PRO   104       5.658   8.399  -5.069  1.00  0.00      PROA
ATOM   1063  HD2 PRO   104       7.352   7.737  -5.212  1.00  0.00      PROA
ATOM   1064  CA  PRO   104       5.906   5.353  -3.936  1.00  0.00      PROA
ATOM   1065  HA  PRO   104       6.334   4.414  -4.252  1.00  0.00      PROA
ATOM   1066  CB  PRO   104       6.796   6.107  -2.937  1.00  0.00      PROA
ATOM   1067  HB1 PRO   104       7.862   5.898  -3.178  1.00  0.00      PROA
ATOM   1068  HB2 PRO   104       6.617   5.830  -1.876  1.00  0.00      PROA
ATOM   1069  CG  PRO   104       6.481   7.574  -3.226  1.00  0.00      PROA
ATOM   1070  HG1 PRO   104       5.506   7.844  -2.762  1.00  0.00      PROA
ATOM   1071  HG2 PRO   104       7.257   8.271  -2.857  1.00  0.00      PROA
ATOM   1072  C   PRO   104       4.550   5.021  -3.327  1.00  0.00      PROA
ATOM   1073  O   PRO   104       3.618   5.817  -3.451  1.00  0.00      PROA
ATOM   1074  N   MET   105       4.418   3.857  -2.658  1.00  0.00      PROA
ATOM   1075  HN  MET   105       5.176   3.200  -2.615  1.00  0.00      PROA
ATOM   1076  CA  MET   105       3.194   3.529  -1.951  1.00  0.00      PROA
ATOM   1077  HA  MET   105       2.837   4.432  -1.474  1.00  0.00      PROA
ATOM   1078  CB  MET   105       2.119   2.998  -2.944  1.00  0.00      PROA
ATOM   1079  HB1 MET   105       2.461   2.027  -3.363  1.00  0.00      PROA
ATOM   1080  HB2 MET   105       2.070   3.702  -3.804  1.00  0.00      PROA
ATOM   1081  CG  MET   105       0.693   2.838  -2.374  1.00  0.00      PROA
ATOM   1082  HG1 MET   105       0.669   1.967  -1.685  1.00  0.00      PROA
ATOM   1083  HG2 MET   105       0.018   2.581  -3.219  1.00  0.00      PROA
ATOM   1084  SD  MET   105       0.031   4.302  -1.512  1.00  0.00      PROA
ATOM   1085  CE  MET   105       0.069   5.479  -2.890  1.00  0.00      PROA
ATOM   1086  HE1 MET   105      -0.573   5.139  -3.731  1.00  0.00      PROA
ATOM   1087  HE2 MET   105       1.098   5.616  -3.278  1.00  0.00      PROA
ATOM   1088  HE3 MET   105      -0.293   6.475  -2.562  1.00  0.00      PROA
ATOM   1089  C   MET   105       3.460   2.532  -0.822  1.00  0.00      PROA
ATOM   1090  O   MET   105       4.469   1.823  -0.807  1.00  0.00      PROA
ATOM   1091  N   ASP   106       2.559   2.478   0.177  1.00  0.00      PROA
ATOM   1092  HN  ASP   106       1.783   3.107   0.189  1.00  0.00      PROA
ATOM   1093  CA  ASP   106       2.614   1.587   1.316  1.00  0.00      PROA
ATOM   1094  HA  ASP   106       2.989   0.628   0.985  1.00  0.00      PROA
ATOM   1095  CB  ASP   106       3.522   2.133   2.464  1.00  0.00      PROA
ATOM   1096  HB1 ASP   106       4.535   2.338   2.063  1.00  0.00      PROA
ATOM   1097  HB2 ASP   106       3.619   1.378   3.269  1.00  0.00      PROA
ATOM   1098  CG  ASP   106       2.990   3.417   3.073  1.00  0.00      PROA
ATOM   1099  OD1 ASP   106       3.026   4.452   2.374  1.00  0.00      PROA
ATOM   1100  OD2 ASP   106       2.499   3.391   4.232  1.00  0.00      PROA
ATOM   1101  C   ASP   106       1.182   1.371   1.806  1.00  0.00      PROA
ATOM   1102  O   ASP   106       0.265   2.126   1.482  1.00  0.00      PROA
ATOM   1103  N   MET   107       0.949   0.332   2.633  1.00  0.00      PROA
ATOM   1104  HN  MET   107       1.705  -0.253   2.945  1.00  0.00      PROA
ATOM   1105  CA  MET   107      -0.358   0.018   3.179  1.00  0.00      PROA
ATOM   1106  HA  MET   107      -1.084   0.075   2.381  1.00  0.00      PROA
ATOM   1107  CB  MET   107      -0.413  -1.399   3.814  1.00  0.00      PROA
ATOM   1108  HB1 MET   107      -1.446  -1.582   4.191  1.00  0.00      PROA
ATOM   1109  HB2 MET   107       0.284  -1.437   4.682  1.00  0.00      PROA
ATOM   1110  CG  MET   107      -0.051  -2.540   2.845  1.00  0.00      PROA
ATOM   1111  HG1 MET   107       1.041  -2.503   2.646  1.00  0.00      PROA
ATOM   1112  HG2 MET   107      -0.559  -2.344   1.876  1.00  0.00      PROA
ATOM   1113  SD  MET   107      -0.507  -4.209   3.419  1.00  0.00      PROA
ATOM   1114  CE  MET   107       0.379  -4.225   5.005  1.00  0.00      PROA
ATOM   1115  HE1 MET   107      -0.065  -3.504   5.723  1.00  0.00      PROA
ATOM   1116  HE2 MET   107       1.449  -3.959   4.871  1.00  0.00      PROA
ATOM   1117  HE3 MET   107       0.333  -5.234   5.466  1.00  0.00      PROA
ATOM   1118  C   MET   107      -0.777   1.001   4.255  1.00  0.00      PROA
ATOM   1119  O   MET   107      -1.959   1.132   4.561  1.00  0.00      PROA
ATOM   1120  N   GLY   108       0.181   1.734   4.857  1.00  0.00      PROA
ATOM   1121  HN  GLY   108       1.131   1.691   4.539  1.00  0.00      PROA
ATOM   1122  CA  GLY   108      -0.097   2.760   5.846  1.00  0.00      PROA
ATOM   1123  HA1 GLY   108       0.854   3.063   6.250  1.00  0.00      PROA
ATOM   1124  HA2 GLY   108      -0.773   2.364   6.590  1.00  0.00      PROA
ATOM   1125  C   GLY   108      -0.724   3.982   5.240  1.00  0.00      PROA
ATOM   1126  O   GLY   108      -1.709   4.495   5.770  1.00  0.00      PROA
ATOM   1127  N   THR   109      -0.186   4.460   4.099  1.00  0.00      PROA
ATOM   1128  HN  THR   109       0.709   4.104   3.797  1.00  0.00      PROA
ATOM   1129  CA  THR   109      -0.796   5.495   3.264  1.00  0.00      PROA
ATOM   1130  HA  THR   109      -1.026   6.327   3.914  1.00  0.00      PROA
ATOM   1131  CB  THR   109       0.120   6.036   2.160  1.00  0.00      PROA
ATOM   1132  HB  THR   109       0.674   5.186   1.693  1.00  0.00      PROA
ATOM   1133  OG1 THR   109       1.059   6.960   2.693  1.00  0.00      PROA
ATOM   1134  HG1 THR   109       0.554   7.663   3.139  1.00  0.00      PROA
ATOM   1135  CG2 THR   109      -0.620   6.810   1.055  1.00  0.00      PROA
ATOM   1136 HG21 THR   109      -1.190   7.662   1.479  1.00  0.00      PROA
ATOM   1137 HG22 THR   109      -1.310   6.158   0.482  1.00  0.00      PROA
ATOM   1138 HG23 THR   109       0.121   7.210   0.333  1.00  0.00      PROA
ATOM   1139  C   THR   109      -2.135   5.067   2.700  1.00  0.00      PROA
ATOM   1140  O   THR   109      -3.100   5.825   2.755  1.00  0.00      PROA
ATOM   1141  N   ILE   110      -2.271   3.816   2.198  1.00  0.00      PROA
ATOM   1142  HN  ILE   110      -1.468   3.223   2.096  1.00  0.00      PROA
ATOM   1143  CA  ILE   110      -3.557   3.266   1.758  1.00  0.00      PROA
ATOM   1144  HA  ILE   110      -3.956   3.937   1.009  1.00  0.00      PROA
ATOM   1145  CB  ILE   110      -3.420   1.888   1.094  1.00  0.00      PROA
ATOM   1146  HB  ILE   110      -2.913   1.199   1.806  1.00  0.00      PROA
ATOM   1147  CG2 ILE   110      -4.811   1.303   0.747  1.00  0.00      PROA
ATOM   1148 HG21 ILE   110      -5.368   2.008   0.095  1.00  0.00      PROA
ATOM   1149 HG22 ILE   110      -5.416   1.094   1.651  1.00  0.00      PROA
ATOM   1150 HG23 ILE   110      -4.702   0.347   0.196  1.00  0.00      PROA
ATOM   1151  CG1 ILE   110      -2.554   1.977  -0.188  1.00  0.00      PROA
ATOM   1152 HG11 ILE   110      -1.649   2.585   0.014  1.00  0.00      PROA
ATOM   1153 HG12 ILE   110      -3.132   2.511  -0.975  1.00  0.00      PROA
ATOM   1154  CD  ILE   110      -2.090   0.618  -0.731  1.00  0.00      PROA
ATOM   1155  HD1 ILE   110      -2.954  -0.010  -1.033  1.00  0.00      PROA
ATOM   1156  HD2 ILE   110      -1.503   0.068   0.034  1.00  0.00      PROA
ATOM   1157  HD3 ILE   110      -1.447   0.759  -1.626  1.00  0.00      PROA
ATOM   1158  C   ILE   110      -4.590   3.227   2.886  1.00  0.00      PROA
ATOM   1159  O   ILE   110      -5.740   3.631   2.717  1.00  0.00      PROA
ATOM   1160  N   LYS   111      -4.187   2.794   4.098  1.00  0.00      PROA
ATOM   1161  HN  LYS   111      -3.272   2.398   4.210  1.00  0.00      PROA
ATOM   1162  CA  LYS   111      -5.004   2.843   5.297  1.00  0.00      PROA
ATOM   1163  HA  LYS   111      -5.916   2.299   5.094  1.00  0.00      PROA
ATOM   1164  CB  LYS   111      -4.258   2.129   6.454  1.00  0.00      PROA
ATOM   1165  HB1 LYS   111      -3.247   2.580   6.554  1.00  0.00      PROA
ATOM   1166  HB2 LYS   111      -4.109   1.069   6.150  1.00  0.00      PROA
ATOM   1167  CG  LYS   111      -4.930   2.156   7.838  1.00  0.00      PROA
ATOM   1168  HG1 LYS   111      -5.965   1.752   7.752  1.00  0.00      PROA
ATOM   1169  HG2 LYS   111      -5.005   3.204   8.204  1.00  0.00      PROA
ATOM   1170  CD  LYS   111      -4.125   1.310   8.844  1.00  0.00      PROA
ATOM   1171  HD1 LYS   111      -3.098   1.729   8.936  1.00  0.00      PROA
ATOM   1172  HD2 LYS   111      -4.011   0.286   8.421  1.00  0.00      PROA
ATOM   1173  CE  LYS   111      -4.743   1.166  10.239  1.00  0.00      PROA
ATOM   1174  HE1 LYS   111      -4.103   0.501  10.861  1.00  0.00      PROA
ATOM   1175  HE2 LYS   111      -5.764   0.726  10.177  1.00  0.00      PROA
ATOM   1176  NZ  LYS   111      -4.838   2.462  10.926  1.00  0.00      PROA
ATOM   1177  HZ1 LYS   111      -5.678   3.005  10.583  1.00  0.00      PROA
ATOM   1178  HZ2 LYS   111      -3.986   3.049  10.794  1.00  0.00      PROA
ATOM   1179  HZ3 LYS   111      -4.956   2.284  11.955  1.00  0.00      PROA
ATOM   1180  C   LYS   111      -5.439   4.247   5.698  1.00  0.00      PROA
ATOM   1181  O   LYS   111      -6.617   4.482   5.943  1.00  0.00      PROA
ATOM   1182  N   LYS   112      -4.518   5.237   5.689  1.00  0.00      PROA
ATOM   1183  HN  LYS   112      -3.555   5.019   5.520  1.00  0.00      PROA
ATOM   1184  CA  LYS   112      -4.842   6.647   5.869  1.00  0.00      PROA
ATOM   1185  HA  LYS   112      -5.361   6.746   6.814  1.00  0.00      PROA
ATOM   1186  CB  LYS   112      -3.562   7.525   5.929  1.00  0.00      PROA
ATOM   1187  HB1 LYS   112      -3.831   8.604   5.853  1.00  0.00      PROA
ATOM   1188  HB2 LYS   112      -2.924   7.271   5.054  1.00  0.00      PROA
ATOM   1189  CG  LYS   112      -2.741   7.350   7.218  1.00  0.00      PROA
ATOM   1190  HG1 LYS   112      -2.562   6.268   7.377  1.00  0.00      PROA
ATOM   1191  HG2 LYS   112      -3.333   7.722   8.085  1.00  0.00      PROA
ATOM   1192  CD  LYS   112      -1.382   8.075   7.151  1.00  0.00      PROA
ATOM   1193  HD1 LYS   112      -1.574   9.166   7.039  1.00  0.00      PROA
ATOM   1194  HD2 LYS   112      -0.860   7.724   6.231  1.00  0.00      PROA
ATOM   1195  CE  LYS   112      -0.474   7.812   8.362  1.00  0.00      PROA
ATOM   1196  HE1 LYS   112      -0.206   6.734   8.411  1.00  0.00      PROA
ATOM   1197  HE2 LYS   112      -0.984   8.102   9.307  1.00  0.00      PROA
ATOM   1198  NZ  LYS   112       0.773   8.590   8.252  1.00  0.00      PROA
ATOM   1199  HZ1 LYS   112       0.586   9.613   8.376  1.00  0.00      PROA
ATOM   1200  HZ2 LYS   112       1.216   8.456   7.305  1.00  0.00      PROA
ATOM   1201  HZ3 LYS   112       1.484   8.303   8.969  1.00  0.00      PROA
ATOM   1202  C   LYS   112      -5.790   7.197   4.810  1.00  0.00      PROA
ATOM   1203  O   LYS   112      -6.738   7.922   5.107  1.00  0.00      PROA
ATOM   1204  N   ARG   113      -5.580   6.834   3.530  1.00  0.00      PROA
ATOM   1205  HN  ARG   113      -4.765   6.294   3.292  1.00  0.00      PROA
ATOM   1206  CA  ARG   113      -6.489   7.140   2.444  1.00  0.00      PROA
ATOM   1207  HA  ARG   113      -6.618   8.214   2.429  1.00  0.00      PROA
ATOM   1208  CB  ARG   113      -5.876   6.719   1.080  1.00  0.00      PROA
ATOM   1209  HB1 ARG   113      -6.658   6.685   0.290  1.00  0.00      PROA
ATOM   1210  HB2 ARG   113      -5.458   5.694   1.168  1.00  0.00      PROA
ATOM   1211  CG  ARG   113      -4.778   7.692   0.606  1.00  0.00      PROA
ATOM   1212  HG1 ARG   113      -3.989   7.734   1.386  1.00  0.00      PROA
ATOM   1213  HG2 ARG   113      -5.238   8.703   0.524  1.00  0.00      PROA
ATOM   1214  CD  ARG   113      -4.118   7.318  -0.727  1.00  0.00      PROA
ATOM   1215  HD1 ARG   113      -4.888   7.154  -1.515  1.00  0.00      PROA
ATOM   1216  HD2 ARG   113      -3.490   6.403  -0.621  1.00  0.00      PROA
ATOM   1217  NE  ARG   113      -3.262   8.483  -1.104  1.00  0.00      PROA
ATOM   1218  HE  ARG   113      -3.247   9.313  -0.547  1.00  0.00      PROA
ATOM   1219  CZ  ARG   113      -2.660   8.628  -2.271  1.00  0.00      PROA
ATOM   1220  NH1 ARG   113      -2.576   7.724  -3.216  1.00  0.00      PROA
ATOM   1221 HH11 ARG   113      -2.987   6.803  -3.154  1.00  0.00      PROA
ATOM   1222 HH12 ARG   113      -2.134   7.998  -4.067  1.00  0.00      PROA
ATOM   1223  NH2 ARG   113      -2.112   9.797  -2.527  1.00  0.00      PROA
ATOM   1224 HH21 ARG   113      -1.678   9.904  -3.430  1.00  0.00      PROA
ATOM   1225 HH22 ARG   113      -2.292  10.556  -1.900  1.00  0.00      PROA
ATOM   1226  C   ARG   113      -7.896   6.580   2.615  1.00  0.00      PROA
ATOM   1227  O   ARG   113      -8.871   7.310   2.481  1.00  0.00      PROA
ATOM   1228  N   LEU   114      -8.037   5.295   2.991  1.00  0.00      PROA
ATOM   1229  HN  LEU   114      -7.230   4.699   3.047  1.00  0.00      PROA
ATOM   1230  CA  LEU   114      -9.310   4.697   3.365  1.00  0.00      PROA
ATOM   1231  HA  LEU   114     -10.004   4.879   2.556  1.00  0.00      PROA
ATOM   1232  CB  LEU   114      -9.159   3.167   3.548  1.00  0.00      PROA
ATOM   1233  HB1 LEU   114     -10.066   2.744   4.031  1.00  0.00      PROA
ATOM   1234  HB2 LEU   114      -8.293   2.988   4.222  1.00  0.00      PROA
ATOM   1235  CG  LEU   114      -8.938   2.395   2.227  1.00  0.00      PROA
ATOM   1236  HG  LEU   114      -8.195   2.957   1.612  1.00  0.00      PROA
ATOM   1237  CD1 LEU   114      -8.343   1.004   2.493  1.00  0.00      PROA
ATOM   1238 HD11 LEU   114      -9.032   0.394   3.111  1.00  0.00      PROA
ATOM   1239 HD12 LEU   114      -7.376   1.105   3.027  1.00  0.00      PROA
ATOM   1240 HD13 LEU   114      -8.162   0.470   1.537  1.00  0.00      PROA
ATOM   1241  CD2 LEU   114     -10.239   2.267   1.418  1.00  0.00      PROA
ATOM   1242 HD21 LEU   114     -10.664   3.268   1.188  1.00  0.00      PROA
ATOM   1243 HD22 LEU   114     -10.993   1.687   1.990  1.00  0.00      PROA
ATOM   1244 HD23 LEU   114     -10.048   1.740   0.459  1.00  0.00      PROA
ATOM   1245  C   LEU   114      -9.958   5.319   4.601  1.00  0.00      PROA
ATOM   1246  O   LEU   114     -11.156   5.601   4.616  1.00  0.00      PROA
ATOM   1247  N   GLU   115      -9.184   5.603   5.668  1.00  0.00      PROA
ATOM   1248  HN  GLU   115      -8.222   5.307   5.682  1.00  0.00      PROA
ATOM   1249  CA  GLU   115      -9.634   6.310   6.860  1.00  0.00      PROA
ATOM   1250  HA  GLU   115     -10.473   5.762   7.264  1.00  0.00      PROA
ATOM   1251  CB  GLU   115      -8.528   6.325   7.953  1.00  0.00      PROA
ATOM   1252  HB1 GLU   115      -8.782   7.058   8.752  1.00  0.00      PROA
ATOM   1253  HB2 GLU   115      -7.571   6.648   7.489  1.00  0.00      PROA
ATOM   1254  CG  GLU   115      -8.353   4.937   8.630  1.00  0.00      PROA
ATOM   1255  HG1 GLU   115      -8.237   4.149   7.856  1.00  0.00      PROA
ATOM   1256  HG2 GLU   115      -9.271   4.706   9.212  1.00  0.00      PROA
ATOM   1257  CD  GLU   115      -7.165   4.817   9.569  1.00  0.00      PROA
ATOM   1258  OE1 GLU   115      -6.318   5.740   9.691  1.00  0.00      PROA
ATOM   1259  OE2 GLU   115      -7.070   3.752  10.248  1.00  0.00      PROA
ATOM   1260  C   GLU   115     -10.162   7.714   6.569  1.00  0.00      PROA
ATOM   1261  O   GLU   115     -11.181   8.154   7.098  1.00  0.00      PROA
ATOM   1262  N   ASN   116      -9.512   8.442   5.648  1.00  0.00      PROA
ATOM   1263  HN  ASN   116      -8.654   8.087   5.264  1.00  0.00      PROA
ATOM   1264  CA  ASN   116      -9.912   9.779   5.246  1.00  0.00      PROA
ATOM   1265  HA  ASN   116     -10.459  10.256   6.049  1.00  0.00      PROA
ATOM   1266  CB  ASN   116      -8.649  10.614   4.900  1.00  0.00      PROA
ATOM   1267  HB1 ASN   116      -8.926  11.615   4.509  1.00  0.00      PROA
ATOM   1268  HB2 ASN   116      -8.045  10.074   4.141  1.00  0.00      PROA
ATOM   1269  CG  ASN   116      -7.817  10.844   6.156  1.00  0.00      PROA
ATOM   1270  OD1 ASN   116      -8.328  10.819   7.278  1.00  0.00      PROA
ATOM   1271  ND2 ASN   116      -6.497  11.083   5.991  1.00  0.00      PROA
ATOM   1272 HD21 ASN   116      -5.931  11.188   6.804  1.00  0.00      PROA
ATOM   1273 HD22 ASN   116      -6.081  11.058   5.085  1.00  0.00      PROA
ATOM   1274  C   ASN   116     -10.853   9.781   4.042  1.00  0.00      PROA
ATOM   1275  O   ASN   116     -11.098  10.836   3.460  1.00  0.00      PROA
ATOM   1276  N   ASN   117     -11.407   8.612   3.643  1.00  0.00      PROA
ATOM   1277  HN  ASN   117     -11.195   7.783   4.160  1.00  0.00      PROA
ATOM   1278  CA  ASN   117     -12.267   8.400   2.476  1.00  0.00      PROA
ATOM   1279  HA  ASN   117     -12.250   7.337   2.291  1.00  0.00      PROA
ATOM   1280  CB  ASN   117     -13.731   8.829   2.766  1.00  0.00      PROA
ATOM   1281  HB1 ASN   117     -14.375   8.615   1.885  1.00  0.00      PROA
ATOM   1282  HB2 ASN   117     -13.751   9.920   2.969  1.00  0.00      PROA
ATOM   1283  CG  ASN   117     -14.317   8.061   3.949  1.00  0.00      PROA
ATOM   1284  OD1 ASN   117     -14.001   6.894   4.210  1.00  0.00      PROA
ATOM   1285  ND2 ASN   117     -15.200   8.746   4.711  1.00  0.00      PROA
ATOM   1286 HD21 ASN   117     -15.675   8.289   5.469  1.00  0.00      PROA
ATOM   1287 HD22 ASN   117     -15.384   9.703   4.515  1.00  0.00      PROA
ATOM   1288  C   ASN   117     -11.776   9.041   1.171  1.00  0.00      PROA
ATOM   1289  O   ASN   117     -12.539   9.602   0.386  1.00  0.00      PROA
ATOM   1290  N   TYR   118     -10.455   8.973   0.935  1.00  0.00      PROA
ATOM   1291  HN  TYR   118      -9.893   8.442   1.579  1.00  0.00      PROA
ATOM   1292  CA  TYR   118      -9.748   9.576  -0.174  1.00  0.00      PROA
ATOM   1293  HA  TYR   118      -9.996  10.628  -0.178  1.00  0.00      PROA
ATOM   1294  CB  TYR   118      -8.225   9.418   0.092  1.00  0.00      PROA
ATOM   1295  HB1 TYR   118      -7.999   8.335   0.161  1.00  0.00      PROA
ATOM   1296  HB2 TYR   118      -7.973   9.873   1.072  1.00  0.00      PROA
ATOM   1297  CG  TYR   118      -7.326  10.016  -0.960  1.00  0.00      PROA
ATOM   1298  CD1 TYR   118      -6.876  11.342  -0.844  1.00  0.00      PROA
ATOM   1299  HD1 TYR   118      -7.239  11.962  -0.038  1.00  0.00      PROA
ATOM   1300  CE1 TYR   118      -5.944  11.860  -1.753  1.00  0.00      PROA
ATOM   1301  HE1 TYR   118      -5.590  12.877  -1.656  1.00  0.00      PROA
ATOM   1302  CZ  TYR   118      -5.470  11.061  -2.797  1.00  0.00      PROA
ATOM   1303  OH  TYR   118      -4.545  11.598  -3.712  1.00  0.00      PROA
ATOM   1304  HH  TYR   118      -4.392  10.941  -4.421  1.00  0.00      PROA
ATOM   1305  CD2 TYR   118      -6.849   9.226  -2.020  1.00  0.00      PROA
ATOM   1306  HD2 TYR   118      -7.183   8.203  -2.122  1.00  0.00      PROA
ATOM   1307  CE2 TYR   118      -5.933   9.749  -2.941  1.00  0.00      PROA
ATOM   1308  HE2 TYR   118      -5.578   9.127  -3.749  1.00  0.00      PROA
ATOM   1309  C   TYR   118     -10.125   9.041  -1.547  1.00  0.00      PROA
ATOM   1310  O   TYR   118     -10.265   9.804  -2.505  1.00  0.00      PROA
ATOM   1311  N   TYR   119     -10.261   7.708  -1.670  1.00  0.00      PROA
ATOM   1312  HN  TYR   119     -10.226   7.120  -0.862  1.00  0.00      PROA
ATOM   1313  CA  TYR   119     -10.600   7.044  -2.912  1.00  0.00      PROA
ATOM   1314  HA  TYR   119      -9.968   7.459  -3.687  1.00  0.00      PROA
ATOM   1315  CB  TYR   119     -10.373   5.512  -2.840  1.00  0.00      PROA
ATOM   1316  HB1 TYR   119     -10.601   5.027  -3.815  1.00  0.00      PROA
ATOM   1317  HB2 TYR   119     -11.024   5.061  -2.062  1.00  0.00      PROA
ATOM   1318  CG  TYR   119      -8.938   5.216  -2.515  1.00  0.00      PROA
ATOM   1319  CD1 TYR   119      -7.943   5.572  -3.436  1.00  0.00      PROA
ATOM   1320  HD1 TYR   119      -8.220   6.085  -4.344  1.00  0.00      PROA
ATOM   1321  CE1 TYR   119      -6.599   5.277  -3.186  1.00  0.00      PROA
ATOM   1322  HE1 TYR   119      -5.852   5.560  -3.911  1.00  0.00      PROA
ATOM   1323  CZ  TYR   119      -6.239   4.624  -2.003  1.00  0.00      PROA
ATOM   1324  OH  TYR   119      -4.887   4.344  -1.735  1.00  0.00      PROA
ATOM   1325  HH  TYR   119      -4.366   4.597  -2.531  1.00  0.00      PROA
ATOM   1326  CD2 TYR   119      -8.567   4.563  -1.326  1.00  0.00      PROA
ATOM   1327  HD2 TYR   119      -9.326   4.291  -0.608  1.00  0.00      PROA
ATOM   1328  CE2 TYR   119      -7.219   4.269  -1.071  1.00  0.00      PROA
ATOM   1329  HE2 TYR   119      -6.931   3.779  -0.153  1.00  0.00      PROA
ATOM   1330  C   TYR   119     -12.028   7.309  -3.337  1.00  0.00      PROA
ATOM   1331  O   TYR   119     -12.941   7.368  -2.516  1.00  0.00      PROA
ATOM   1332  N   TRP   120     -12.261   7.459  -4.652  1.00  0.00      PROA
ATOM   1333  HN  TRP   120     -11.493   7.427  -5.314  1.00  0.00      PROA
ATOM   1334  CA  TRP   120     -13.593   7.704  -5.157  1.00  0.00      PROA
ATOM   1335  HA  TRP   120     -14.213   8.135  -4.380  1.00  0.00      PROA
ATOM   1336  CB  TRP   120     -13.519   8.694  -6.353  1.00  0.00      PROA
ATOM   1337  HB1 TRP   120     -12.958   8.225  -7.193  1.00  0.00      PROA
ATOM   1338  HB2 TRP   120     -12.932   9.577  -6.022  1.00  0.00      PROA
ATOM   1339  CG  TRP   120     -14.858   9.170  -6.829  1.00  0.00      PROA
ATOM   1340  CD1 TRP   120     -15.553   8.732  -7.926  1.00  0.00      PROA
ATOM   1341  HD1 TRP   120     -15.167   8.023  -8.652  1.00  0.00      PROA
ATOM   1342  NE1 TRP   120     -16.819   9.273  -7.908  1.00  0.00      PROA
ATOM   1343  HE1 TRP   120     -17.606   9.005  -8.444  1.00  0.00      PROA
ATOM   1344  CE2 TRP   120     -16.963  10.064  -6.810  1.00  0.00      PROA
ATOM   1345  CD2 TRP   120     -15.743  10.034  -6.096  1.00  0.00      PROA
ATOM   1346  CE3 TRP   120     -15.625  10.752  -4.904  1.00  0.00      PROA
ATOM   1347  HE3 TRP   120     -14.711  10.738  -4.329  1.00  0.00      PROA
ATOM   1348  CZ3 TRP   120     -16.728  11.489  -4.460  1.00  0.00      PROA
ATOM   1349  HZ3 TRP   120     -16.665  12.059  -3.544  1.00  0.00      PROA
ATOM   1350  CZ2 TRP   120     -18.057  10.775  -6.355  1.00  0.00      PROA
ATOM   1351  HZ2 TRP   120     -18.988  10.771  -6.899  1.00  0.00      PROA
ATOM   1352  CH2 TRP   120     -17.923  11.501  -5.171  1.00  0.00      PROA
ATOM   1353  HH2 TRP   120     -18.762  12.077  -4.797  1.00  0.00      PROA
ATOM   1354  C   TRP   120     -14.256   6.404  -5.594  1.00  0.00      PROA
ATOM   1355  O   TRP   120     -15.475   6.335  -5.756  1.00  0.00      PROA
ATOM   1356  N   ASN   121     -13.477   5.322  -5.769  1.00  0.00      PROA
ATOM   1357  HN  ASN   121     -12.494   5.358  -5.599  1.00  0.00      PROA
ATOM   1358  CA  ASN   121     -13.999   4.062  -6.246  1.00  0.00      PROA
ATOM   1359  HA  ASN   121     -14.922   3.866  -5.714  1.00  0.00      PROA
ATOM   1360  CB  ASN   121     -14.317   4.150  -7.784  1.00  0.00      PROA
ATOM   1361  HB1 ASN   121     -14.815   5.121  -7.986  1.00  0.00      PROA
ATOM   1362  HB2 ASN   121     -15.051   3.364  -8.039  1.00  0.00      PROA
ATOM   1363  CG  ASN   121     -13.145   4.000  -8.757  1.00  0.00      PROA
ATOM   1364  OD1 ASN   121     -12.038   3.558  -8.431  1.00  0.00      PROA
ATOM   1365  ND2 ASN   121     -13.375   4.390 -10.027  1.00  0.00      PROA
ATOM   1366 HD21 ASN   121     -12.677   4.210 -10.719  1.00  0.00      PROA
ATOM   1367 HD22 ASN   121     -14.290   4.718 -10.295  1.00  0.00      PROA
ATOM   1368  C   ASN   121     -13.034   2.956  -5.811  1.00  0.00      PROA
ATOM   1369  O   ASN   121     -11.916   3.219  -5.366  1.00  0.00      PROA
ATOM   1370  N   ALA   122     -13.465   1.682  -5.898  1.00  0.00      PROA
ATOM   1371  HN  ALA   122     -14.372   1.482  -6.288  1.00  0.00      PROA
ATOM   1372  CA  ALA   122     -12.677   0.515  -5.549  1.00  0.00      PROA
ATOM   1373  HA  ALA   122     -12.344   0.640  -4.528  1.00  0.00      PROA
ATOM   1374  CB  ALA   122     -13.559  -0.745  -5.639  1.00  0.00      PROA
ATOM   1375  HB1 ALA   122     -13.907  -0.918  -6.680  1.00  0.00      PROA
ATOM   1376  HB2 ALA   122     -14.461  -0.615  -5.006  1.00  0.00      PROA
ATOM   1377  HB3 ALA   122     -13.013  -1.647  -5.292  1.00  0.00      PROA
ATOM   1378  C   ALA   122     -11.427   0.330  -6.401  1.00  0.00      PROA
ATOM   1379  O   ALA   122     -10.359  -0.037  -5.903  1.00  0.00      PROA
ATOM   1380  N   GLN   123     -11.532   0.611  -7.718  1.00  0.00      PROA
ATOM   1381  HN  GLN   123     -12.394   0.967  -8.072  1.00  0.00      PROA
ATOM   1382  CA  GLN   123     -10.458   0.492  -8.687  1.00  0.00      PROA
ATOM   1383  HA  GLN   123     -10.113  -0.533  -8.651  1.00  0.00      PROA
ATOM   1384  CB  GLN   123     -10.923   0.776 -10.146  1.00  0.00      PROA
ATOM   1385  HB1 GLN   123     -10.022   0.793 -10.804  1.00  0.00      PROA
ATOM   1386  HB2 GLN   123     -11.382   1.787 -10.203  1.00  0.00      PROA
ATOM   1387  CG  GLN   123     -11.881  -0.277 -10.772  1.00  0.00      PROA
ATOM   1388  HG1 GLN   123     -11.436  -1.288 -10.665  1.00  0.00      PROA
ATOM   1389  HG2 GLN   123     -11.981  -0.061 -11.859  1.00  0.00      PROA
ATOM   1390  CD  GLN   123     -13.297  -0.255 -10.185  1.00  0.00      PROA
ATOM   1391  OE1 GLN   123     -13.895   0.808  -9.996  1.00  0.00      PROA
ATOM   1392  NE2 GLN   123     -13.870  -1.445  -9.900  1.00  0.00      PROA
ATOM   1393 HE21 GLN   123     -14.824  -1.454  -9.584  1.00  0.00      PROA
ATOM   1394 HE22 GLN   123     -13.400  -2.298 -10.140  1.00  0.00      PROA
ATOM   1395  C   GLN   123      -9.235   1.341  -8.346  1.00  0.00      PROA
ATOM   1396  O   GLN   123      -8.102   0.890  -8.465  1.00  0.00      PROA
ATOM   1397  N   GLU   124      -9.437   2.583  -7.855  1.00  0.00      PROA
ATOM   1398  HN  GLU   124     -10.368   2.963  -7.836  1.00  0.00      PROA
ATOM   1399  CA  GLU   124      -8.366   3.431  -7.357  1.00  0.00      PROA
ATOM   1400  HA  GLU   124      -7.668   3.593  -8.166  1.00  0.00      PROA
ATOM   1401  CB  GLU   124      -8.914   4.801  -6.889  1.00  0.00      PROA
ATOM   1402  HB1 GLU   124      -8.092   5.363  -6.387  1.00  0.00      PROA
ATOM   1403  HB2 GLU   124      -9.728   4.640  -6.147  1.00  0.00      PROA
ATOM   1404  CG  GLU   124      -9.426   5.705  -8.033  1.00  0.00      PROA
ATOM   1405  HG1 GLU   124     -10.285   5.243  -8.557  1.00  0.00      PROA
ATOM   1406  HG2 GLU   124      -8.610   5.851  -8.772  1.00  0.00      PROA
ATOM   1407  CD  GLU   124      -9.860   7.069  -7.530  1.00  0.00      PROA
ATOM   1408  OE1 GLU   124     -10.093   7.261  -6.311  1.00  0.00      PROA
ATOM   1409  OE2 GLU   124      -9.901   8.005  -8.371  1.00  0.00      PROA
ATOM   1410  C   GLU   124      -7.573   2.833  -6.199  1.00  0.00      PROA
ATOM   1411  O   GLU   124      -6.340   2.868  -6.189  1.00  0.00      PROA
ATOM   1412  N   CYS   125      -8.251   2.241  -5.199  1.00  0.00      PROA
ATOM   1413  HN  CYS   125      -9.250   2.217  -5.234  1.00  0.00      PROA
ATOM   1414  CA  CYS   125      -7.599   1.551  -4.096  1.00  0.00      PROA
ATOM   1415  HA  CYS   125      -6.888   2.236  -3.653  1.00  0.00      PROA
ATOM   1416  CB  CYS   125      -8.650   1.166  -3.017  1.00  0.00      PROA
ATOM   1417  HB1 CYS   125      -9.383   0.467  -3.475  1.00  0.00      PROA
ATOM   1418  HB2 CYS   125      -9.215   2.090  -2.758  1.00  0.00      PROA
ATOM   1419  SG  CYS   125      -7.950   0.433  -1.493  1.00  0.00      PROA
ATOM   1420  HG1 CYS   125      -7.291   1.523  -1.116  1.00  0.00      PROA
ATOM   1421  C   CYS   125      -6.794   0.335  -4.562  1.00  0.00      PROA
ATOM   1422  O   CYS   125      -5.640   0.135  -4.188  1.00  0.00      PROA
ATOM   1423  N   ILE   126      -7.384  -0.474  -5.467  1.00  0.00      PROA
ATOM   1424  HN  ILE   126      -8.332  -0.295  -5.739  1.00  0.00      PROA
ATOM   1425  CA  ILE   126      -6.738  -1.609  -6.116  1.00  0.00      PROA
ATOM   1426  HA  ILE   126      -6.370  -2.257  -5.335  1.00  0.00      PROA
ATOM   1427  CB  ILE   126      -7.758  -2.401  -6.946  1.00  0.00      PROA
ATOM   1428  HB  ILE   126      -8.311  -1.678  -7.590  1.00  0.00      PROA
ATOM   1429  CG2 ILE   126      -7.081  -3.436  -7.876  1.00  0.00      PROA
ATOM   1430 HG21 ILE   126      -6.464  -4.150  -7.294  1.00  0.00      PROA
ATOM   1431 HG22 ILE   126      -6.443  -2.947  -8.641  1.00  0.00      PROA
ATOM   1432 HG23 ILE   126      -7.846  -4.022  -8.428  1.00  0.00      PROA
ATOM   1433  CG1 ILE   126      -8.794  -3.081  -6.009  1.00  0.00      PROA
ATOM   1434 HG11 ILE   126      -9.136  -2.357  -5.236  1.00  0.00      PROA
ATOM   1435 HG12 ILE   126      -8.299  -3.923  -5.476  1.00  0.00      PROA
ATOM   1436  CD  ILE   126     -10.042  -3.598  -6.737  1.00  0.00      PROA
ATOM   1437  HD1 ILE   126      -9.782  -4.394  -7.466  1.00  0.00      PROA
ATOM   1438  HD2 ILE   126     -10.545  -2.770  -7.282  1.00  0.00      PROA
ATOM   1439  HD3 ILE   126     -10.767  -4.024  -6.009  1.00  0.00      PROA
ATOM   1440  C   ILE   126      -5.507  -1.202  -6.926  1.00  0.00      PROA
ATOM   1441  O   ILE   126      -4.453  -1.840  -6.866  1.00  0.00      PROA
ATOM   1442  N   GLN   127      -5.594  -0.090  -7.676  1.00  0.00      PROA
ATOM   1443  HN  GLN   127      -6.486   0.364  -7.777  1.00  0.00      PROA
ATOM   1444  CA  GLN   127      -4.493   0.510  -8.405  1.00  0.00      PROA
ATOM   1445  HA  GLN   127      -4.105  -0.239  -9.084  1.00  0.00      PROA
ATOM   1446  CB  GLN   127      -5.037   1.689  -9.256  1.00  0.00      PROA
ATOM   1447  HB1 GLN   127      -5.598   2.372  -8.582  1.00  0.00      PROA
ATOM   1448  HB2 GLN   127      -5.777   1.264  -9.972  1.00  0.00      PROA
ATOM   1449  CG  GLN   127      -3.983   2.511 -10.034  1.00  0.00      PROA
ATOM   1450  HG1 GLN   127      -3.401   1.842 -10.703  1.00  0.00      PROA
ATOM   1451  HG2 GLN   127      -3.274   3.015  -9.346  1.00  0.00      PROA
ATOM   1452  CD  GLN   127      -4.653   3.567 -10.919  1.00  0.00      PROA
ATOM   1453  OE1 GLN   127      -4.780   3.413 -12.134  1.00  0.00      PROA
ATOM   1454  NE2 GLN   127      -5.105   4.684 -10.305  1.00  0.00      PROA
ATOM   1455 HE21 GLN   127      -5.049   4.758  -9.302  1.00  0.00      PROA
ATOM   1456 HE22 GLN   127      -5.580   5.361 -10.865  1.00  0.00      PROA
ATOM   1457  C   GLN   127      -3.310   0.933  -7.533  1.00  0.00      PROA
ATOM   1458  O   GLN   127      -2.162   0.630  -7.854  1.00  0.00      PROA
ATOM   1459  N   ASP   128      -3.560   1.586  -6.373  1.00  0.00      PROA
ATOM   1460  HN  ASP   128      -4.496   1.850  -6.136  1.00  0.00      PROA
ATOM   1461  CA  ASP   128      -2.536   1.887  -5.379  1.00  0.00      PROA
ATOM   1462  HA  ASP   128      -1.730   2.394  -5.894  1.00  0.00      PROA
ATOM   1463  CB  ASP   128      -3.064   2.829  -4.255  1.00  0.00      PROA
ATOM   1464  HB1 ASP   128      -2.374   2.805  -3.382  1.00  0.00      PROA
ATOM   1465  HB2 ASP   128      -4.064   2.493  -3.913  1.00  0.00      PROA
ATOM   1466  CG  ASP   128      -3.149   4.287  -4.673  1.00  0.00      PROA
ATOM   1467  OD1 ASP   128      -2.935   4.634  -5.866  1.00  0.00      PROA
ATOM   1468  OD2 ASP   128      -3.457   5.125  -3.782  1.00  0.00      PROA
ATOM   1469  C   ASP   128      -1.878   0.633  -4.781  1.00  0.00      PROA
ATOM   1470  O   ASP   128      -0.657   0.574  -4.635  1.00  0.00      PROA
ATOM   1471  N   PHE   129      -2.650  -0.434  -4.467  1.00  0.00      PROA
ATOM   1472  HN  PHE   129      -3.649  -0.363  -4.508  1.00  0.00      PROA
ATOM   1473  CA  PHE   129      -2.077  -1.723  -4.082  1.00  0.00      PROA
ATOM   1474  HA  PHE   129      -1.436  -1.549  -3.227  1.00  0.00      PROA
ATOM   1475  CB  PHE   129      -3.177  -2.758  -3.702  1.00  0.00      PROA
ATOM   1476  HB1 PHE   129      -2.827  -3.806  -3.836  1.00  0.00      PROA
ATOM   1477  HB2 PHE   129      -4.069  -2.614  -4.347  1.00  0.00      PROA
ATOM   1478  CG  PHE   129      -3.579  -2.649  -2.254  1.00  0.00      PROA
ATOM   1479  CD1 PHE   129      -2.697  -3.106  -1.258  1.00  0.00      PROA
ATOM   1480  HD1 PHE   129      -1.723  -3.475  -1.543  1.00  0.00      PROA
ATOM   1481  CE1 PHE   129      -3.079  -3.114   0.089  1.00  0.00      PROA
ATOM   1482  HE1 PHE   129      -2.393  -3.473   0.843  1.00  0.00      PROA
ATOM   1483  CZ  PHE   129      -4.356  -2.671   0.455  1.00  0.00      PROA
ATOM   1484  HZ  PHE   129      -4.655  -2.680   1.493  1.00  0.00      PROA
ATOM   1485  CD2 PHE   129      -4.860  -2.215  -1.874  1.00  0.00      PROA
ATOM   1486  HD2 PHE   129      -5.559  -1.888  -2.630  1.00  0.00      PROA
ATOM   1487  CE2 PHE   129      -5.250  -2.227  -0.528  1.00  0.00      PROA
ATOM   1488  HE2 PHE   129      -6.238  -1.889  -0.251  1.00  0.00      PROA
ATOM   1489  C   PHE   129      -1.160  -2.347  -5.132  1.00  0.00      PROA
ATOM   1490  O   PHE   129      -0.046  -2.769  -4.827  1.00  0.00      PROA
ATOM   1491  N   ASN   130      -1.568  -2.363  -6.418  1.00  0.00      PROA
ATOM   1492  HN  ASN   130      -2.488  -2.032  -6.641  1.00  0.00      PROA
ATOM   1493  CA  ASN   130      -0.709  -2.798  -7.515  1.00  0.00      PROA
ATOM   1494  HA  ASN   130      -0.321  -3.775  -7.250  1.00  0.00      PROA
ATOM   1495  CB  ASN   130      -1.470  -2.933  -8.861  1.00  0.00      PROA
ATOM   1496  HB1 ASN   130      -0.750  -3.065  -9.700  1.00  0.00      PROA
ATOM   1497  HB2 ASN   130      -2.084  -2.034  -9.064  1.00  0.00      PROA
ATOM   1498  CG  ASN   130      -2.337  -4.191  -8.850  1.00  0.00      PROA
ATOM   1499  OD1 ASN   130      -1.911  -5.268  -9.284  1.00  0.00      PROA
ATOM   1500  ND2 ASN   130      -3.605  -4.080  -8.402  1.00  0.00      PROA
ATOM   1501 HD21 ASN   130      -4.186  -4.891  -8.434  1.00  0.00      PROA
ATOM   1502 HD22 ASN   130      -3.919  -3.228  -7.977  1.00  0.00      PROA
ATOM   1503  C   ASN   130       0.543  -1.934  -7.673  1.00  0.00      PROA
ATOM   1504  O   ASN   130       1.633  -2.451  -7.890  1.00  0.00      PROA
ATOM   1505  N   THR   131       0.438  -0.595  -7.502  1.00  0.00      PROA
ATOM   1506  HN  THR   131      -0.467  -0.175  -7.393  1.00  0.00      PROA
ATOM   1507  CA  THR   131       1.596   0.308  -7.482  1.00  0.00      PROA
ATOM   1508  HA  THR   131       2.111   0.210  -8.428  1.00  0.00      PROA
ATOM   1509  CB  THR   131       1.195   1.776  -7.282  1.00  0.00      PROA
ATOM   1510  HB  THR   131       0.536   1.872  -6.389  1.00  0.00      PROA
ATOM   1511  OG1 THR   131       0.486   2.255  -8.416  1.00  0.00      PROA
ATOM   1512  HG1 THR   131       0.012   3.056  -8.098  1.00  0.00      PROA
ATOM   1513  CG2 THR   131       2.402   2.713  -7.114  1.00  0.00      PROA
ATOM   1514 HG21 THR   131       3.135   2.578  -7.937  1.00  0.00      PROA
ATOM   1515 HG22 THR   131       2.924   2.537  -6.150  1.00  0.00      PROA
ATOM   1516 HG23 THR   131       2.074   3.775  -7.111  1.00  0.00      PROA
ATOM   1517  C   THR   131       2.607  -0.061  -6.409  1.00  0.00      PROA
ATOM   1518  O   THR   131       3.809  -0.136  -6.666  1.00  0.00      PROA
ATOM   1519  N   MET   132       2.136  -0.365  -5.181  1.00  0.00      PROA
ATOM   1520  HN  MET   132       1.151  -0.307  -4.995  1.00  0.00      PROA
ATOM   1521  CA  MET   132       2.979  -0.807  -4.084  1.00  0.00      PROA
ATOM   1522  HA  MET   132       3.714  -0.036  -3.896  1.00  0.00      PROA
ATOM   1523  CB  MET   132       2.106  -0.999  -2.816  1.00  0.00      PROA
ATOM   1524  HB1 MET   132       1.314  -1.744  -3.045  1.00  0.00      PROA
ATOM   1525  HB2 MET   132       1.584  -0.041  -2.604  1.00  0.00      PROA
ATOM   1526  CG  MET   132       2.863  -1.445  -1.549  1.00  0.00      PROA
ATOM   1527  HG1 MET   132       3.574  -0.635  -1.279  1.00  0.00      PROA
ATOM   1528  HG2 MET   132       3.470  -2.353  -1.752  1.00  0.00      PROA
ATOM   1529  SD  MET   132       1.771  -1.787  -0.139  1.00  0.00      PROA
ATOM   1530  CE  MET   132       1.271  -3.449  -0.677  1.00  0.00      PROA
ATOM   1531  HE1 MET   132       2.150  -4.125  -0.758  1.00  0.00      PROA
ATOM   1532  HE2 MET   132       0.773  -3.427  -1.671  1.00  0.00      PROA
ATOM   1533  HE3 MET   132       0.561  -3.905   0.045  1.00  0.00      PROA
ATOM   1534  C   MET   132       3.752  -2.094  -4.362  1.00  0.00      PROA
ATOM   1535  O   MET   132       4.959  -2.168  -4.118  1.00  0.00      PROA
ATOM   1536  N   PHE   133       3.073  -3.129  -4.906  1.00  0.00      PROA
ATOM   1537  HN  PHE   133       2.084  -3.064  -5.049  1.00  0.00      PROA
ATOM   1538  CA  PHE   133       3.708  -4.363  -5.341  1.00  0.00      PROA
ATOM   1539  HA  PHE   133       4.310  -4.721  -4.518  1.00  0.00      PROA
ATOM   1540  CB  PHE   133       2.654  -5.452  -5.695  1.00  0.00      PROA
ATOM   1541  HB1 PHE   133       3.148  -6.379  -6.058  1.00  0.00      PROA
ATOM   1542  HB2 PHE   133       1.974  -5.083  -6.493  1.00  0.00      PROA
ATOM   1543  CG  PHE   133       1.843  -5.846  -4.483  1.00  0.00      PROA
ATOM   1544  CD1 PHE   133       2.477  -6.357  -3.336  1.00  0.00      PROA
ATOM   1545  HD1 PHE   133       3.550  -6.470  -3.324  1.00  0.00      PROA
ATOM   1546  CE1 PHE   133       1.731  -6.742  -2.214  1.00  0.00      PROA
ATOM   1547  HE1 PHE   133       2.235  -7.138  -1.346  1.00  0.00      PROA
ATOM   1548  CZ  PHE   133       0.335  -6.627  -2.230  1.00  0.00      PROA
ATOM   1549  HZ  PHE   133      -0.245  -6.933  -1.371  1.00  0.00      PROA
ATOM   1550  CD2 PHE   133       0.439  -5.773  -4.496  1.00  0.00      PROA
ATOM   1551  HD2 PHE   133      -0.068  -5.418  -5.382  1.00  0.00      PROA
ATOM   1552  CE2 PHE   133      -0.313  -6.148  -3.375  1.00  0.00      PROA
ATOM   1553  HE2 PHE   133      -1.391  -6.080  -3.403  1.00  0.00      PROA
ATOM   1554  C   PHE   133       4.692  -4.189  -6.493  1.00  0.00      PROA
ATOM   1555  O   PHE   133       5.832  -4.644  -6.413  1.00  0.00      PROA
ATOM   1556  N   THR   134       4.308  -3.456  -7.564  1.00  0.00      PROA
ATOM   1557  HN  THR   134       3.362  -3.121  -7.632  1.00  0.00      PROA
ATOM   1558  CA  THR   134       5.150  -3.224  -8.743  1.00  0.00      PROA
ATOM   1559  HA  THR   134       5.415  -4.190  -9.151  1.00  0.00      PROA
ATOM   1560  CB  THR   134       4.437  -2.426  -9.840  1.00  0.00      PROA
ATOM   1561  HB  THR   134       3.984  -1.503  -9.406  1.00  0.00      PROA
ATOM   1562  OG1 THR   134       3.409  -3.210 -10.427  1.00  0.00      PROA
ATOM   1563  HG1 THR   134       2.765  -2.579 -10.804  1.00  0.00      PROA
ATOM   1564  CG2 THR   134       5.378  -2.054 -10.998  1.00  0.00      PROA
ATOM   1565 HG21 THR   134       5.944  -2.947 -11.342  1.00  0.00      PROA
ATOM   1566 HG22 THR   134       6.100  -1.268 -10.699  1.00  0.00      PROA
ATOM   1567 HG23 THR   134       4.800  -1.667 -11.862  1.00  0.00      PROA
ATOM   1568  C   THR   134       6.456  -2.533  -8.412  1.00  0.00      PROA
ATOM   1569  O   THR   134       7.530  -2.951  -8.842  1.00  0.00      PROA
ATOM   1570  N   ASN   135       6.411  -1.479  -7.570  1.00  0.00      PROA
ATOM   1571  HN  ASN   135       5.526  -1.141  -7.238  1.00  0.00      PROA
ATOM   1572  CA  ASN   135       7.600  -0.781  -7.105  1.00  0.00      PROA
ATOM   1573  HA  ASN   135       8.140  -0.414  -7.970  1.00  0.00      PROA
ATOM   1574  CB  ASN   135       7.214   0.391  -6.170  1.00  0.00      PROA
ATOM   1575  HB1 ASN   135       8.124   0.871  -5.747  1.00  0.00      PROA
ATOM   1576  HB2 ASN   135       6.593   0.007  -5.332  1.00  0.00      PROA
ATOM   1577  CG  ASN   135       6.426   1.474  -6.902  1.00  0.00      PROA
ATOM   1578  OD1 ASN   135       6.281   1.508  -8.128  1.00  0.00      PROA
ATOM   1579  ND2 ASN   135       5.894   2.415  -6.090  1.00  0.00      PROA
ATOM   1580 HD21 ASN   135       5.360   3.165  -6.486  1.00  0.00      PROA
ATOM   1581 HD22 ASN   135       6.054   2.349  -5.102  1.00  0.00      PROA
ATOM   1582  C   ASN   135       8.564  -1.684  -6.340  1.00  0.00      PROA
ATOM   1583  O   ASN   135       9.776  -1.656  -6.552  1.00  0.00      PROA
ATOM   1584  N   CYS   136       8.023  -2.534  -5.440  1.00  0.00      PROA
ATOM   1585  HN  CYS   136       7.032  -2.558  -5.320  1.00  0.00      PROA
ATOM   1586  CA  CYS   136       8.797  -3.495  -4.677  1.00  0.00      PROA
ATOM   1587  HA  CYS   136       9.582  -2.947  -4.175  1.00  0.00      PROA
ATOM   1588  CB  CYS   136       7.897  -4.177  -3.606  1.00  0.00      PROA
ATOM   1589  HB1 CYS   136       7.103  -4.758  -4.128  1.00  0.00      PROA
ATOM   1590  HB2 CYS   136       7.381  -3.373  -3.039  1.00  0.00      PROA
ATOM   1591  SG  CYS   136       8.792  -5.264  -2.438  1.00  0.00      PROA
ATOM   1592  HG1 CYS   136       9.423  -4.291  -1.782  1.00  0.00      PROA
ATOM   1593  C   CYS   136       9.487  -4.533  -5.558  1.00  0.00      PROA
ATOM   1594  O   CYS   136      10.678  -4.801  -5.395  1.00  0.00      PROA
ATOM   1595  N   TYR   137       8.769  -5.104  -6.548  1.00  0.00      PROA
ATOM   1596  HN  TYR   137       7.787  -4.912  -6.638  1.00  0.00      PROA
ATOM   1597  CA  TYR   137       9.335  -6.018  -7.529  1.00  0.00      PROA
ATOM   1598  HA  TYR   137       9.829  -6.810  -6.984  1.00  0.00      PROA
ATOM   1599  CB  TYR   137       8.236  -6.632  -8.444  1.00  0.00      PROA
ATOM   1600  HB1 TYR   137       8.688  -7.332  -9.180  1.00  0.00      PROA
ATOM   1601  HB2 TYR   137       7.723  -5.814  -8.999  1.00  0.00      PROA
ATOM   1602  CG  TYR   137       7.194  -7.426  -7.684  1.00  0.00      PROA
ATOM   1603  CD1 TYR   137       7.528  -8.272  -6.606  1.00  0.00      PROA
ATOM   1604  HD1 TYR   137       8.554  -8.364  -6.283  1.00  0.00      PROA
ATOM   1605  CE1 TYR   137       6.538  -9.016  -5.947  1.00  0.00      PROA
ATOM   1606  HE1 TYR   137       6.799  -9.664  -5.122  1.00  0.00      PROA
ATOM   1607  CZ  TYR   137       5.206  -8.932  -6.364  1.00  0.00      PROA
ATOM   1608  OH  TYR   137       4.220  -9.691  -5.706  1.00  0.00      PROA
ATOM   1609  HH  TYR   137       3.384  -9.608  -6.214  1.00  0.00      PROA
ATOM   1610  CD2 TYR   137       5.852  -7.376  -8.105  1.00  0.00      PROA
ATOM   1611  HD2 TYR   137       5.576  -6.755  -8.946  1.00  0.00      PROA
ATOM   1612  CE2 TYR   137       4.863  -8.119  -7.449  1.00  0.00      PROA
ATOM   1613  HE2 TYR   137       3.838  -8.062  -7.787  1.00  0.00      PROA
ATOM   1614  C   TYR   137      10.427  -5.402  -8.401  1.00  0.00      PROA
ATOM   1615  O   TYR   137      11.466  -6.017  -8.636  1.00  0.00      PROA
ATOM   1616  N   ILE   138      10.234  -4.157  -8.893  1.00  0.00      PROA
ATOM   1617  HN  ILE   138       9.358  -3.689  -8.746  1.00  0.00      PROA
ATOM   1618  CA  ILE   138      11.251  -3.427  -9.643  1.00  0.00      PROA
ATOM   1619  HA  ILE   138      11.571  -4.068 -10.451  1.00  0.00      PROA
ATOM   1620  CB  ILE   138      10.668  -2.155 -10.277  1.00  0.00      PROA
ATOM   1621  HB  ILE   138      10.120  -1.589  -9.486  1.00  0.00      PROA
ATOM   1622  CG2 ILE   138      11.773  -1.226 -10.846  1.00  0.00      PROA
ATOM   1623 HG21 ILE   138      12.375  -1.758 -11.612  1.00  0.00      PROA
ATOM   1624 HG22 ILE   138      12.445  -0.844 -10.053  1.00  0.00      PROA
ATOM   1625 HG23 ILE   138      11.319  -0.332 -11.324  1.00  0.00      PROA
ATOM   1626  CG1 ILE   138       9.647  -2.539 -11.382  1.00  0.00      PROA
ATOM   1627 HG11 ILE   138       8.914  -3.269 -10.973  1.00  0.00      PROA
ATOM   1628 HG12 ILE   138      10.186  -3.042 -12.215  1.00  0.00      PROA
ATOM   1629  CD  ILE   138       8.857  -1.345 -11.936  1.00  0.00      PROA
ATOM   1630  HD1 ILE   138       9.516  -0.641 -12.486  1.00  0.00      PROA
ATOM   1631  HD2 ILE   138       8.365  -0.787 -11.111  1.00  0.00      PROA
ATOM   1632  HD3 ILE   138       8.071  -1.693 -12.641  1.00  0.00      PROA
ATOM   1633  C   ILE   138      12.519  -3.121  -8.843  1.00  0.00      PROA
ATOM   1634  O   ILE   138      13.641  -3.344  -9.317  1.00  0.00      PROA
ATOM   1635  N   TYR   139      12.385  -2.609  -7.599  1.00  0.00      PROA
ATOM   1636  HN  TYR   139      11.474  -2.408  -7.228  1.00  0.00      PROA
ATOM   1637  CA  TYR   139      13.527  -2.295  -6.755  1.00  0.00      PROA
ATOM   1638  HA  TYR   139      14.210  -1.733  -7.371  1.00  0.00      PROA
ATOM   1639  CB  TYR   139      13.134  -1.348  -5.580  1.00  0.00      PROA
ATOM   1640  HB1 TYR   139      12.462  -1.869  -4.864  1.00  0.00      PROA
ATOM   1641  HB2 TYR   139      12.592  -0.463  -5.976  1.00  0.00      PROA
ATOM   1642  CG  TYR   139      14.376  -0.865  -4.858  1.00  0.00      PROA
ATOM   1643  CD1 TYR   139      15.180   0.131  -5.444  1.00  0.00      PROA
ATOM   1644  HD1 TYR   139      14.872   0.580  -6.377  1.00  0.00      PROA
ATOM   1645  CE1 TYR   139      16.399   0.503  -4.855  1.00  0.00      PROA
ATOM   1646  HE1 TYR   139      17.037   1.236  -5.330  1.00  0.00      PROA
ATOM   1647  CZ  TYR   139      16.824  -0.125  -3.679  1.00  0.00      PROA
ATOM   1648  OH  TYR   139      18.088   0.181  -3.135  1.00  0.00      PROA
ATOM   1649  HH  TYR   139      18.356  -0.591  -2.593  1.00  0.00      PROA
ATOM   1650  CD2 TYR   139      14.791  -1.450  -3.649  1.00  0.00      PROA
ATOM   1651  HD2 TYR   139      14.190  -2.221  -3.192  1.00  0.00      PROA
ATOM   1652  CE2 TYR   139      16.016  -1.091  -3.068  1.00  0.00      PROA
ATOM   1653  HE2 TYR   139      16.345  -1.581  -2.162  1.00  0.00      PROA
ATOM   1654  C   TYR   139      14.321  -3.511  -6.258  1.00  0.00      PROA
ATOM   1655  O   TYR   139      15.551  -3.510  -6.260  1.00  0.00      PROA
ATOM   1656  N   ASN   140      13.630  -4.576  -5.808  1.00  0.00      PROA
ATOM   1657  HN  ASN   140      12.632  -4.607  -5.889  1.00  0.00      PROA
ATOM   1658  CA  ASN   140      14.257  -5.658  -5.064  1.00  0.00      PROA
ATOM   1659  HA  ASN   140      15.205  -5.311  -4.670  1.00  0.00      PROA
ATOM   1660  CB  ASN   140      13.390  -6.093  -3.860  1.00  0.00      PROA
ATOM   1661  HB1 ASN   140      13.898  -6.900  -3.290  1.00  0.00      PROA
ATOM   1662  HB2 ASN   140      12.403  -6.465  -4.201  1.00  0.00      PROA
ATOM   1663  CG  ASN   140      13.218  -4.910  -2.912  1.00  0.00      PROA
ATOM   1664  OD1 ASN   140      14.106  -4.604  -2.116  1.00  0.00      PROA
ATOM   1665  ND2 ASN   140      12.041  -4.250  -2.945  1.00  0.00      PROA
ATOM   1666 HD21 ASN   140      11.872  -3.544  -2.259  1.00  0.00      PROA
ATOM   1667 HD22 ASN   140      11.376  -4.486  -3.656  1.00  0.00      PROA
ATOM   1668  C   ASN   140      14.591  -6.860  -5.936  1.00  0.00      PROA
ATOM   1669  O   ASN   140      13.954  -7.139  -6.953  1.00  0.00      PROA
ATOM   1670  N   LYS   141      15.651  -7.601  -5.571  1.00  0.00      PROA
ATOM   1671  HN  LYS   141      16.122  -7.443  -4.691  1.00  0.00      PROA
ATOM   1672  CA  LYS   141      16.203  -8.657  -6.397  1.00  0.00      PROA
ATOM   1673  HA  LYS   141      16.187  -8.306  -7.416  1.00  0.00      PROA
ATOM   1674  CB  LYS   141      17.674  -8.942  -6.005  1.00  0.00      PROA
ATOM   1675  HB1 LYS   141      18.123  -9.672  -6.715  1.00  0.00      PROA
ATOM   1676  HB2 LYS   141      17.706  -9.398  -4.990  1.00  0.00      PROA
ATOM   1677  CG  LYS   141      18.558  -7.684  -5.970  1.00  0.00      PROA
ATOM   1678  HG1 LYS   141      18.143  -6.945  -5.247  1.00  0.00      PROA
ATOM   1679  HG2 LYS   141      18.571  -7.208  -6.976  1.00  0.00      PROA
ATOM   1680  CD  LYS   141      19.990  -8.016  -5.528  1.00  0.00      PROA
ATOM   1681  HD1 LYS   141      20.416  -8.743  -6.255  1.00  0.00      PROA
ATOM   1682  HD2 LYS   141      19.942  -8.523  -4.536  1.00  0.00      PROA
ATOM   1683  CE  LYS   141      20.887  -6.779  -5.417  1.00  0.00      PROA
ATOM   1684  HE1 LYS   141      20.544  -6.115  -4.594  1.00  0.00      PROA
ATOM   1685  HE2 LYS   141      20.880  -6.210  -6.373  1.00  0.00      PROA
ATOM   1686  NZ  LYS   141      22.277  -7.181  -5.146  1.00  0.00      PROA
ATOM   1687  HZ1 LYS   141      22.629  -7.714  -5.981  1.00  0.00      PROA
ATOM   1688  HZ2 LYS   141      22.315  -7.818  -4.306  1.00  0.00      PROA
ATOM   1689  HZ3 LYS   141      22.879  -6.338  -4.999  1.00  0.00      PROA
ATOM   1690  C   LYS   141      15.413  -9.962  -6.268  1.00  0.00      PROA
ATOM   1691  O   LYS   141      14.853 -10.202  -5.198  1.00  0.00      PROA
ATOM   1692  N   PRO   142      15.376 -10.879  -7.247  1.00  0.00      PROA
ATOM   1693  CD  PRO   142      15.646 -10.552  -8.654  1.00  0.00      PROA
ATOM   1694  HD1 PRO   142      16.710 -10.791  -8.880  1.00  0.00      PROA
ATOM   1695  HD2 PRO   142      15.423  -9.489  -8.903  1.00  0.00      PROA
ATOM   1696  CA  PRO   142      14.624 -12.141  -7.121  1.00  0.00      PROA
ATOM   1697  HA  PRO   142      13.629 -11.909  -6.770  1.00  0.00      PROA
ATOM   1698  CB  PRO   142      14.629 -12.704  -8.558  1.00  0.00      PROA
ATOM   1699  HB1 PRO   142      13.719 -13.307  -8.765  1.00  0.00      PROA
ATOM   1700  HB2 PRO   142      15.535 -13.326  -8.744  1.00  0.00      PROA
ATOM   1701  CG  PRO   142      14.707 -11.461  -9.443  1.00  0.00      PROA
ATOM   1702  HG1 PRO   142      15.078 -11.681 -10.464  1.00  0.00      PROA
ATOM   1703  HG2 PRO   142      13.701 -10.987  -9.512  1.00  0.00      PROA
ATOM   1704  C   PRO   142      15.229 -13.170  -6.162  1.00  0.00      PROA
ATOM   1705  O   PRO   142      14.822 -14.333  -6.186  1.00  0.00      PROA
ATOM   1706  N   GLY   143      16.160 -12.749  -5.287  1.00  0.00      PROA
ATOM   1707  HN  GLY   143      16.471 -11.810  -5.386  1.00  0.00      PROA
ATOM   1708  CA  GLY   143      16.750 -13.525  -4.208  1.00  0.00      PROA
ATOM   1709  HA1 GLY   143      17.797 -13.655  -4.432  1.00  0.00      PROA
ATOM   1710  HA2 GLY   143      16.219 -14.458  -4.084  1.00  0.00      PROA
ATOM   1711  C   GLY   143      16.677 -12.793  -2.897  1.00  0.00      PROA
ATOM   1712  O   GLY   143      17.034 -13.332  -1.851  1.00  0.00      PROA
ATOM   1713  N   ASP   144      16.207 -11.529  -2.889  1.00  0.00      PROA
ATOM   1714  HN  ASP   144      15.883 -11.080  -3.721  1.00  0.00      PROA
ATOM   1715  CA  ASP   144      15.945 -10.796  -1.664  1.00  0.00      PROA
ATOM   1716  HA  ASP   144      16.812 -10.898  -1.026  1.00  0.00      PROA
ATOM   1717  CB  ASP   144      15.705  -9.286  -1.935  1.00  0.00      PROA
ATOM   1718  HB1 ASP   144      15.452  -8.769  -0.985  1.00  0.00      PROA
ATOM   1719  HB2 ASP   144      14.870  -9.160  -2.656  1.00  0.00      PROA
ATOM   1720  CG  ASP   144      16.924  -8.575  -2.487  1.00  0.00      PROA
ATOM   1721  OD1 ASP   144      18.065  -9.097  -2.394  1.00  0.00      PROA
ATOM   1722  OD2 ASP   144      16.754  -7.406  -2.937  1.00  0.00      PROA
ATOM   1723  C   ASP   144      14.757 -11.397  -0.905  1.00  0.00      PROA
ATOM   1724  O   ASP   144      13.785 -11.860  -1.508  1.00  0.00      PROA
ATOM   1725  N   ASP   145      14.800 -11.410   0.445  1.00  0.00      PROA
ATOM   1726  HN  ASP   145      15.602 -11.033   0.917  1.00  0.00      PROA
ATOM   1727  CA  ASP   145      13.739 -11.942   1.295  1.00  0.00      PROA
ATOM   1728  HA  ASP   145      13.584 -12.980   1.026  1.00  0.00      PROA
ATOM   1729  CB  ASP   145      14.114 -11.832   2.800  1.00  0.00      PROA
ATOM   1730  HB1 ASP   145      13.272 -12.188   3.431  1.00  0.00      PROA
ATOM   1731  HB2 ASP   145      14.303 -10.769   3.059  1.00  0.00      PROA
ATOM   1732  CG  ASP   145      15.331 -12.640   3.198  1.00  0.00      PROA
ATOM   1733  OD1 ASP   145      15.672 -13.668   2.561  1.00  0.00      PROA
ATOM   1734  OD2 ASP   145      15.879 -12.321   4.291  1.00  0.00      PROA
ATOM   1735  C   ASP   145      12.401 -11.224   1.082  1.00  0.00      PROA
ATOM   1736  O   ASP   145      11.335 -11.840   1.022  1.00  0.00      PROA
ATOM   1737  N   ILE   146      12.453  -9.885   0.926  1.00  0.00      PROA
ATOM   1738  HN  ILE   146      13.344  -9.429   1.037  1.00  0.00      PROA
ATOM   1739  CA  ILE   146      11.317  -8.996   0.728  1.00  0.00      PROA
ATOM   1740  HA  ILE   146      10.696  -9.123   1.600  1.00  0.00      PROA
ATOM   1741  CB  ILE   146      11.768  -7.534   0.701  1.00  0.00      PROA
ATOM   1742  HB  ILE   146      12.359  -7.359   1.635  1.00  0.00      PROA
ATOM   1743  CG2 ILE   146      12.711  -7.270  -0.489  1.00  0.00      PROA
ATOM   1744 HG21 ILE   146      12.166  -7.337  -1.453  1.00  0.00      PROA
ATOM   1745 HG22 ILE   146      13.557  -7.983  -0.499  1.00  0.00      PROA
ATOM   1746 HG23 ILE   146      13.137  -6.249  -0.398  1.00  0.00      PROA
ATOM   1747  CG1 ILE   146      10.603  -6.517   0.688  1.00  0.00      PROA
ATOM   1748 HG11 ILE   146       9.955  -6.682  -0.199  1.00  0.00      PROA
ATOM   1749 HG12 ILE   146      11.043  -5.500   0.577  1.00  0.00      PROA
ATOM   1750  CD  ILE   146       9.759  -6.551   1.962  1.00  0.00      PROA
ATOM   1751  HD1 ILE   146      10.404  -6.450   2.858  1.00  0.00      PROA
ATOM   1752  HD2 ILE   146       9.195  -7.503   2.041  1.00  0.00      PROA
ATOM   1753  HD3 ILE   146       9.027  -5.717   1.958  1.00  0.00      PROA
ATOM   1754  C   ILE   146      10.416  -9.335  -0.461  1.00  0.00      PROA
ATOM   1755  O   ILE   146       9.199  -9.166  -0.396  1.00  0.00      PROA
ATOM   1756  N   VAL   147      10.960  -9.853  -1.584  1.00  0.00      PROA
ATOM   1757  HN  VAL   147      11.942 -10.016  -1.637  1.00  0.00      PROA
ATOM   1758  CA  VAL   147      10.154 -10.274  -2.728  1.00  0.00      PROA
ATOM   1759  HA  VAL   147       9.549  -9.430  -3.027  1.00  0.00      PROA
ATOM   1760  CB  VAL   147      11.027 -10.654  -3.923  1.00  0.00      PROA
ATOM   1761  HB  VAL   147      11.771 -11.427  -3.618  1.00  0.00      PROA
ATOM   1762  CG1 VAL   147      10.186 -11.215  -5.092  1.00  0.00      PROA
ATOM   1763 HG11 VAL   147       9.377 -10.507  -5.368  1.00  0.00      PROA
ATOM   1764 HG12 VAL   147       9.727 -12.195  -4.846  1.00  0.00      PROA
ATOM   1765 HG13 VAL   147      10.828 -11.365  -5.987  1.00  0.00      PROA
ATOM   1766  CG2 VAL   147      11.783  -9.395  -4.389  1.00  0.00      PROA
ATOM   1767 HG21 VAL   147      12.495  -9.038  -3.617  1.00  0.00      PROA
ATOM   1768 HG22 VAL   147      11.069  -8.579  -4.631  1.00  0.00      PROA
ATOM   1769 HG23 VAL   147      12.363  -9.623  -5.310  1.00  0.00      PROA
ATOM   1770  C   VAL   147       9.162 -11.385  -2.386  1.00  0.00      PROA
ATOM   1771  O   VAL   147       7.979 -11.302  -2.707  1.00  0.00      PROA
ATOM   1772  N   LEU   148       9.599 -12.419  -1.638  1.00  0.00      PROA
ATOM   1773  HN  LEU   148      10.553 -12.461  -1.355  1.00  0.00      PROA
ATOM   1774  CA  LEU   148       8.738 -13.488  -1.149  1.00  0.00      PROA
ATOM   1775  HA  LEU   148       8.229 -13.916  -2.004  1.00  0.00      PROA
ATOM   1776  CB  LEU   148       9.561 -14.590  -0.435  1.00  0.00      PROA
ATOM   1777  HB1 LEU   148       8.875 -15.399  -0.095  1.00  0.00      PROA
ATOM   1778  HB2 LEU   148      10.056 -14.156   0.463  1.00  0.00      PROA
ATOM   1779  CG  LEU   148      10.653 -15.249  -1.306  1.00  0.00      PROA
ATOM   1780  HG  LEU   148      11.380 -14.465  -1.625  1.00  0.00      PROA
ATOM   1781  CD1 LEU   148      11.430 -16.291  -0.488  1.00  0.00      PROA
ATOM   1782 HD11 LEU   148      10.749 -17.094  -0.136  1.00  0.00      PROA
ATOM   1783 HD12 LEU   148      11.913 -15.817   0.392  1.00  0.00      PROA
ATOM   1784 HD13 LEU   148      12.223 -16.755  -1.113  1.00  0.00      PROA
ATOM   1785  CD2 LEU   148      10.073 -15.898  -2.573  1.00  0.00      PROA
ATOM   1786 HD21 LEU   148       9.591 -15.144  -3.230  1.00  0.00      PROA
ATOM   1787 HD22 LEU   148       9.314 -16.665  -2.308  1.00  0.00      PROA
ATOM   1788 HD23 LEU   148      10.879 -16.393  -3.156  1.00  0.00      PROA
ATOM   1789  C   LEU   148       7.646 -12.991  -0.210  1.00  0.00      PROA
ATOM   1790  O   LEU   148       6.500 -13.446  -0.249  1.00  0.00      PROA
ATOM   1791  N   MET   149       7.996 -12.021   0.659  1.00  0.00      PROA
ATOM   1792  HN  MET   149       8.946 -11.712   0.670  1.00  0.00      PROA
ATOM   1793  CA  MET   149       7.079 -11.317   1.537  1.00  0.00      PROA
ATOM   1794  HA  MET   149       6.575 -12.051   2.151  1.00  0.00      PROA
ATOM   1795  CB  MET   149       7.877 -10.345   2.452  1.00  0.00      PROA
ATOM   1796  HB1 MET   149       7.174  -9.744   3.066  1.00  0.00      PROA
ATOM   1797  HB2 MET   149       8.431  -9.626   1.817  1.00  0.00      PROA
ATOM   1798  CG  MET   149       8.890 -11.056   3.377  1.00  0.00      PROA
ATOM   1799  HG1 MET   149       9.528 -11.723   2.759  1.00  0.00      PROA
ATOM   1800  HG2 MET   149       8.339 -11.720   4.074  1.00  0.00      PROA
ATOM   1801  SD  MET   149       9.996  -9.945   4.307  1.00  0.00      PROA
ATOM   1802  CE  MET   149       8.788  -9.309   5.499  1.00  0.00      PROA
ATOM   1803  HE1 MET   149       8.353 -10.128   6.102  1.00  0.00      PROA
ATOM   1804  HE2 MET   149       7.959  -8.773   4.989  1.00  0.00      PROA
ATOM   1805  HE3 MET   149       9.272  -8.600   6.204  1.00  0.00      PROA
ATOM   1806  C   MET   149       5.990 -10.553   0.784  1.00  0.00      PROA
ATOM   1807  O   MET   149       4.808 -10.634   1.119  1.00  0.00      PROA
ATOM   1808  N   ALA   150       6.376  -9.826  -0.290  1.00  0.00      PROA
ATOM   1809  HN  ALA   150       7.352  -9.747  -0.513  1.00  0.00      PROA
ATOM   1810  CA  ALA   150       5.469  -9.163  -1.207  1.00  0.00      PROA
ATOM   1811  HA  ALA   150       4.848  -8.487  -0.636  1.00  0.00      PROA
ATOM   1812  CB  ALA   150       6.276  -8.356  -2.247  1.00  0.00      PROA
ATOM   1813  HB1 ALA   150       6.916  -9.024  -2.859  1.00  0.00      PROA
ATOM   1814  HB2 ALA   150       6.943  -7.627  -1.748  1.00  0.00      PROA
ATOM   1815  HB3 ALA   150       5.604  -7.800  -2.935  1.00  0.00      PROA
ATOM   1816  C   ALA   150       4.535 -10.118  -1.938  1.00  0.00      PROA
ATOM   1817  O   ALA   150       3.326  -9.894  -1.990  1.00  0.00      PROA
ATOM   1818  N   GLU   151       5.064 -11.240  -2.467  1.00  0.00      PROA
ATOM   1819  HN  GLU   151       6.060 -11.374  -2.464  1.00  0.00      PROA
ATOM   1820  CA  GLU   151       4.290 -12.245  -3.172  1.00  0.00      PROA
ATOM   1821  HA  GLU   151       3.798 -11.753  -4.001  1.00  0.00      PROA
ATOM   1822  CB  GLU   151       5.200 -13.357  -3.745  1.00  0.00      PROA
ATOM   1823  HB1 GLU   151       4.567 -14.213  -4.077  1.00  0.00      PROA
ATOM   1824  HB2 GLU   151       5.893 -13.738  -2.966  1.00  0.00      PROA
ATOM   1825  CG  GLU   151       6.003 -12.881  -4.974  1.00  0.00      PROA
ATOM   1826  HG1 GLU   151       6.818 -12.192  -4.682  1.00  0.00      PROA
ATOM   1827  HG2 GLU   151       5.303 -12.328  -5.631  1.00  0.00      PROA
ATOM   1828  CD  GLU   151       6.605 -14.016  -5.789  1.00  0.00      PROA
ATOM   1829  OE1 GLU   151       6.506 -15.200  -5.377  1.00  0.00      PROA
ATOM   1830  OE2 GLU   151       7.155 -13.709  -6.881  1.00  0.00      PROA
ATOM   1831  C   GLU   151       3.184 -12.888  -2.358  1.00  0.00      PROA
ATOM   1832  O   GLU   151       2.065 -13.064  -2.842  1.00  0.00      PROA
ATOM   1833  N   ALA   152       3.477 -13.234  -1.087  1.00  0.00      PROA
ATOM   1834  HN  ALA   152       4.420 -13.139  -0.766  1.00  0.00      PROA
ATOM   1835  CA  ALA   152       2.513 -13.759  -0.143  1.00  0.00      PROA
ATOM   1836  HA  ALA   152       2.076 -14.652  -0.572  1.00  0.00      PROA
ATOM   1837  CB  ALA   152       3.250 -14.123   1.163  1.00  0.00      PROA
ATOM   1838  HB1 ALA   152       3.744 -13.230   1.603  1.00  0.00      PROA
ATOM   1839  HB2 ALA   152       4.038 -14.876   0.944  1.00  0.00      PROA
ATOM   1840  HB3 ALA   152       2.554 -14.563   1.909  1.00  0.00      PROA
ATOM   1841  C   ALA   152       1.370 -12.790   0.147  1.00  0.00      PROA
ATOM   1842  O   ALA   152       0.196 -13.173   0.175  1.00  0.00      PROA
ATOM   1843  N   LEU   153       1.694 -11.494   0.344  1.00  0.00      PROA
ATOM   1844  HN  LEU   153       2.657 -11.219   0.326  1.00  0.00      PROA
ATOM   1845  CA  LEU   153       0.726 -10.415   0.442  1.00  0.00      PROA
ATOM   1846  HA  LEU   153       0.004 -10.692   1.197  1.00  0.00      PROA
ATOM   1847  CB  LEU   153       1.413  -9.098   0.886  1.00  0.00      PROA
ATOM   1848  HB1 LEU   153       0.737  -8.227   0.743  1.00  0.00      PROA
ATOM   1849  HB2 LEU   153       2.303  -8.941   0.235  1.00  0.00      PROA
ATOM   1850  CG  LEU   153       1.872  -9.087   2.360  1.00  0.00      PROA
ATOM   1851  HG  LEU   153       2.378 -10.057   2.577  1.00  0.00      PROA
ATOM   1852  CD1 LEU   153       2.906  -7.977   2.584  1.00  0.00      PROA
ATOM   1853 HD11 LEU   153       2.458  -6.979   2.391  1.00  0.00      PROA
ATOM   1854 HD12 LEU   153       3.767  -8.114   1.893  1.00  0.00      PROA
ATOM   1855 HD13 LEU   153       3.294  -8.001   3.623  1.00  0.00      PROA
ATOM   1856  CD2 LEU   153       0.686  -8.905   3.323  1.00  0.00      PROA
ATOM   1857 HD21 LEU   153      -0.027  -9.752   3.239  1.00  0.00      PROA
ATOM   1858 HD22 LEU   153       0.144  -7.966   3.083  1.00  0.00      PROA
ATOM   1859 HD23 LEU   153       1.038  -8.833   4.374  1.00  0.00      PROA
ATOM   1860  C   LEU   153      -0.092 -10.171  -0.822  1.00  0.00      PROA
ATOM   1861  O   LEU   153      -1.308 -10.009  -0.748  1.00  0.00      PROA
ATOM   1862  N   GLU   154       0.540 -10.157  -2.020  1.00  0.00      PROA
ATOM   1863  HN  GLU   154       1.543 -10.213  -2.073  1.00  0.00      PROA
ATOM   1864  CA  GLU   154      -0.165  -9.980  -3.283  1.00  0.00      PROA
ATOM   1865  HA  GLU   154      -0.737  -9.067  -3.213  1.00  0.00      PROA
ATOM   1866  CB  GLU   154       0.798  -9.841  -4.497  1.00  0.00      PROA
ATOM   1867  HB1 GLU   154       1.330 -10.800  -4.678  1.00  0.00      PROA
ATOM   1868  HB2 GLU   154       1.570  -9.077  -4.248  1.00  0.00      PROA
ATOM   1869  CG  GLU   154       0.046  -9.382  -5.780  1.00  0.00      PROA
ATOM   1870  HG1 GLU   154      -0.373  -8.372  -5.582  1.00  0.00      PROA
ATOM   1871  HG2 GLU   154      -0.803 -10.059  -6.003  1.00  0.00      PROA
ATOM   1872  CD  GLU   154       0.870  -9.293  -7.055  1.00  0.00      PROA
ATOM   1873  OE1 GLU   154       2.004  -9.835  -7.113  1.00  0.00      PROA
ATOM   1874  OE2 GLU   154       0.346  -8.708  -8.045  1.00  0.00      PROA
ATOM   1875  C   GLU   154      -1.160 -11.097  -3.550  1.00  0.00      PROA
ATOM   1876  O   GLU   154      -2.319 -10.861  -3.887  1.00  0.00      PROA
ATOM   1877  N   LYS   155      -0.755 -12.362  -3.333  1.00  0.00      PROA
ATOM   1878  HN  LYS   155       0.201 -12.542  -3.084  1.00  0.00      PROA
ATOM   1879  CA  LYS   155      -1.630 -13.512  -3.454  1.00  0.00      PROA
ATOM   1880  HA  LYS   155      -2.064 -13.490  -4.447  1.00  0.00      PROA
ATOM   1881  CB  LYS   155      -0.808 -14.815  -3.331  1.00  0.00      PROA
ATOM   1882  HB1 LYS   155      -0.236 -14.822  -2.377  1.00  0.00      PROA
ATOM   1883  HB2 LYS   155      -0.060 -14.794  -4.156  1.00  0.00      PROA
ATOM   1884  CG  LYS   155      -1.617 -16.119  -3.450  1.00  0.00      PROA
ATOM   1885  HG1 LYS   155      -2.429 -15.974  -4.197  1.00  0.00      PROA
ATOM   1886  HG2 LYS   155      -2.087 -16.365  -2.474  1.00  0.00      PROA
ATOM   1887  CD  LYS   155      -0.725 -17.280  -3.922  1.00  0.00      PROA
ATOM   1888  HD1 LYS   155       0.112 -17.388  -3.195  1.00  0.00      PROA
ATOM   1889  HD2 LYS   155      -0.280 -16.982  -4.900  1.00  0.00      PROA
ATOM   1890  CE  LYS   155      -1.443 -18.625  -4.087  1.00  0.00      PROA
ATOM   1891  HE1 LYS   155      -2.334 -18.519  -4.747  1.00  0.00      PROA
ATOM   1892  HE2 LYS   155      -1.758 -19.020  -3.097  1.00  0.00      PROA
ATOM   1893  NZ  LYS   155      -0.526 -19.605  -4.699  1.00  0.00      PROA
ATOM   1894  HZ1 LYS   155       0.420 -19.588  -4.240  1.00  0.00      PROA
ATOM   1895  HZ2 LYS   155      -0.420 -19.372  -5.720  1.00  0.00      PROA
ATOM   1896  HZ3 LYS   155      -0.929 -20.575  -4.675  1.00  0.00      PROA
ATOM   1897  C   LYS   155      -2.806 -13.484  -2.486  1.00  0.00      PROA
ATOM   1898  O   LYS   155      -3.948 -13.758  -2.849  1.00  0.00      PROA
ATOM   1899  N   LEU   156      -2.568 -13.088  -1.218  1.00  0.00      PROA
ATOM   1900  HN  LEU   156      -1.630 -12.903  -0.924  1.00  0.00      PROA
ATOM   1901  CA  LEU   156      -3.616 -12.854  -0.236  1.00  0.00      PROA
ATOM   1902  HA  LEU   156      -4.181 -13.767  -0.121  1.00  0.00      PROA
ATOM   1903  CB  LEU   156      -2.952 -12.500   1.118  1.00  0.00      PROA
ATOM   1904  HB1 LEU   156      -2.267 -11.637   0.972  1.00  0.00      PROA
ATOM   1905  HB2 LEU   156      -2.322 -13.367   1.418  1.00  0.00      PROA
ATOM   1906  CG  LEU   156      -3.895 -12.173   2.294  1.00  0.00      PROA
ATOM   1907  HG  LEU   156      -4.462 -11.244   2.052  1.00  0.00      PROA
ATOM   1908  CD1 LEU   156      -4.912 -13.295   2.545  1.00  0.00      PROA
ATOM   1909 HD11 LEU   156      -4.382 -14.251   2.740  1.00  0.00      PROA
ATOM   1910 HD12 LEU   156      -5.579 -13.436   1.669  1.00  0.00      PROA
ATOM   1911 HD13 LEU   156      -5.543 -13.058   3.425  1.00  0.00      PROA
ATOM   1912  CD2 LEU   156      -3.061 -11.906   3.558  1.00  0.00      PROA
ATOM   1913 HD21 LEU   156      -2.321 -11.100   3.373  1.00  0.00      PROA
ATOM   1914 HD22 LEU   156      -2.510 -12.825   3.854  1.00  0.00      PROA
ATOM   1915 HD23 LEU   156      -3.710 -11.603   4.403  1.00  0.00      PROA
ATOM   1916  C   LEU   156      -4.611 -11.774  -0.660  1.00  0.00      PROA
ATOM   1917  O   LEU   156      -5.828 -11.956  -0.581  1.00  0.00      PROA
ATOM   1918  N   PHE   157      -4.107 -10.641  -1.185  1.00  0.00      PROA
ATOM   1919  HN  PHE   157      -3.111 -10.509  -1.214  1.00  0.00      PROA
ATOM   1920  CA  PHE   157      -4.903  -9.578  -1.767  1.00  0.00      PROA
ATOM   1921  HA  PHE   157      -5.611  -9.250  -1.017  1.00  0.00      PROA
ATOM   1922  CB  PHE   157      -3.942  -8.387  -2.078  1.00  0.00      PROA
ATOM   1923  HB1 PHE   157      -3.035  -8.784  -2.584  1.00  0.00      PROA
ATOM   1924  HB2 PHE   157      -3.608  -7.929  -1.125  1.00  0.00      PROA
ATOM   1925  CG  PHE   157      -4.510  -7.295  -2.947  1.00  0.00      PROA
ATOM   1926  CD1 PHE   157      -5.420  -6.367  -2.415  1.00  0.00      PROA
ATOM   1927  HD1 PHE   157      -5.732  -6.456  -1.386  1.00  0.00      PROA
ATOM   1928  CE1 PHE   157      -5.917  -5.325  -3.208  1.00  0.00      PROA
ATOM   1929  HE1 PHE   157      -6.615  -4.613  -2.790  1.00  0.00      PROA
ATOM   1930  CZ  PHE   157      -5.496  -5.198  -4.537  1.00  0.00      PROA
ATOM   1931  HZ  PHE   157      -5.872  -4.394  -5.148  1.00  0.00      PROA
ATOM   1932  CD2 PHE   157      -4.091  -7.153  -4.281  1.00  0.00      PROA
ATOM   1933  HD2 PHE   157      -3.379  -7.851  -4.703  1.00  0.00      PROA
ATOM   1934  CE2 PHE   157      -4.582  -6.112  -5.075  1.00  0.00      PROA
ATOM   1935  HE2 PHE   157      -4.247  -6.020  -6.099  1.00  0.00      PROA
ATOM   1936  C   PHE   157      -5.756 -10.002  -2.967  1.00  0.00      PROA
ATOM   1937  O   PHE   157      -6.971  -9.808  -2.969  1.00  0.00      PROA
ATOM   1938  N   LEU   158      -5.148 -10.672  -3.972  1.00  0.00      PROA
ATOM   1939  HN  LEU   158      -4.151 -10.809  -3.942  1.00  0.00      PROA
ATOM   1940  CA  LEU   158      -5.815 -11.155  -5.173  1.00  0.00      PROA
ATOM   1941  HA  LEU   158      -6.295 -10.309  -5.638  1.00  0.00      PROA
ATOM   1942  CB  LEU   158      -4.799 -11.754  -6.180  1.00  0.00      PROA
ATOM   1943  HB1 LEU   158      -5.335 -12.267  -7.010  1.00  0.00      PROA
ATOM   1944  HB2 LEU   158      -4.182 -12.514  -5.652  1.00  0.00      PROA
ATOM   1945  CG  LEU   158      -3.858 -10.718  -6.836  1.00  0.00      PROA
ATOM   1946  HG  LEU   158      -3.363 -10.118  -6.036  1.00  0.00      PROA
ATOM   1947  CD1 LEU   158      -2.753 -11.426  -7.635  1.00  0.00      PROA
ATOM   1948 HD11 LEU   158      -3.191 -12.018  -8.466  1.00  0.00      PROA
ATOM   1949 HD12 LEU   158      -2.174 -12.107  -6.976  1.00  0.00      PROA
ATOM   1950 HD13 LEU   158      -2.055 -10.675  -8.065  1.00  0.00      PROA
ATOM   1951  CD2 LEU   158      -4.616  -9.738  -7.747  1.00  0.00      PROA
ATOM   1952 HD21 LEU   158      -5.345  -9.137  -7.166  1.00  0.00      PROA
ATOM   1953 HD22 LEU   158      -5.156 -10.286  -8.547  1.00  0.00      PROA
ATOM   1954 HD23 LEU   158      -3.900  -9.034  -8.224  1.00  0.00      PROA
ATOM   1955  C   LEU   158      -6.927 -12.157  -4.901  1.00  0.00      PROA
ATOM   1956  O   LEU   158      -8.024 -12.065  -5.460  1.00  0.00      PROA
ATOM   1957  N   GLN   159      -6.686 -13.112  -3.981  1.00  0.00      PROA
ATOM   1958  HN  GLN   159      -5.770 -13.185  -3.579  1.00  0.00      PROA
ATOM   1959  CA  GLN   159      -7.682 -14.055  -3.507  1.00  0.00      PROA
ATOM   1960  HA  GLN   159      -8.054 -14.600  -4.365  1.00  0.00      PROA
ATOM   1961  CB  GLN   159      -7.048 -15.066  -2.515  1.00  0.00      PROA
ATOM   1962  HB1 GLN   159      -7.841 -15.666  -2.012  1.00  0.00      PROA
ATOM   1963  HB2 GLN   159      -6.522 -14.476  -1.732  1.00  0.00      PROA
ATOM   1964  CG  GLN   159      -6.075 -16.063  -3.194  1.00  0.00      PROA
ATOM   1965  HG1 GLN   159      -5.350 -15.533  -3.843  1.00  0.00      PROA
ATOM   1966  HG2 GLN   159      -6.655 -16.756  -3.838  1.00  0.00      PROA
ATOM   1967  CD  GLN   159      -5.282 -16.901  -2.184  1.00  0.00      PROA
ATOM   1968  OE1 GLN   159      -5.270 -18.134  -2.231  1.00  0.00      PROA
ATOM   1969  NE2 GLN   159      -4.575 -16.221  -1.258  1.00  0.00      PROA
ATOM   1970 HE21 GLN   159      -4.116 -16.723  -0.520  1.00  0.00      PROA
ATOM   1971 HE22 GLN   159      -4.463 -15.236  -1.386  1.00  0.00      PROA
ATOM   1972  C   GLN   159      -8.894 -13.404  -2.853  1.00  0.00      PROA
ATOM   1973  O   GLN   159     -10.034 -13.811  -3.081  1.00  0.00      PROA
ATOM   1974  N   LYS   160      -8.675 -12.377  -2.009  1.00  0.00      PROA
ATOM   1975  HN  LYS   160      -7.740 -12.081  -1.806  1.00  0.00      PROA
ATOM   1976  CA  LYS   160      -9.745 -11.606  -1.405  1.00  0.00      PROA
ATOM   1977  HA  LYS   160     -10.510 -12.312  -1.126  1.00  0.00      PROA
ATOM   1978  CB  LYS   160      -9.275 -10.904  -0.106  1.00  0.00      PROA
ATOM   1979  HB1 LYS   160     -10.077 -10.222   0.256  1.00  0.00      PROA
ATOM   1980  HB2 LYS   160      -8.379 -10.287  -0.336  1.00  0.00      PROA
ATOM   1981  CG  LYS   160      -8.952 -11.889   1.038  1.00  0.00      PROA
ATOM   1982  HG1 LYS   160      -8.624 -11.302   1.927  1.00  0.00      PROA
ATOM   1983  HG2 LYS   160      -8.094 -12.529   0.726  1.00  0.00      PROA
ATOM   1984  CD  LYS   160     -10.143 -12.789   1.429  1.00  0.00      PROA
ATOM   1985  HD1 LYS   160     -10.459 -13.386   0.544  1.00  0.00      PROA
ATOM   1986  HD2 LYS   160     -10.998 -12.142   1.731  1.00  0.00      PROA
ATOM   1987  CE  LYS   160      -9.819 -13.783   2.547  1.00  0.00      PROA
ATOM   1988  HE1 LYS   160      -9.550 -13.245   3.478  1.00  0.00      PROA
ATOM   1989  HE2 LYS   160      -8.968 -14.433   2.245  1.00  0.00      PROA
ATOM   1990  NZ  LYS   160     -10.979 -14.646   2.812  1.00  0.00      PROA
ATOM   1991  HZ1 LYS   160     -11.401 -14.991   1.908  1.00  0.00      PROA
ATOM   1992  HZ2 LYS   160     -11.740 -14.136   3.322  1.00  0.00      PROA
ATOM   1993  HZ3 LYS   160     -10.697 -15.487   3.378  1.00  0.00      PROA
ATOM   1994  C   LYS   160     -10.522 -10.669  -2.315  1.00  0.00      PROA
ATOM   1995  O   LYS   160     -11.745 -10.591  -2.213  1.00  0.00      PROA
ATOM   1996  N   ILE   161      -9.877  -9.963  -3.271  1.00  0.00      PROA
ATOM   1997  HN  ILE   161      -8.875  -9.985  -3.347  1.00  0.00      PROA
ATOM   1998  CA  ILE   161     -10.599  -9.027  -4.134  1.00  0.00      PROA
ATOM   1999  HA  ILE   161     -11.315  -8.508  -3.511  1.00  0.00      PROA
ATOM   2000  CB  ILE   161      -9.743  -7.922  -4.754  1.00  0.00      PROA
ATOM   2001  HB  ILE   161     -10.407  -7.265  -5.370  1.00  0.00      PROA
ATOM   2002  CG2 ILE   161      -9.185  -7.048  -3.607  1.00  0.00      PROA
ATOM   2003 HG21 ILE   161      -8.449  -7.620  -3.003  1.00  0.00      PROA
ATOM   2004 HG22 ILE   161     -10.003  -6.701  -2.942  1.00  0.00      PROA
ATOM   2005 HG23 ILE   161      -8.669  -6.156  -4.018  1.00  0.00      PROA
ATOM   2006  CG1 ILE   161      -8.629  -8.450  -5.685  1.00  0.00      PROA
ATOM   2007 HG11 ILE   161      -9.046  -9.214  -6.377  1.00  0.00      PROA
ATOM   2008 HG12 ILE   161      -7.848  -8.943  -5.073  1.00  0.00      PROA
ATOM   2009  CD  ILE   161      -7.984  -7.346  -6.532  1.00  0.00      PROA
ATOM   2010  HD1 ILE   161      -7.492  -6.587  -5.890  1.00  0.00      PROA
ATOM   2011  HD2 ILE   161      -8.747  -6.839  -7.160  1.00  0.00      PROA
ATOM   2012  HD3 ILE   161      -7.214  -7.777  -7.208  1.00  0.00      PROA
ATOM   2013  C   ILE   161     -11.447  -9.727  -5.190  1.00  0.00      PROA
ATOM   2014  O   ILE   161     -12.369  -9.139  -5.752  1.00  0.00      PROA
ATOM   2015  N   ASN   162     -11.231 -11.043  -5.415  1.00  0.00      PROA
ATOM   2016  HN  ASN   162     -10.423 -11.472  -5.014  1.00  0.00      PROA
ATOM   2017  CA  ASN   162     -12.136 -11.913  -6.159  1.00  0.00      PROA
ATOM   2018  HA  ASN   162     -12.222 -11.514  -7.162  1.00  0.00      PROA
ATOM   2019  CB  ASN   162     -11.527 -13.355  -6.245  1.00  0.00      PROA
ATOM   2020  HB1 ASN   162     -11.313 -13.725  -5.222  1.00  0.00      PROA
ATOM   2021  HB2 ASN   162     -10.559 -13.290  -6.782  1.00  0.00      PROA
ATOM   2022  CG  ASN   162     -12.372 -14.408  -6.976  1.00  0.00      PROA
ATOM   2023  OD1 ASN   162     -12.096 -14.789  -8.117  1.00  0.00      PROA
ATOM   2024  ND2 ASN   162     -13.400 -14.956  -6.289  1.00  0.00      PROA
ATOM   2025 HD21 ASN   162     -13.620 -14.656  -5.366  1.00  0.00      PROA
ATOM   2026 HD22 ASN   162     -13.954 -15.658  -6.732  1.00  0.00      PROA
ATOM   2027  C   ASN   162     -13.549 -11.905  -5.561  1.00  0.00      PROA
ATOM   2028  O   ASN   162     -14.547 -11.910  -6.276  1.00  0.00      PROA
ATOM   2029  N   GLU   163     -13.660 -11.853  -4.220  1.00  0.00      PROA
ATOM   2030  HN  GLU   163     -12.848 -11.760  -3.644  1.00  0.00      PROA
ATOM   2031  CA  GLU   163     -14.921 -11.925  -3.506  1.00  0.00      PROA
ATOM   2032  HA  GLU   163     -15.677 -12.361  -4.145  1.00  0.00      PROA
ATOM   2033  CB  GLU   163     -14.764 -12.844  -2.270  1.00  0.00      PROA
ATOM   2034  HB1 GLU   163     -15.728 -12.844  -1.711  1.00  0.00      PROA
ATOM   2035  HB2 GLU   163     -13.980 -12.443  -1.592  1.00  0.00      PROA
ATOM   2036  CG  GLU   163     -14.431 -14.306  -2.662  1.00  0.00      PROA
ATOM   2037  HG1 GLU   163     -13.384 -14.377  -3.023  1.00  0.00      PROA
ATOM   2038  HG2 GLU   163     -15.108 -14.626  -3.482  1.00  0.00      PROA
ATOM   2039  CD  GLU   163     -14.600 -15.294  -1.520  1.00  0.00      PROA
ATOM   2040  OE1 GLU   163     -14.816 -14.875  -0.352  1.00  0.00      PROA
ATOM   2041  OE2 GLU   163     -14.492 -16.515  -1.798  1.00  0.00      PROA
ATOM   2042  C   GLU   163     -15.457 -10.559  -3.082  1.00  0.00      PROA
ATOM   2043  O   GLU   163     -16.308 -10.458  -2.198  1.00  0.00      PROA
ATOM   2044  N   LEU   164     -14.988  -9.463  -3.719  1.00  0.00      PROA
ATOM   2045  HN  LEU   164     -14.298  -9.565  -4.430  1.00  0.00      PROA
ATOM   2046  CA  LEU   164     -15.469  -8.108  -3.485  1.00  0.00      PROA
ATOM   2047  HA  LEU   164     -15.234  -7.885  -2.457  1.00  0.00      PROA
ATOM   2048  CB  LEU   164     -14.686  -7.137  -4.414  1.00  0.00      PROA
ATOM   2049  HB1 LEU   164     -14.976  -7.361  -5.466  1.00  0.00      PROA
ATOM   2050  HB2 LEU   164     -13.601  -7.359  -4.323  1.00  0.00      PROA
ATOM   2051  CG  LEU   164     -14.871  -5.622  -4.169  1.00  0.00      PROA
ATOM   2052  HG  LEU   164     -15.959  -5.406  -4.045  1.00  0.00      PROA
ATOM   2053  CD1 LEU   164     -14.113  -5.147  -2.919  1.00  0.00      PROA
ATOM   2054 HD11 LEU   164     -13.019  -5.276  -3.065  1.00  0.00      PROA
ATOM   2055 HD12 LEU   164     -14.414  -5.727  -2.026  1.00  0.00      PROA
ATOM   2056 HD13 LEU   164     -14.314  -4.071  -2.730  1.00  0.00      PROA
ATOM   2057  CD2 LEU   164     -14.384  -4.827  -5.392  1.00  0.00      PROA
ATOM   2058 HD21 LEU   164     -14.959  -5.119  -6.298  1.00  0.00      PROA
ATOM   2059 HD22 LEU   164     -13.308  -5.021  -5.582  1.00  0.00      PROA
ATOM   2060 HD23 LEU   164     -14.525  -3.737  -5.231  1.00  0.00      PROA
ATOM   2061  C   LEU   164     -16.991  -7.980  -3.725  1.00  0.00      PROA
ATOM   2062  O   LEU   164     -17.453  -8.419  -4.780  1.00  0.00      PROA
ATOM   2063  N   PRO   165     -17.813  -7.468  -2.794  1.00  0.00      PROA
ATOM   2064  CD  PRO   165     -17.371  -6.823  -1.555  1.00  0.00      PROA
ATOM   2065  HD1 PRO   165     -16.500  -6.158  -1.727  1.00  0.00      PROA
ATOM   2066  HD2 PRO   165     -17.112  -7.616  -0.818  1.00  0.00      PROA
ATOM   2067  CA  PRO   165     -19.267  -7.389  -2.944  1.00  0.00      PROA
ATOM   2068  HA  PRO   165     -19.634  -8.388  -3.138  1.00  0.00      PROA
ATOM   2069  CB  PRO   165     -19.751  -6.843  -1.586  1.00  0.00      PROA
ATOM   2070  HB1 PRO   165     -19.916  -7.701  -0.897  1.00  0.00      PROA
ATOM   2071  HB2 PRO   165     -20.696  -6.265  -1.655  1.00  0.00      PROA
ATOM   2072  CG  PRO   165     -18.575  -6.009  -1.082  1.00  0.00      PROA
ATOM   2073  HG1 PRO   165     -18.578  -5.019  -1.593  1.00  0.00      PROA
ATOM   2074  HG2 PRO   165     -18.590  -5.862   0.017  1.00  0.00      PROA
ATOM   2075  C   PRO   165     -19.757  -6.542  -4.108  1.00  0.00      PROA
ATOM   2076  O   PRO   165     -19.069  -5.619  -4.545  1.00  0.00      PROA
ATOM   2077  N   THR   166     -20.977  -6.833  -4.601  1.00  0.00      PROA
ATOM   2078  HN  THR   166     -21.494  -7.577  -4.165  1.00  0.00      PROA
ATOM   2079  CA  THR   166     -21.710  -6.014  -5.569  1.00  0.00      PROA
ATOM   2080  HA  THR   166     -21.043  -5.843  -6.403  1.00  0.00      PROA
ATOM   2081  CB  THR   166     -22.960  -6.738  -6.101  1.00  0.00      PROA
ATOM   2082  HB  THR   166     -23.312  -7.460  -5.325  1.00  0.00      PROA
ATOM   2083  OG1 THR   166     -22.651  -7.448  -7.295  1.00  0.00      PROA
ATOM   2084  HG1 THR   166     -22.122  -8.234  -7.045  1.00  0.00      PROA
ATOM   2085  CG2 THR   166     -24.149  -5.827  -6.463  1.00  0.00      PROA
ATOM   2086 HG21 THR   166     -23.870  -5.100  -7.254  1.00  0.00      PROA
ATOM   2087 HG22 THR   166     -24.521  -5.273  -5.576  1.00  0.00      PROA
ATOM   2088 HG23 THR   166     -24.993  -6.442  -6.842  1.00  0.00      PROA
ATOM   2089  C   THR   166     -22.028  -4.624  -5.025  1.00  0.00      PROA
ATOM   2090  O   THR   166     -22.264  -4.452  -3.829  1.00  0.00      PROA
ATOM   2091  N   GLU   167     -22.019  -3.571  -5.877  1.00  0.00      PROA
ATOM   2092  HN  GLU   167     -21.817  -3.687  -6.845  1.00  0.00      PROA
ATOM   2093  CA  GLU   167     -22.309  -2.216  -5.439  1.00  0.00      PROA
ATOM   2094  HA  GLU   167     -21.590  -1.995  -4.663  1.00  0.00      PROA
ATOM   2095  CB  GLU   167     -22.094  -1.149  -6.545  1.00  0.00      PROA
ATOM   2096  HB1 GLU   167     -22.496  -0.174  -6.171  1.00  0.00      PROA
ATOM   2097  HB2 GLU   167     -22.682  -1.414  -7.450  1.00  0.00      PROA
ATOM   2098  CG  GLU   167     -20.615  -0.911  -6.926  1.00  0.00      PROA
ATOM   2099  HG1 GLU   167     -20.248  -1.716  -7.595  1.00  0.00      PROA
ATOM   2100  HG2 GLU   167     -19.977  -0.902  -6.017  1.00  0.00      PROA
ATOM   2101  CD  GLU   167     -20.450   0.434  -7.605  1.00  0.00      PROA
ATOM   2102  OE1 GLU   167     -20.564   1.482  -6.912  1.00  0.00      PROA
ATOM   2103  OE2 GLU   167     -20.203   0.475  -8.840  1.00  0.00      PROA
ATOM   2104  C   GLU   167     -23.686  -1.970  -4.819  1.00  0.00      PROA
ATOM   2105  O   GLU   167     -24.734  -2.376  -5.332  1.00  0.00      PROA
ATOM   2106  N   GLU   168     -23.679  -1.227  -3.705  1.00  0.00      PROA
ATOM   2107  HN  GLU   168     -22.806  -1.002  -3.269  1.00  0.00      PROA
ATOM   2108  CA  GLU   168     -24.821  -0.596  -3.098  1.00  0.00      PROA
ATOM   2109  HA  GLU   168     -25.728  -1.083  -3.409  1.00  0.00      PROA
ATOM   2110  CB  GLU   168     -24.726  -0.649  -1.555  1.00  0.00      PROA
ATOM   2111  HB1 GLU   168     -25.533  -0.021  -1.117  1.00  0.00      PROA
ATOM   2112  HB2 GLU   168     -23.747  -0.205  -1.275  1.00  0.00      PROA
ATOM   2113  CG  GLU   168     -24.827  -2.078  -0.960  1.00  0.00      PROA
ATOM   2114  HG1 GLU   168     -24.117  -2.750  -1.485  1.00  0.00      PROA
ATOM   2115  HG2 GLU   168     -25.850  -2.478  -1.107  1.00  0.00      PROA
ATOM   2116  CD  GLU   168     -24.496  -2.132   0.523  1.00  0.00      PROA
ATOM   2117  OE1 GLU   168     -24.422  -1.070   1.192  1.00  0.00      PROA
ATOM   2118  OE2 GLU   168     -24.318  -3.264   1.053  1.00  0.00      PROA
ATOM   2119  C   GLU   168     -24.897   0.876  -3.568  1.00  0.00      PROA
ATOM   2120  OT1 GLU   168     -23.873   1.611  -3.471  1.00  0.00      PROA
ATOM   2121  OT2 GLU   168     -25.992   1.292  -4.034  1.00  0.00      PROA
END
