# Supplementary material for: Alchemical Free Energy Methods Applied to Complexes of the First Bromodomain of BRD4
Source: J Chem Inf Model. 2022 Mar 8;62(6):1458–70. doi: 10.1021/acs.jcim.1c01229 (PMC9098113; doi:10.1021/acs.jcim.1c01229)
Supplement: Supplementary file 2 — ci1c01229_si_002.zip [file ci1c01229_si_002.zip › si_starting_structures/crystallographic_waters.pdb]

ATOM   2177  OH2 TIP3 2001      21.982   8.111   2.832  1.00  0.00      WATA
ATOM   2178  H1  TIP3 2001      22.420   7.296   2.528  1.00  0.00      WATA
ATOM   2179  H2  TIP3 2001      21.587   7.761   3.663  1.00  0.00      WATA
ATOM   2180  OH2 TIP3 2002      16.974  13.535   6.296  1.00  0.00      WATA
ATOM   2181  H1  TIP3 2002      17.888  13.287   6.132  1.00  0.00      WATA
ATOM   2182  H2  TIP3 2002      16.866  13.306   7.243  1.00  0.00      WATA
ATOM   2183  OH2 TIP3 2003      17.340   9.483  -1.035  1.00  0.00      WATA
ATOM   2184  H1  TIP3 2003      17.744   9.937  -1.802  1.00  0.00      WATA
ATOM   2185  H2  TIP3 2003      16.726  10.145  -0.668  1.00  0.00      WATA
ATOM   2186  OH2 TIP3 2004      14.859  13.637   4.572  1.00  0.00      WATA
ATOM   2187  H1  TIP3 2004      14.400  14.417   4.931  1.00  0.00      WATA
ATOM   2188  H2  TIP3 2004      15.626  13.586   5.182  1.00  0.00      WATA
ATOM   2189  OH2 TIP3 2005      12.996  16.203   0.024  1.00  0.00      WATA
ATOM   2190  H1  TIP3 2005      12.128  16.639  -0.021  1.00  0.00      WATA
ATOM   2191  H2  TIP3 2005      12.844  15.450   0.630  1.00  0.00      WATA
ATOM   2192  OH2 TIP3 2006       9.720  14.195   5.699  1.00  0.00      WATA
ATOM   2193  H1  TIP3 2006       8.966  14.765   5.456  1.00  0.00      WATA
ATOM   2194  H2  TIP3 2006      10.387  14.872   5.926  1.00  0.00      WATA
ATOM   2195  OH2 TIP3 2007      10.317   7.892   2.026  1.00  0.00      WATA
ATOM   2196  H1  TIP3 2007      10.145   7.697   1.086  1.00  0.00      WATA
ATOM   2197  H2  TIP3 2007      10.718   7.036   2.262  1.00  0.00      WATA
ATOM   2198  OH2 TIP3 2008      11.918  11.375   8.698  1.00  0.00      WATA
ATOM   2199  H1  TIP3 2008      11.692  10.571   8.174  1.00  0.00      WATA
ATOM   2200  H2  TIP3 2008      12.889  11.280   8.784  1.00  0.00      WATA
ATOM   2201  OH2 TIP3 2009       8.205   9.628   2.362  1.00  0.00      WATA
ATOM   2202  H1  TIP3 2009       9.004   9.053   2.329  1.00  0.00      WATA
ATOM   2203  H2  TIP3 2009       8.577  10.500   2.119  1.00  0.00      WATA
ATOM   2204  OH2 TIP3 2010       8.487  11.748   5.458  1.00  0.00      WATA
ATOM   2205  H1  TIP3 2010       7.755  12.268   5.862  1.00  0.00      WATA
ATOM   2206  H2  TIP3 2010       9.140  12.464   5.354  1.00  0.00      WATA
ATOM   2207  OH2 TIP3 2011       8.022  16.333   4.920  1.00  0.00      WATA
ATOM   2208  H1  TIP3 2011       8.205  16.558   4.003  1.00  0.00      WATA
ATOM   2209  H2  TIP3 2011       8.510  17.049   5.386  1.00  0.00      WATA
ATOM   2210  OH2 TIP3 2012       6.778  10.751  -1.763  1.00  0.00      WATA
ATOM   2211  H1  TIP3 2012       6.512  11.487  -1.178  1.00  0.00      WATA
ATOM   2212  H2  TIP3 2012       6.869  11.218  -2.616  1.00  0.00      WATA
ATOM   2213  OH2 TIP3 2013       4.049  13.595  -1.960  1.00  0.00      WATA
ATOM   2214  H1  TIP3 2013       4.586  13.304  -1.205  1.00  0.00      WATA
ATOM   2215  H2  TIP3 2013       4.711  14.021  -2.534  1.00  0.00      WATA
ATOM   2216  OH2 TIP3 2014       1.538  14.005   2.605  1.00  0.00      WATA
ATOM   2217  H1  TIP3 2014       2.105  14.699   2.996  1.00  0.00      WATA
ATOM   2218  H2  TIP3 2014       2.119  13.625   1.914  1.00  0.00      WATA
ATOM   2219  OH2 TIP3 2015       5.393  15.718   5.602  1.00  0.00      WATA
ATOM   2220  H1  TIP3 2015       6.313  15.984   5.384  1.00  0.00      WATA
ATOM   2221  H2  TIP3 2015       5.151  16.362   6.296  1.00  0.00      WATA
ATOM   2222  OH2 TIP3 2016       0.193   9.069   4.272  1.00  0.00      WATA
ATOM   2223  H1  TIP3 2016       0.999   8.870   4.789  1.00  0.00      WATA
ATOM   2224  H2  TIP3 2016       0.279  10.028   4.119  1.00  0.00      WATA
ATOM   2225  OH2 TIP3 2017       0.424  11.790   3.642  1.00  0.00      WATA
ATOM   2226  H1  TIP3 2017       0.772  12.661   3.336  1.00  0.00      WATA
ATOM   2227  H2  TIP3 2017       0.322  11.373   2.758  1.00  0.00      WATA
ATOM   2228  OH2 TIP3 2018       1.455  13.636  -2.844  1.00  0.00      WATA
ATOM   2229  H1  TIP3 2018       2.358  13.550  -2.461  1.00  0.00      WATA
ATOM   2230  H2  TIP3 2018       1.506  14.561  -3.155  1.00  0.00      WATA
ATOM   2231  OH2 TIP3 2019      -2.281  19.309  -1.045  1.00  0.00      WATA
ATOM   2232  H1  TIP3 2019      -2.476  19.573  -1.967  1.00  0.00      WATA
ATOM   2233  H2  TIP3 2019      -2.575  18.362  -1.071  1.00  0.00      WATA
ATOM   2234  OH2 TIP3 2020      -2.959  15.978  -5.452  1.00  0.00      WATA
ATOM   2235  H1  TIP3 2020      -2.834  16.940  -5.444  1.00  0.00      WATA
ATOM   2236  H2  TIP3 2020      -3.297  15.857  -4.524  1.00  0.00      WATA
ATOM   2237  OH2 TIP3 2021      -2.886  14.816   3.162  1.00  0.00      WATA
ATOM   2238  H1  TIP3 2021      -2.933  15.639   2.629  1.00  0.00      WATA
ATOM   2239  H2  TIP3 2021      -2.352  15.122   3.904  1.00  0.00      WATA
ATOM   2240  OH2 TIP3 2022      -9.368  12.099   1.808  1.00  0.00      WATA
ATOM   2241  H1  TIP3 2022     -10.047  11.659   2.357  1.00  0.00      WATA
ATOM   2242  H2  TIP3 2022      -8.533  11.777   2.186  1.00  0.00      WATA
ATOM   2243  OH2 TIP3 2023      -3.219  17.111   1.643  1.00  0.00      WATA
ATOM   2244  H1  TIP3 2023      -3.149  16.992   0.658  1.00  0.00      WATA
ATOM   2245  H2  TIP3 2023      -4.182  17.000   1.771  1.00  0.00      WATA
ATOM   2246  OH2 TIP3 2024     -10.509  14.512   6.355  1.00  0.00      WATA
ATOM   2247  H1  TIP3 2024     -10.414  13.712   6.912  1.00  0.00      WATA
ATOM   2248  H2  TIP3 2024     -11.068  15.057   6.941  1.00  0.00      WATA
ATOM   2249  OH2 TIP3 2025     -10.423  16.852   2.769  1.00  0.00      WATA
ATOM   2250  H1  TIP3 2025      -9.761  16.229   3.134  1.00  0.00      WATA
ATOM   2251  H2  TIP3 2025     -10.485  17.491   3.508  1.00  0.00      WATA
ATOM   2252  OH2 TIP3 2026      -9.388  14.016  -0.100  1.00  0.00      WATA
ATOM   2253  H1  TIP3 2026      -9.797  13.546  -0.855  1.00  0.00      WATA
ATOM   2254  H2  TIP3 2026      -9.428  13.316   0.587  1.00  0.00      WATA
ATOM   2255  OH2 TIP3 2027      -5.318  20.861  -4.923  1.00  0.00      WATA
ATOM   2256  H1  TIP3 2027      -5.123  21.581  -4.288  1.00  0.00      WATA
ATOM   2257  H2  TIP3 2027      -5.833  21.376  -5.579  1.00  0.00      WATA
ATOM   2258  OH2 TIP3 2028     -13.994  19.643  -3.222  1.00  0.00      WATA
ATOM   2259  H1  TIP3 2028     -13.924  20.582  -3.511  1.00  0.00      WATA
ATOM   2260  H2  TIP3 2028     -13.209  19.583  -2.653  1.00  0.00      WATA
ATOM   2261  OH2 TIP3 2029      -9.902  25.174  -1.333  1.00  0.00      WATA
ATOM   2262  H1  TIP3 2029      -9.158  25.039  -0.714  1.00  0.00      WATA
ATOM   2263  H2  TIP3 2029      -9.826  24.390  -1.917  1.00  0.00      WATA
ATOM   2264  OH2 TIP3 2030     -11.493  22.974  -5.104  1.00  0.00      WATA
ATOM   2265  H1  TIP3 2030     -12.317  22.776  -4.619  1.00  0.00      WATA
ATOM   2266  H2  TIP3 2030     -10.898  23.224  -4.374  1.00  0.00      WATA
ATOM   2267  OH2 TIP3 2031      -5.980  24.387  -1.192  1.00  0.00      WATA
ATOM   2268  H1  TIP3 2031      -6.660  24.544  -0.508  1.00  0.00      WATA
ATOM   2269  H2  TIP3 2031      -5.191  24.192  -0.632  1.00  0.00      WATA
ATOM   2270  OH2 TIP3 2032      -6.648  22.604  -6.645  1.00  0.00      WATA
ATOM   2271  H1  TIP3 2032      -6.519  22.315  -7.558  1.00  0.00      WATA
ATOM   2272  H2  TIP3 2032      -7.624  22.759  -6.637  1.00  0.00      WATA
ATOM   2273  OH2 TIP3 2033     -10.659  12.416  -1.998  1.00  0.00      WATA
ATOM   2274  H1  TIP3 2033     -10.694  11.445  -2.062  1.00  0.00      WATA
ATOM   2275  H2  TIP3 2033     -11.542  12.657  -2.330  1.00  0.00      WATA
ATOM   2276  OH2 TIP3 2034      -9.896  10.453  -7.441  1.00  0.00      WATA
ATOM   2277  H1  TIP3 2034     -10.822  10.582  -7.214  1.00  0.00      WATA
ATOM   2278  H2  TIP3 2034      -9.909   9.513  -7.748  1.00  0.00      WATA
ATOM   2279  OH2 TIP3 2035      -8.043   8.661  -5.454  1.00  0.00      WATA
ATOM   2280  H1  TIP3 2035      -8.809   8.115  -5.763  1.00  0.00      WATA
ATOM   2281  H2  TIP3 2035      -7.308   8.235  -5.932  1.00  0.00      WATA
ATOM   2282  OH2 TIP3 2036      -7.194  10.944  -7.875  1.00  0.00      WATA
ATOM   2283  H1  TIP3 2036      -8.163  10.914  -7.767  1.00  0.00      WATA
ATOM   2284  H2  TIP3 2036      -7.065  10.180  -8.461  1.00  0.00      WATA
ATOM   2285  OH2 TIP3 2037      16.695  12.664   8.899  1.00  0.00      WATA
ATOM   2286  H1  TIP3 2037      16.651  12.889   9.849  1.00  0.00      WATA
ATOM   2287  H2  TIP3 2037      15.916  12.067   8.847  1.00  0.00      WATA
ATOM   2288  OH2 TIP3 2038     -11.702  11.845  -5.431  1.00  0.00      WATA
ATOM   2289  H1  TIP3 2038     -12.250  12.250  -6.111  1.00  0.00      WATA
ATOM   2290  H2  TIP3 2038     -12.219  12.048  -4.625  1.00  0.00      WATA
ATOM   2291  OH2 TIP3 2039       8.676   7.830   6.765  1.00  0.00      WATA
ATOM   2292  H1  TIP3 2039       8.140   8.427   6.197  1.00  0.00      WATA
ATOM   2293  H2  TIP3 2039       8.936   7.157   6.125  1.00  0.00      WATA
ATOM   2294  OH2 TIP3 2040      14.628  10.908   9.263  1.00  0.00      WATA
ATOM   2295  H1  TIP3 2040      14.528  10.034   8.814  1.00  0.00      WATA
ATOM   2296  H2  TIP3 2040      14.911  10.594  10.147  1.00  0.00      WATA
ATOM   2297  OH2 TIP3 2041     -18.399  11.892   4.262  1.00  0.00      WATA
ATOM   2298  H1  TIP3 2041     -19.101  11.979   3.582  1.00  0.00      WATA
ATOM   2299  H2  TIP3 2041     -17.625  12.117   3.740  1.00  0.00      WATA
ATOM   2300  OH2 TIP3 2042       7.283   9.387   4.988  1.00  0.00      WATA
ATOM   2301  H1  TIP3 2042       7.730  10.245   5.195  1.00  0.00      WATA
ATOM   2302  H2  TIP3 2042       7.458   9.362   4.022  1.00  0.00      WATA
ATOM   2303  OH2 TIP3 2043       6.527  13.323   6.428  1.00  0.00      WATA
ATOM   2304  H1  TIP3 2043       6.067  13.053   7.256  1.00  0.00      WATA
ATOM   2305  H2  TIP3 2043       6.022  14.121   6.187  1.00  0.00      WATA
ATOM   2306  OH2 TIP3 2044       9.452  18.390   6.007  1.00  0.00      WATA
ATOM   2307  H1  TIP3 2044       8.733  18.836   6.506  1.00  0.00      WATA
ATOM   2308  H2  TIP3 2044       9.902  19.164   5.601  1.00  0.00      WATA
ATOM   2309  OH2 TIP3 2045       0.990  15.480   6.062  1.00  0.00      WATA
ATOM   2310  H1  TIP3 2045       1.159  15.845   6.939  1.00  0.00      WATA
ATOM   2311  H2  TIP3 2045       0.268  16.079   5.762  1.00  0.00      WATA
ATOM   2312  OH2 TIP3 2046       3.048  15.747   4.155  1.00  0.00      WATA
ATOM   2313  H1  TIP3 2046       3.868  15.607   4.676  1.00  0.00      WATA
ATOM   2314  H2  TIP3 2046       2.357  15.654   4.843  1.00  0.00      WATA
ATOM   2315  OH2 TIP3 2047       5.122  12.528   8.586  1.00  0.00      WATA
ATOM   2316  H1  TIP3 2047       5.268  12.512   9.552  1.00  0.00      WATA
ATOM   2317  H2  TIP3 2047       4.374  11.919   8.471  1.00  0.00      WATA
ATOM   2318  OH2 TIP3 2048     -11.664   5.844   0.320  1.00  0.00      WATA
ATOM   2319  H1  TIP3 2048     -12.333   6.200  -0.280  1.00  0.00      WATA
ATOM   2320  H2  TIP3 2048     -12.206   5.419   1.013  1.00  0.00      WATA
ATOM   2321  OH2 TIP3 2049     -21.216   3.973  -7.416  1.00  0.00      WATA
ATOM   2322  H1  TIP3 2049     -21.069   3.042  -7.123  1.00  0.00      WATA
ATOM   2323  H2  TIP3 2049     -21.252   3.787  -8.381  1.00  0.00      WATA
ATOM   2324  OH2 TIP3 2050     -19.112   8.451  -9.469  1.00  0.00      WATA
ATOM   2325  H1  TIP3 2050     -19.566   8.609 -10.326  1.00  0.00      WATA
ATOM   2326  H2  TIP3 2050     -19.854   8.260  -8.884  1.00  0.00      WATA
ATOM   2327  OH2 TIP3 2051     -18.303   2.804  -7.059  1.00  0.00      WATA
ATOM   2328  H1  TIP3 2051     -19.159   2.330  -6.911  1.00  0.00      WATA
ATOM   2329  H2  TIP3 2051     -18.034   2.366  -7.890  1.00  0.00      WATA
ATOM   2330  OH2 TIP3 2052     -12.931  14.268   5.037  1.00  0.00      WATA
ATOM   2331  H1  TIP3 2052     -11.989  14.283   5.302  1.00  0.00      WATA
ATOM   2332  H2  TIP3 2052     -13.141  13.324   5.221  1.00  0.00      WATA
ATOM   2333  OH2 TIP3 2053     -20.199   9.499   1.474  1.00  0.00      WATA
ATOM   2334  H1  TIP3 2053     -20.908   9.413   0.802  1.00  0.00      WATA
ATOM   2335  H2  TIP3 2053     -20.115  10.463   1.571  1.00  0.00      WATA
ATOM   2336  OH2 TIP3 2054     -21.271   6.693  -1.438  1.00  0.00      WATA
ATOM   2337  H1  TIP3 2054     -20.888   6.137  -0.736  1.00  0.00      WATA
ATOM   2338  H2  TIP3 2054     -21.507   6.023  -2.115  1.00  0.00      WATA
ATOM   2339  OH2 TIP3 2055     -13.142   2.503   3.907  1.00  0.00      WATA
ATOM   2340  H1  TIP3 2055     -13.159   1.768   3.269  1.00  0.00      WATA
ATOM   2341  H2  TIP3 2055     -12.938   3.264   3.330  1.00  0.00      WATA
ATOM   2342  OH2 TIP3 2056     -13.296   4.875   2.365  1.00  0.00      WATA
ATOM   2343  H1  TIP3 2056     -13.404   5.545   3.068  1.00  0.00      WATA
ATOM   2344  H2  TIP3 2056     -14.230   4.639   2.187  1.00  0.00      WATA
ATOM   2345  OH2 TIP3 2057     -13.927   2.731   6.591  1.00  0.00      WATA
ATOM   2346  H1  TIP3 2057     -13.643   3.656   6.700  1.00  0.00      WATA
ATOM   2347  H2  TIP3 2057     -13.535   2.511   5.727  1.00  0.00      WATA
ATOM   2348  OH2 TIP3 2058     -13.102   5.404   6.464  1.00  0.00      WATA
ATOM   2349  H1  TIP3 2058     -13.669   6.008   5.954  1.00  0.00      WATA
ATOM   2350  H2  TIP3 2058     -12.328   5.398   5.865  1.00  0.00      WATA
ATOM   2351  OH2 TIP3 2059     -13.808  22.312  -3.646  1.00  0.00      WATA
ATOM   2352  H1  TIP3 2059     -14.424  22.844  -4.198  1.00  0.00      WATA
ATOM   2353  H2  TIP3 2059     -14.175  22.523  -2.762  1.00  0.00      WATA
ATOM   2354  OH2 TIP3 2060      -8.061  24.807   0.763  1.00  0.00      WATA
ATOM   2355  H1  TIP3 2060      -8.849  24.565   1.288  1.00  0.00      WATA
ATOM   2356  H2  TIP3 2060      -7.599  25.368   1.425  1.00  0.00      WATA
ATOM   2357  OH2 TIP3 2061      -3.634  23.928   0.079  1.00  0.00      WATA
ATOM   2358  H1  TIP3 2061      -3.070  23.129   0.059  1.00  0.00      WATA
ATOM   2359  H2  TIP3 2061      -2.961  24.631   0.049  1.00  0.00      WATA
ATOM   2360  OH2 TIP3 2062      -5.929   7.356  -6.944  1.00  0.00      WATA
ATOM   2361  H1  TIP3 2062      -5.041   7.542  -6.590  1.00  0.00      WATA
ATOM   2362  H2  TIP3 2062      -5.779   6.422  -7.202  1.00  0.00      WATA
ATOM   2363  OH2 TIP3 2063     -19.463   0.240  -3.589  1.00  0.00      WATA
ATOM   2364  H1  TIP3 2063     -19.978   0.983  -3.951  1.00  0.00      WATA
ATOM   2365  H2  TIP3 2063     -20.181  -0.313  -3.225  1.00  0.00      WATA
ATOM   2366  OH2 TIP3 2064     -16.745   1.832  -4.981  1.00  0.00      WATA
ATOM   2367  H1  TIP3 2064     -16.683   0.936  -5.341  1.00  0.00      WATA
ATOM   2368  H2  TIP3 2064     -17.295   2.258  -5.667  1.00  0.00      WATA
ATOM   2369  OH2 TIP3 2065     -20.113  12.366   2.131  1.00  0.00      WATA
ATOM   2370  H1  TIP3 2065     -20.061  13.186   1.607  1.00  0.00      WATA
ATOM   2371  H2  TIP3 2065     -21.067  12.364   2.360  1.00  0.00      WATA
ATOM   2372  OH2 TIP3 2066     -12.292   5.967   9.206  1.00  0.00      WATA
ATOM   2373  H1  TIP3 2066     -12.608   5.750   8.309  1.00  0.00      WATA
ATOM   2374  H2  TIP3 2066     -11.998   5.103   9.543  1.00  0.00      WATA
ATOM   2375  OH2 TIP3 2067     -22.178   1.907  -1.377  1.00  0.00      WATA
ATOM   2376  H1  TIP3 2067     -22.773   1.826  -2.155  1.00  0.00      WATA
ATOM   2377  H2  TIP3 2067     -22.816   1.865  -0.642  1.00  0.00      WATA
ATOM   2378  OH2 TIP3 2068     -19.311  -3.349   2.606  1.00  0.00      WATA
ATOM   2379  H1  TIP3 2068     -18.801  -2.997   1.853  1.00  0.00      WATA
ATOM   2380  H2  TIP3 2068     -20.093  -3.733   2.169  1.00  0.00      WATA
ATOM   2381  OH2 TIP3 2069     -24.345  -7.913   0.237  1.00  0.00      WATA
ATOM   2382  H1  TIP3 2069     -24.677  -8.289  -0.597  1.00  0.00      WATA
ATOM   2383  H2  TIP3 2069     -23.448  -8.286   0.251  1.00  0.00      WATA
ATOM   2384  OH2 TIP3 2070     -21.897  -4.260   1.717  1.00  0.00      WATA
ATOM   2385  H1  TIP3 2070     -22.218  -3.819   2.527  1.00  0.00      WATA
ATOM   2386  H2  TIP3 2070     -22.732  -4.172   1.205  1.00  0.00      WATA
ATOM   2387  OH2 TIP3 2071     -21.772   4.809  -3.456  1.00  0.00      WATA
ATOM   2388  H1  TIP3 2071     -21.468   3.901  -3.656  1.00  0.00      WATA
ATOM   2389  H2  TIP3 2071     -22.718   4.707  -3.692  1.00  0.00      WATA
ATOM   2390  OH2 TIP3 2072     -20.721  -6.308   3.317  1.00  0.00      WATA
ATOM   2391  H1  TIP3 2072     -20.752  -5.549   3.931  1.00  0.00      WATA
ATOM   2392  H2  TIP3 2072     -21.125  -5.896   2.529  1.00  0.00      WATA
ATOM   2393  OH2 TIP3 2073     -19.320  -2.710   5.246  1.00  0.00      WATA
ATOM   2394  H1  TIP3 2073     -19.124  -2.933   4.308  1.00  0.00      WATA
ATOM   2395  H2  TIP3 2073     -20.123  -3.269   5.343  1.00  0.00      WATA
ATOM   2396  OH2 TIP3 2074     -22.111  -9.634  -0.252  1.00  0.00      WATA
ATOM   2397  H1  TIP3 2074     -22.719 -10.244   0.217  1.00  0.00      WATA
ATOM   2398  H2  TIP3 2074     -21.247 -10.011   0.001  1.00  0.00      WATA
ATOM   2399  OH2 TIP3 2075     -16.765  -1.412  -9.140  1.00  0.00      WATA
ATOM   2400  H1  TIP3 2075     -17.196  -0.541  -9.153  1.00  0.00      WATA
ATOM   2401  H2  TIP3 2075     -16.762  -1.607  -8.182  1.00  0.00      WATA
ATOM   2402  OH2 TIP3 2076     -15.498   1.006  -7.824  1.00  0.00      WATA
ATOM   2403  H1  TIP3 2076     -14.920   0.867  -8.598  1.00  0.00      WATA
ATOM   2404  H2  TIP3 2076     -16.360   1.094  -8.273  1.00  0.00      WATA
ATOM   2405  OH2 TIP3 2077     -16.918 -11.842   2.796  1.00  0.00      WATA
ATOM   2406  H1  TIP3 2077     -16.266 -12.498   2.473  1.00  0.00      WATA
ATOM   2407  H2  TIP3 2077     -17.746 -12.255   2.476  1.00  0.00      WATA
ATOM   2408  OH2 TIP3 2078      -5.455  -3.183  11.307  1.00  0.00      WATA
ATOM   2409  H1  TIP3 2078      -5.551  -2.839  12.228  1.00  0.00      WATA
ATOM   2410  H2  TIP3 2078      -4.569  -2.871  11.085  1.00  0.00      WATA
ATOM   2411  OH2 TIP3 2079      -8.838  -0.443  12.235  1.00  0.00      WATA
ATOM   2412  H1  TIP3 2079      -8.292  -0.147  12.984  1.00  0.00      WATA
ATOM   2413  H2  TIP3 2079      -8.906   0.389  11.710  1.00  0.00      WATA
ATOM   2414  OH2 TIP3 2080     -14.774  -2.451  14.590  1.00  0.00      WATA
ATOM   2415  H1  TIP3 2080     -14.839  -1.884  15.378  1.00  0.00      WATA
ATOM   2416  H2  TIP3 2080     -15.655  -2.866  14.556  1.00  0.00      WATA
ATOM   2417  OH2 TIP3 2081     -11.435  -1.371  12.759  1.00  0.00      WATA
ATOM   2418  H1  TIP3 2081     -11.901  -0.541  12.912  1.00  0.00      WATA
ATOM   2419  H2  TIP3 2081     -10.530  -1.066  12.541  1.00  0.00      WATA
ATOM   2420  OH2 TIP3 2082      -5.340 -14.764   5.550  1.00  0.00      WATA
ATOM   2421  H1  TIP3 2082      -4.791 -15.229   4.898  1.00  0.00      WATA
ATOM   2422  H2  TIP3 2082      -4.709 -14.127   5.949  1.00  0.00      WATA
ATOM   2423  OH2 TIP3 2083     -14.775 -13.177   1.623  1.00  0.00      WATA
ATOM   2424  H1  TIP3 2083     -14.610 -12.406   1.058  1.00  0.00      WATA
ATOM   2425  H2  TIP3 2083     -14.835 -13.887   0.931  1.00  0.00      WATA
ATOM   2426  OH2 TIP3 2084      -1.643  -1.197  15.543  1.00  0.00      WATA
ATOM   2427  H1  TIP3 2084      -2.503  -1.465  15.925  1.00  0.00      WATA
ATOM   2428  H2  TIP3 2084      -1.787  -0.243  15.417  1.00  0.00      WATA
ATOM   2429  OH2 TIP3 2085       7.474 -10.800  13.737  1.00  0.00      WATA
ATOM   2430  H1  TIP3 2085       7.471 -10.749  12.756  1.00  0.00      WATA
ATOM   2431  H2  TIP3 2085       7.317 -11.761  13.851  1.00  0.00      WATA
ATOM   2432  OH2 TIP3 2086      -8.259  -3.220  11.798  1.00  0.00      WATA
ATOM   2433  H1  TIP3 2086      -8.569  -2.299  11.898  1.00  0.00      WATA
ATOM   2434  H2  TIP3 2086      -7.382  -3.087  11.399  1.00  0.00      WATA
ATOM   2435  OH2 TIP3 2087     -16.180  -2.748  11.695  1.00  0.00      WATA
ATOM   2436  H1  TIP3 2087     -17.144  -2.786  11.545  1.00  0.00      WATA
ATOM   2437  H2  TIP3 2087     -16.002  -3.662  11.948  1.00  0.00      WATA
ATOM   2438  OH2 TIP3 2088       0.275   3.216   9.787  1.00  0.00      WATA
ATOM   2439  H1  TIP3 2088       0.758   2.458  10.185  1.00  0.00      WATA
ATOM   2440  H2  TIP3 2088       0.191   3.796  10.575  1.00  0.00      WATA
ATOM   2441  OH2 TIP3 2089       4.069   5.416   9.556  1.00  0.00      WATA
ATOM   2442  H1  TIP3 2089       4.252   4.639  10.120  1.00  0.00      WATA
ATOM   2443  H2  TIP3 2089       3.388   5.023   8.965  1.00  0.00      WATA
ATOM   2444  OH2 TIP3 2090       2.442  -2.968  15.124  1.00  0.00      WATA
ATOM   2445  H1  TIP3 2090       2.996  -2.807  14.328  1.00  0.00      WATA
ATOM   2446  H2  TIP3 2090       2.809  -2.261  15.699  1.00  0.00      WATA
ATOM   2447  OH2 TIP3 2091       6.184   1.123  13.934  1.00  0.00      WATA
ATOM   2448  H1  TIP3 2091       6.889   1.561  14.446  1.00  0.00      WATA
ATOM   2449  H2  TIP3 2091       5.411   1.315  14.491  1.00  0.00      WATA
ATOM   2450  OH2 TIP3 2092      10.497   2.889   8.008  1.00  0.00      WATA
ATOM   2451  H1  TIP3 2092      11.395   2.513   7.876  1.00  0.00      WATA
ATOM   2452  H2  TIP3 2092      10.000   2.437   7.302  1.00  0.00      WATA
ATOM   2453  OH2 TIP3 2093       5.492   7.477   8.504  1.00  0.00      WATA
ATOM   2454  H1  TIP3 2093       5.061   6.660   8.834  1.00  0.00      WATA
ATOM   2455  H2  TIP3 2093       6.385   7.373   8.883  1.00  0.00      WATA
ATOM   2456  OH2 TIP3 2094      12.993   1.709   7.624  1.00  0.00      WATA
ATOM   2457  H1  TIP3 2094      13.225   1.431   8.543  1.00  0.00      WATA
ATOM   2458  H2  TIP3 2094      13.858   1.607   7.208  1.00  0.00      WATA
ATOM   2459  OH2 TIP3 2095      -5.796  -5.946  11.503  1.00  0.00      WATA
ATOM   2460  H1  TIP3 2095      -5.770  -6.446  10.669  1.00  0.00      WATA
ATOM   2461  H2  TIP3 2095      -5.669  -5.019  11.225  1.00  0.00      WATA
ATOM   2462  OH2 TIP3 2096     -15.014  -5.943  10.301  1.00  0.00      WATA
ATOM   2463  H1  TIP3 2096     -15.855  -5.796  10.770  1.00  0.00      WATA
ATOM   2464  H2  TIP3 2096     -15.230  -6.726   9.759  1.00  0.00      WATA
ATOM   2465  OH2 TIP3 2097     -12.737  -3.682  13.308  1.00  0.00      WATA
ATOM   2466  H1  TIP3 2097     -13.505  -3.258  13.761  1.00  0.00      WATA
ATOM   2467  H2  TIP3 2097     -12.216  -2.866  13.107  1.00  0.00      WATA
ATOM   2468  OH2 TIP3 2098      -5.877  -2.180  13.797  1.00  0.00      WATA
ATOM   2469  H1  TIP3 2098      -6.214  -2.715  14.542  1.00  0.00      WATA
ATOM   2470  H2  TIP3 2098      -6.325  -1.331  13.957  1.00  0.00      WATA
ATOM   2471  OH2 TIP3 2099      18.628  -3.546   2.764  1.00  0.00      WATA
ATOM   2472  H1  TIP3 2099      18.436  -3.460   1.811  1.00  0.00      WATA
ATOM   2473  H2  TIP3 2099      19.082  -2.698   2.954  1.00  0.00      WATA
ATOM   2474  OH2 TIP3 2100      21.896  -1.163   1.118  1.00  0.00      WATA
ATOM   2475  H1  TIP3 2100      22.020  -0.612   0.313  1.00  0.00      WATA
ATOM   2476  H2  TIP3 2100      22.063  -2.058   0.758  1.00  0.00      WATA
ATOM   2477  OH2 TIP3 2101      24.279   2.603  -0.222  1.00  0.00      WATA
ATOM   2478  H1  TIP3 2101      24.888   1.994   0.249  1.00  0.00      WATA
ATOM   2479  H2  TIP3 2101      23.489   2.037  -0.301  1.00  0.00      WATA
ATOM   2480  OH2 TIP3 2102      27.163   8.082   4.586  1.00  0.00      WATA
ATOM   2481  H1  TIP3 2102      27.037   8.910   4.077  1.00  0.00      WATA
ATOM   2482  H2  TIP3 2102      27.048   7.428   3.870  1.00  0.00      WATA
ATOM   2483  OH2 TIP3 2103      23.060   4.395  -5.795  1.00  0.00      WATA
ATOM   2484  H1  TIP3 2103      22.248   3.946  -5.450  1.00  0.00      WATA
ATOM   2485  H2  TIP3 2103      23.574   3.583  -5.991  1.00  0.00      WATA
ATOM   2486  OH2 TIP3 2104      18.379  11.628  -5.619  1.00  0.00      WATA
ATOM   2487  H1  TIP3 2104      18.082  12.380  -5.067  1.00  0.00      WATA
ATOM   2488  H2  TIP3 2104      18.798  12.116  -6.363  1.00  0.00      WATA
ATOM   2489  OH2 TIP3 2105      20.131   4.699 -10.629  1.00  0.00      WATA
ATOM   2490  H1  TIP3 2105      20.008   3.845 -10.156  1.00  0.00      WATA
ATOM   2491  H2  TIP3 2105      19.212   4.866 -10.938  1.00  0.00      WATA
ATOM   2492  OH2 TIP3 2106      32.581   6.019   1.696  1.00  0.00      WATA
ATOM   2493  H1  TIP3 2106      32.736   5.226   1.154  1.00  0.00      WATA
ATOM   2494  H2  TIP3 2106      33.505   6.289   1.847  1.00  0.00      WATA
ATOM   2495  OH2 TIP3 2107      -3.763 -12.892   6.883  1.00  0.00      WATA
ATOM   2496  H1  TIP3 2107      -3.877 -11.940   7.044  1.00  0.00      WATA
ATOM   2497  H2  TIP3 2107      -3.615 -13.241   7.787  1.00  0.00      WATA
ATOM   2498  OH2 TIP3 2108      -9.781 -12.920   6.043  1.00  0.00      WATA
ATOM   2499  H1  TIP3 2108     -10.455 -13.447   6.519  1.00  0.00      WATA
ATOM   2500  H2  TIP3 2108      -9.150 -13.615   5.761  1.00  0.00      WATA
ATOM   2501  OH2 TIP3 2109       2.554  -6.538  12.916  1.00  0.00      WATA
ATOM   2502  H1  TIP3 2109       2.410  -7.355  12.396  1.00  0.00      WATA
ATOM   2503  H2  TIP3 2109       3.528  -6.517  12.958  1.00  0.00      WATA
ATOM   2504  OH2 TIP3 2110      -0.222  -3.238  14.293  1.00  0.00      WATA
ATOM   2505  H1  TIP3 2110       0.694  -2.995  14.548  1.00  0.00      WATA
ATOM   2506  H2  TIP3 2110      -0.727  -2.519  14.736  1.00  0.00      WATA
ATOM   2507  OH2 TIP3 2111      -0.300   7.069  -6.445  1.00  0.00      WATA
ATOM   2508  H1  TIP3 2111      -0.347   6.186  -6.862  1.00  0.00      WATA
ATOM   2509  H2  TIP3 2111       0.611   7.051  -6.080  1.00  0.00      WATA
ATOM   2510  OH2 TIP3 2112      -2.057 -13.276  11.780  1.00  0.00      WATA
ATOM   2511  H1  TIP3 2112      -1.508 -12.498  11.552  1.00  0.00      WATA
ATOM   2512  H2  TIP3 2112      -1.425 -13.831  12.261  1.00  0.00      WATA
ATOM   2513  OH2 TIP3 2113       1.989  -8.884  11.492  1.00  0.00      WATA
ATOM   2514  H1  TIP3 2113       1.761  -9.674  11.997  1.00  0.00      WATA
ATOM   2515  H2  TIP3 2113       1.796  -9.176  10.576  1.00  0.00      WATA
ATOM   2516  OH2 TIP3 2114      -0.820  -5.745  17.031  1.00  0.00      WATA
ATOM   2517  H1  TIP3 2114      -0.721  -6.146  17.917  1.00  0.00      WATA
ATOM   2518  H2  TIP3 2114       0.082  -5.379  16.934  1.00  0.00      WATA
ATOM   2519  OH2 TIP3 2115       4.256  -7.773  10.324  1.00  0.00      WATA
ATOM   2520  H1  TIP3 2115       3.479  -8.226  10.688  1.00  0.00      WATA
ATOM   2521  H2  TIP3 2115       4.740  -7.546  11.145  1.00  0.00      WATA
ATOM   2522  OH2 TIP3 2116       0.231 -16.116   3.599  1.00  0.00      WATA
ATOM   2523  H1  TIP3 2116       0.639 -15.318   4.002  1.00  0.00      WATA
ATOM   2524  H2  TIP3 2116       1.046 -16.611   3.344  1.00  0.00      WATA
ATOM   2525  OH2 TIP3 2117       4.843   9.079   6.385  1.00  0.00      WATA
ATOM   2526  H1  TIP3 2117       5.666   9.223   5.871  1.00  0.00      WATA
ATOM   2527  H2  TIP3 2117       5.178   8.518   7.120  1.00  0.00      WATA
ATOM   2528  OH2 TIP3 2118       3.088  10.878   7.616  1.00  0.00      WATA
ATOM   2529  H1  TIP3 2118       3.721  10.295   7.143  1.00  0.00      WATA
ATOM   2530  H2  TIP3 2118       2.735  11.420   6.888  1.00  0.00      WATA
ATOM   2531  OH2 TIP3 2119       7.498 -10.529  11.041  1.00  0.00      WATA
ATOM   2532  H1  TIP3 2119       7.908  -9.691  10.778  1.00  0.00      WATA
ATOM   2533  H2  TIP3 2119       6.684 -10.529  10.492  1.00  0.00      WATA
ATOM   2534  OH2 TIP3 2120       2.804 -16.656   7.174  1.00  0.00      WATA
ATOM   2535  H1  TIP3 2120       3.270 -17.074   6.429  1.00  0.00      WATA
ATOM   2536  H2  TIP3 2120       3.474 -16.748   7.876  1.00  0.00      WATA
ATOM   2537  OH2 TIP3 2121       8.252 -12.787   9.586  1.00  0.00      WATA
ATOM   2538  H1  TIP3 2121       7.959 -12.189  10.299  1.00  0.00      WATA
ATOM   2539  H2  TIP3 2121       8.849 -12.179   9.100  1.00  0.00      WATA
ATOM   2540  OH2 TIP3 2122      -9.580   9.161  10.994  1.00  0.00      WATA
ATOM   2541  H1  TIP3 2122      -8.840   9.486  10.450  1.00  0.00      WATA
ATOM   2542  H2  TIP3 2122      -9.284   9.491  11.864  1.00  0.00      WATA
ATOM   2543  OH2 TIP3 2123     -11.714   3.412  10.495  1.00  0.00      WATA
ATOM   2544  H1  TIP3 2123     -12.531   3.033  10.140  1.00  0.00      WATA
ATOM   2545  H2  TIP3 2123     -11.957   3.529  11.432  1.00  0.00      WATA
ATOM   2546  OH2 TIP3 2124     -18.589  11.079   6.861  1.00  0.00      WATA
ATOM   2547  H1  TIP3 2124     -18.493  11.337   5.912  1.00  0.00      WATA
ATOM   2548  H2  TIP3 2124     -19.550  10.983   6.906  1.00  0.00      WATA
ATOM   2549  OH2 TIP3 2125       8.269  -6.787  12.963  1.00  0.00      WATA
ATOM   2550  H1  TIP3 2125       9.074  -6.351  12.612  1.00  0.00      WATA
ATOM   2551  H2  TIP3 2125       8.684  -7.617  13.291  1.00  0.00      WATA
ATOM   2552  OH2 TIP3 2126      10.193 -11.245   8.444  1.00  0.00      WATA
ATOM   2553  H1  TIP3 2126      10.922 -11.066   9.076  1.00  0.00      WATA
ATOM   2554  H2  TIP3 2126      10.670 -11.757   7.763  1.00  0.00      WATA
ATOM   2555  OH2 TIP3 2127     -12.183  -6.394  -9.361  1.00  0.00      WATA
ATOM   2556  H1  TIP3 2127     -12.398  -7.278  -8.988  1.00  0.00      WATA
ATOM   2557  H2  TIP3 2127     -11.229  -6.488  -9.483  1.00  0.00      WATA
ATOM   2558  OH2 TIP3 2128       6.767   0.232   2.507  1.00  0.00      WATA
ATOM   2559  H1  TIP3 2128       6.684   1.032   3.052  1.00  0.00      WATA
ATOM   2560  H2  TIP3 2128       7.059  -0.415   3.175  1.00  0.00      WATA
ATOM   2561  OH2 TIP3 2129      -1.870   5.301 -10.082  1.00  0.00      WATA
ATOM   2562  H1  TIP3 2129      -1.451   5.472 -10.949  1.00  0.00      WATA
ATOM   2563  H2  TIP3 2129      -2.780   5.549 -10.274  1.00  0.00      WATA
ATOM   2564  OH2 TIP3 2130       1.857   1.246  10.978  1.00  0.00      WATA
ATOM   2565  H1  TIP3 2130       2.080   1.084  11.928  1.00  0.00      WATA
ATOM   2566  H2  TIP3 2130       1.862   0.337  10.651  1.00  0.00      WATA
ATOM   2567  OH2 TIP3 2131       2.180   4.136   8.104  1.00  0.00      WATA
ATOM   2568  H1  TIP3 2131       1.437   3.892   8.696  1.00  0.00      WATA
ATOM   2569  H2  TIP3 2131       2.457   3.235   7.821  1.00  0.00      WATA
ATOM   2570  OH2 TIP3 2132       3.930  -2.038  12.979  1.00  0.00      WATA
ATOM   2571  H1  TIP3 2132       4.805  -1.718  12.676  1.00  0.00      WATA
ATOM   2572  H2  TIP3 2132       3.506  -2.234  12.114  1.00  0.00      WATA
ATOM   2573  OH2 TIP3 2133       6.163  -0.723  11.913  1.00  0.00      WATA
ATOM   2574  H1  TIP3 2133       5.979  -0.160  11.134  1.00  0.00      WATA
ATOM   2575  H2  TIP3 2133       6.235  -0.042  12.624  1.00  0.00      WATA
ATOM   2576  OH2 TIP3 2134       2.788   0.454  13.387  1.00  0.00      WATA
ATOM   2577  H1  TIP3 2134       3.184   0.833  14.189  1.00  0.00      WATA
ATOM   2578  H2  TIP3 2134       3.187  -0.437  13.368  1.00  0.00      WATA
ATOM   2579  OH2 TIP3 2135       5.447  -7.137  12.732  1.00  0.00      WATA
ATOM   2580  H1  TIP3 2135       5.534  -7.719  13.518  1.00  0.00      WATA
ATOM   2581  H2  TIP3 2135       6.383  -6.862  12.648  1.00  0.00      WATA
ATOM   2582  OH2 TIP3 2136      -7.741  -7.735  -9.964  1.00  0.00      WATA
ATOM   2583  H1  TIP3 2136      -8.558  -8.047  -9.519  1.00  0.00      WATA
ATOM   2584  H2  TIP3 2136      -7.562  -8.481 -10.544  1.00  0.00      WATA
ATOM   2585  OH2 TIP3 2137       4.101   2.855  10.759  1.00  0.00      WATA
ATOM   2586  H1  TIP3 2137       3.312   2.273  10.759  1.00  0.00      WATA
ATOM   2587  H2  TIP3 2137       4.788   2.211  10.503  1.00  0.00      WATA
ATOM   2588  OH2 TIP3 2138       9.067   1.688   5.836  1.00  0.00      WATA
ATOM   2589  H1  TIP3 2138       8.252   1.409   5.383  1.00  0.00      WATA
ATOM   2590  H2  TIP3 2138       9.163   2.566   5.398  1.00  0.00      WATA
ATOM   2591  OH2 TIP3 2139       8.124   6.928   9.325  1.00  0.00      WATA
ATOM   2592  H1  TIP3 2139       8.969   6.427   9.298  1.00  0.00      WATA
ATOM   2593  H2  TIP3 2139       8.251   7.423   8.485  1.00  0.00      WATA
ATOM   2594  OH2 TIP3 2140      16.603  -5.899 -11.269  1.00  0.00      WATA
ATOM   2595  H1  TIP3 2140      16.037  -6.084 -10.483  1.00  0.00      WATA
ATOM   2596  H2  TIP3 2140      16.272  -5.003 -11.474  1.00  0.00      WATA
ATOM   2597  OH2 TIP3 2141       6.650   3.507   0.100  1.00  0.00      WATA
ATOM   2598  H1  TIP3 2141       6.085   2.843  -0.317  1.00  0.00      WATA
ATOM   2599  H2  TIP3 2141       6.005   4.236   0.227  1.00  0.00      WATA
ATOM   2600  OH2 TIP3 2142      15.950  -0.560 -11.415  1.00  0.00      WATA
ATOM   2601  H1  TIP3 2142      16.790  -0.045 -11.389  1.00  0.00      WATA
ATOM   2602  H2  TIP3 2142      15.367   0.073 -11.849  1.00  0.00      WATA
ATOM   2603  OH2 TIP3 2143      18.237  -3.901   0.039  1.00  0.00      WATA
ATOM   2604  H1  TIP3 2143      18.953  -4.570   0.095  1.00  0.00      WATA
ATOM   2605  H2  TIP3 2143      17.546  -4.417  -0.435  1.00  0.00      WATA
ATOM   2606  OH2 TIP3 2144      11.740   1.770   5.154  1.00  0.00      WATA
ATOM   2607  H1  TIP3 2144      12.227   1.635   5.987  1.00  0.00      WATA
ATOM   2608  H2  TIP3 2144      10.845   1.477   5.386  1.00  0.00      WATA
ATOM   2609  OH2 TIP3 2145      14.170   8.482   8.270  1.00  0.00      WATA
ATOM   2610  H1  TIP3 2145      13.356   7.948   8.336  1.00  0.00      WATA
ATOM   2611  H2  TIP3 2145      14.446   8.093   7.415  1.00  0.00      WATA
ATOM   2612  OH2 TIP3 2146      10.455   5.558   8.893  1.00  0.00      WATA
ATOM   2613  H1  TIP3 2146      10.416   4.682   8.451  1.00  0.00      WATA
ATOM   2614  H2  TIP3 2146      11.105   6.031   8.308  1.00  0.00      WATA
ATOM   2615  OH2 TIP3 2147      11.152   9.150   7.278  1.00  0.00      WATA
ATOM   2616  H1  TIP3 2147      10.234   8.854   7.148  1.00  0.00      WATA
ATOM   2617  H2  TIP3 2147      11.619   8.284   7.299  1.00  0.00      WATA
ATOM   2618  OH2 TIP3 2148      23.066 -13.047  -9.778  1.00  0.00      WATA
ATOM   2619  H1  TIP3 2148      23.167 -12.235  -9.236  1.00  0.00      WATA
ATOM   2620  H2  TIP3 2148      22.432 -13.538  -9.238  1.00  0.00      WATA
ATOM   2621  OH2 TIP3 2149      11.794 -14.993   4.623  1.00  0.00      WATA
ATOM   2622  H1  TIP3 2149      11.534 -14.630   3.768  1.00  0.00      WATA
ATOM   2623  H2  TIP3 2149      12.746 -15.193   4.465  1.00  0.00      WATA
ATOM   2624  OH2 TIP3 2150      21.021   7.069   5.119  1.00  0.00      WATA
ATOM   2625  H1  TIP3 2150      20.148   6.726   5.369  1.00  0.00      WATA
ATOM   2626  H2  TIP3 2150      21.405   7.206   6.001  1.00  0.00      WATA
ATOM   2627  OH2 TIP3 2151      19.171   3.561  10.283  1.00  0.00      WATA
ATOM   2628  H1  TIP3 2151      20.131   3.409  10.277  1.00  0.00      WATA
ATOM   2629  H2  TIP3 2151      18.943   3.350   9.356  1.00  0.00      WATA
ATOM   2630  OH2 TIP3 2152      10.410   6.167  13.508  1.00  0.00      WATA
ATOM   2631  H1  TIP3 2152       9.754   5.650  14.027  1.00  0.00      WATA
ATOM   2632  H2  TIP3 2152      10.272   7.045  13.877  1.00  0.00      WATA
ATOM   2633  OH2 TIP3 2153       7.408 -18.055  -0.785  1.00  0.00      WATA
ATOM   2634  H1  TIP3 2153       7.462 -18.672  -1.540  1.00  0.00      WATA
ATOM   2635  H2  TIP3 2153       7.924 -18.511  -0.117  1.00  0.00      WATA
ATOM   2636  OH2 TIP3 2154      23.760   0.827   5.209  1.00  0.00      WATA
ATOM   2637  H1  TIP3 2154      22.842   0.607   5.401  1.00  0.00      WATA
ATOM   2638  H2  TIP3 2154      23.740   0.842   4.230  1.00  0.00      WATA
ATOM   2639  OH2 TIP3 2155      20.149  -1.294   3.328  1.00  0.00      WATA
ATOM   2640  H1  TIP3 2155      20.041  -0.346   3.537  1.00  0.00      WATA
ATOM   2641  H2  TIP3 2155      20.770  -1.249   2.572  1.00  0.00      WATA
ATOM   2642  OH2 TIP3 2156      23.214   0.863   2.470  1.00  0.00      WATA
ATOM   2643  H1  TIP3 2156      22.629   1.572   2.131  1.00  0.00      WATA
ATOM   2644  H2  TIP3 2156      22.774   0.078   2.079  1.00  0.00      WATA
ATOM   2645  OH2 TIP3 2157       2.458 -16.895  -4.453  1.00  0.00      WATA
ATOM   2646  H1  TIP3 2157       2.316 -16.051  -4.923  1.00  0.00      WATA
ATOM   2647  H2  TIP3 2157       3.433 -16.863  -4.333  1.00  0.00      WATA
ATOM   2648  OH2 TIP3 2158       2.959 -12.305  -7.338  1.00  0.00      WATA
ATOM   2649  H1  TIP3 2158       2.611 -11.385  -7.252  1.00  0.00      WATA
ATOM   2650  H2  TIP3 2158       3.902 -12.119  -7.531  1.00  0.00      WATA
ATOM   2651  OH2 TIP3 2159      25.038   5.028   0.935  1.00  0.00      WATA
ATOM   2652  H1  TIP3 2159      24.837   4.211   0.431  1.00  0.00      WATA
ATOM   2653  H2  TIP3 2159      24.189   5.178   1.390  1.00  0.00      WATA
ATOM   2654  OH2 TIP3 2160      26.973   6.233   2.412  1.00  0.00      WATA
ATOM   2655  H1  TIP3 2160      27.470   6.638   1.690  1.00  0.00      WATA
ATOM   2656  H2  TIP3 2160      26.266   5.783   1.886  1.00  0.00      WATA
ATOM   2657  OH2 TIP3 2161       0.130 -14.127 -10.094  1.00  0.00      WATA
ATOM   2658  H1  TIP3 2161       0.057 -14.055  -9.126  1.00  0.00      WATA
ATOM   2659  H2  TIP3 2161       1.062 -13.842 -10.219  1.00  0.00      WATA
ATOM   2660  OH2 TIP3 2162      -1.965 -15.541  -7.683  1.00  0.00      WATA
ATOM   2661  H1  TIP3 2162      -1.343 -16.163  -8.115  1.00  0.00      WATA
ATOM   2662  H2  TIP3 2162      -1.334 -14.827  -7.452  1.00  0.00      WATA
ATOM   2663  OH2 TIP3 2163      -6.008 -14.859  -7.477  1.00  0.00      WATA
ATOM   2664  H1  TIP3 2163      -6.245 -15.780  -7.738  1.00  0.00      WATA
ATOM   2665  H2  TIP3 2163      -6.752 -14.366  -7.874  1.00  0.00      WATA
ATOM   2666  OH2 TIP3 2164      16.569   7.232  -2.528  1.00  0.00      WATA
ATOM   2667  H1  TIP3 2164      17.077   6.519  -2.099  1.00  0.00      WATA
ATOM   2668  H2  TIP3 2164      16.780   7.985  -1.945  1.00  0.00      WATA
ATOM   2669  OH2 TIP3 2165      -8.059 -13.762  -9.119  1.00  0.00      WATA
ATOM   2670  H1  TIP3 2165      -8.874 -14.261  -9.254  1.00  0.00      WATA
ATOM   2671  H2  TIP3 2165      -7.657 -13.831 -10.013  1.00  0.00      WATA
ATOM   2672  OH2 TIP3 2166      20.734   1.450  -2.952  1.00  0.00      WATA
ATOM   2673  H1  TIP3 2166      20.847   2.022  -3.751  1.00  0.00      WATA
ATOM   2674  H2  TIP3 2166      19.866   1.059  -3.143  1.00  0.00      WATA
ATOM   2675  OH2 TIP3 2167      18.869  10.173  -3.295  1.00  0.00      WATA
ATOM   2676  H1  TIP3 2167      18.684  10.629  -4.140  1.00  0.00      WATA
ATOM   2677  H2  TIP3 2167      18.963   9.245  -3.602  1.00  0.00      WATA
ATOM   2678  OH2 TIP3 2168      20.284  -0.534  -7.022  1.00  0.00      WATA
ATOM   2679  H1  TIP3 2168      19.375  -0.858  -6.849  1.00  0.00      WATA
ATOM   2680  H2  TIP3 2168      20.182   0.428  -6.798  1.00  0.00      WATA
ATOM   2681  OH2 TIP3 2169      19.925   2.205  -9.426  1.00  0.00      WATA
ATOM   2682  H1  TIP3 2169      19.875   2.216  -8.436  1.00  0.00      WATA
ATOM   2683  H2  TIP3 2169      20.566   1.477  -9.539  1.00  0.00      WATA
ATOM   2684  OH2 TIP3 2170     -19.424  -8.771   2.720  1.00  0.00      WATA
ATOM   2685  H1  TIP3 2170     -19.839  -7.912   2.928  1.00  0.00      WATA
ATOM   2686  H2  TIP3 2170     -19.029  -9.033   3.566  1.00  0.00      WATA
ATOM   2687  OH2 TIP3 2171     -19.175 -13.112   1.683  1.00  0.00      WATA
ATOM   2688  H1  TIP3 2171     -18.630 -13.549   0.981  1.00  0.00      WATA
ATOM   2689  H2  TIP3 2171     -19.428 -12.279   1.227  1.00  0.00      WATA
ATOM   2690  OH2 TIP3 2172       9.529  -0.805  -2.550  1.00  0.00      WATA
ATOM   2691  H1  TIP3 2172       9.791  -1.494  -1.911  1.00  0.00      WATA
ATOM   2692  H2  TIP3 2172       8.554  -0.889  -2.567  1.00  0.00      WATA
ATOM   2693  OH2 TIP3 2173       6.777   2.016  -3.233  1.00  0.00      WATA
ATOM   2694  H1  TIP3 2173       6.745   1.072  -2.984  1.00  0.00      WATA
ATOM   2695  H2  TIP3 2173       7.710   2.219  -3.046  1.00  0.00      WATA
ATOM   2696  OH2 TIP3 2174     -27.769  -7.515  -2.315  1.00  0.00      WATA
ATOM   2697  H1  TIP3 2174     -27.910  -8.350  -2.812  1.00  0.00      WATA
ATOM   2698  H2  TIP3 2174     -28.525  -6.963  -2.596  1.00  0.00      WATA
ATOM   2699  OH2 TIP3 2175      15.995  11.498  -6.982  1.00  0.00      WATA
ATOM   2700  H1  TIP3 2175      16.804  11.261  -6.486  1.00  0.00      WATA
ATOM   2701  H2  TIP3 2175      15.450  10.693  -6.903  1.00  0.00      WATA
ATOM   2702  OH2 TIP3 2176       7.695   8.651  -0.258  1.00  0.00      WATA
ATOM   2703  H1  TIP3 2176       7.344   9.389  -0.802  1.00  0.00      WATA
ATOM   2704  H2  TIP3 2176       7.671   9.022   0.642  1.00  0.00      WATA
ATOM   2705  OH2 TIP3 2177     -21.588  -4.247   5.060  1.00  0.00      WATA
ATOM   2706  H1  TIP3 2177     -22.355  -3.791   4.646  1.00  0.00      WATA
ATOM   2707  H2  TIP3 2177     -22.044  -4.865   5.672  1.00  0.00      WATA
ATOM   2708  OH2 TIP3 2178     -30.799  -4.426   2.009  1.00  0.00      WATA
ATOM   2709  H1  TIP3 2178     -31.506  -4.271   2.670  1.00  0.00      WATA
ATOM   2710  H2  TIP3 2178     -30.308  -5.168   2.398  1.00  0.00      WATA
ATOM   2711  OH2 TIP3 2179     -28.710  -3.989  -1.204  1.00  0.00      WATA
ATOM   2712  H1  TIP3 2179     -29.025  -4.811  -1.623  1.00  0.00      WATA
ATOM   2713  H2  TIP3 2179     -27.993  -4.301  -0.622  1.00  0.00      WATA
ATOM   2714  OH2 TIP3 2180      22.081   6.920  -6.026  1.00  0.00      WATA
ATOM   2715  H1  TIP3 2180      21.377   6.668  -5.415  1.00  0.00      WATA
ATOM   2716  H2  TIP3 2180      22.559   6.062  -6.078  1.00  0.00      WATA
ATOM   2717  OH2 TIP3 2181      24.124   9.186  -9.125  1.00  0.00      WATA
ATOM   2718  H1  TIP3 2181      24.876   9.284  -9.741  1.00  0.00      WATA
ATOM   2719  H2  TIP3 2181      24.616   8.975  -8.300  1.00  0.00      WATA
ATOM   2720  OH2 TIP3 2182      21.932  10.415 -10.292  1.00  0.00      WATA
ATOM   2721  H1  TIP3 2182      21.739   9.776 -10.996  1.00  0.00      WATA
ATOM   2722  H2  TIP3 2182      22.844  10.157 -10.068  1.00  0.00      WATA
ATOM   2723  OH2 TIP3 2183      17.662   5.394 -11.624  1.00  0.00      WATA
ATOM   2724  H1  TIP3 2183      17.491   5.201 -12.550  1.00  0.00      WATA
ATOM   2725  H2  TIP3 2183      16.863   5.887 -11.367  1.00  0.00      WATA
ATOM   2726  OH2 TIP3 2184      10.310   2.401 -11.267  1.00  0.00      WATA
ATOM   2727  H1  TIP3 2184      10.526   3.327 -11.113  1.00  0.00      WATA
ATOM   2728  H2  TIP3 2184       9.369   2.344 -11.023  1.00  0.00      WATA
ATOM   2729  OH2 TIP3 2185       8.586   5.946 -12.784  1.00  0.00      WATA
ATOM   2730  H1  TIP3 2185       7.739   6.201 -12.375  1.00  0.00      WATA
ATOM   2731  H2  TIP3 2185       8.277   5.273 -13.423  1.00  0.00      WATA
ATOM   2732  OH2 TIP3 2186      11.307   6.358 -12.859  1.00  0.00      WATA
ATOM   2733  H1  TIP3 2186      10.324   6.318 -12.916  1.00  0.00      WATA
ATOM   2734  H2  TIP3 2186      11.441   5.741 -12.117  1.00  0.00      WATA
ATOM   2735  OH2 TIP3 2187       7.411   4.761  -9.337  1.00  0.00      WATA
ATOM   2736  H1  TIP3 2187       7.569   3.905  -9.788  1.00  0.00      WATA
ATOM   2737  H2  TIP3 2187       6.438   4.830  -9.384  1.00  0.00      WATA
ATOM   2738  OH2 TIP3 2188      15.830  11.121  -9.744  1.00  0.00      WATA
ATOM   2739  H1  TIP3 2188      16.211  11.705 -10.436  1.00  0.00      WATA
ATOM   2740  H2  TIP3 2188      16.216  11.480  -8.926  1.00  0.00      WATA
ATOM   2741  OH2 TIP3 2189       5.944   6.412 -11.881  1.00  0.00      WATA
ATOM   2742  H1  TIP3 2189       5.410   5.738 -12.336  1.00  0.00      WATA
ATOM   2743  H2  TIP3 2189       5.626   6.328 -10.965  1.00  0.00      WATA
ATOM   2744  OH2 TIP3 2190       2.873   4.787 -11.159  1.00  0.00      WATA
ATOM   2745  H1  TIP3 2190       2.105   5.030 -11.686  1.00  0.00      WATA
ATOM   2746  H2  TIP3 2190       2.706   3.834 -10.996  1.00  0.00      WATA
ATOM   2747  OH2 TIP3 2191       2.159   7.284  -5.196  1.00  0.00      WATA
ATOM   2748  H1  TIP3 2191       2.677   6.612  -4.706  1.00  0.00      WATA
ATOM   2749  H2  TIP3 2191       2.134   7.998  -4.553  1.00  0.00      WATA
ATOM   2750  OH2 TIP3 2192       4.607   5.287   0.515  1.00  0.00      WATA
ATOM   2751  H1  TIP3 2192       4.275   6.184   0.492  1.00  0.00      WATA
ATOM   2752  H2  TIP3 2192       4.019   4.913   1.227  1.00  0.00      WATA
ATOM   2753  OH2 TIP3 2193       6.766  -0.732  -2.590  1.00  0.00      WATA
ATOM   2754  H1  TIP3 2193       6.098  -1.284  -3.040  1.00  0.00      WATA
ATOM   2755  H2  TIP3 2193       6.432  -0.716  -1.662  1.00  0.00      WATA
ATOM   2756  OH2 TIP3 2194       5.900  -0.365  -0.034  1.00  0.00      WATA
ATOM   2757  H1  TIP3 2194       6.256  -0.167   0.859  1.00  0.00      WATA
ATOM   2758  H2  TIP3 2194       5.373   0.437  -0.208  1.00  0.00      WATA
ATOM   2759  OH2 TIP3 2195       2.081   5.634   5.812  1.00  0.00      WATA
ATOM   2760  H1  TIP3 2195       2.218   5.004   5.065  1.00  0.00      WATA
ATOM   2761  H2  TIP3 2195       2.131   5.034   6.579  1.00  0.00      WATA
ATOM   2762  OH2 TIP3 2196      -2.088   4.166   8.628  1.00  0.00      WATA
ATOM   2763  H1  TIP3 2196      -1.260   3.766   8.961  1.00  0.00      WATA
ATOM   2764  H2  TIP3 2196      -1.920   4.253   7.675  1.00  0.00      WATA
ATOM   2765  OH2 TIP3 2197      -4.977   1.593  13.556  1.00  0.00      WATA
ATOM   2766  H1  TIP3 2197      -4.912   2.354  14.174  1.00  0.00      WATA
ATOM   2767  H2  TIP3 2197      -5.742   1.100  13.915  1.00  0.00      WATA
ATOM   2768  OH2 TIP3 2198      -2.136   3.173  12.212  1.00  0.00      WATA
ATOM   2769  H1  TIP3 2198      -1.381   3.717  11.916  1.00  0.00      WATA
ATOM   2770  H2  TIP3 2198      -2.643   3.864  12.680  1.00  0.00      WATA
ATOM   2771  OH2 TIP3 2199      -3.885   5.173  10.482  1.00  0.00      WATA
ATOM   2772  H1  TIP3 2199      -3.325   4.978   9.701  1.00  0.00      WATA
ATOM   2773  H2  TIP3 2199      -4.755   5.415  10.071  1.00  0.00      WATA
ATOM   2774  OH2 TIP3 2200       2.230   8.307   5.920  1.00  0.00      WATA
ATOM   2775  H1  TIP3 2200       3.192   8.503   5.900  1.00  0.00      WATA
ATOM   2776  H2  TIP3 2200       2.231   7.340   5.701  1.00  0.00      WATA
ATOM   2777  OH2 TIP3 2201       2.986   7.955   9.857  1.00  0.00      WATA
ATOM   2778  H1  TIP3 2201       3.818   8.270   9.456  1.00  0.00      WATA
ATOM   2779  H2  TIP3 2201       3.236   7.016   9.999  1.00  0.00      WATA
ATOM   2780  OH2 TIP3 2202      -3.106   7.308  -6.186  1.00  0.00      WATA
ATOM   2781  H1  TIP3 2202      -2.159   7.339  -6.433  1.00  0.00      WATA
ATOM   2782  H2  TIP3 2202      -3.150   6.369  -5.885  1.00  0.00      WATA
ATOM   2783  OH2 TIP3 2203      -0.736   9.435  -4.919  1.00  0.00      WATA
ATOM   2784  H1  TIP3 2203      -0.096  10.178  -4.996  1.00  0.00      WATA
ATOM   2785  H2  TIP3 2203      -0.448   8.824  -5.622  1.00  0.00      WATA
ATOM   2786  OH2 TIP3 2204     -12.076   8.517  10.197  1.00  0.00      WATA
ATOM   2787  H1  TIP3 2204     -11.134   8.629  10.478  1.00  0.00      WATA
ATOM   2788  H2  TIP3 2204     -12.032   7.607   9.811  1.00  0.00      WATA
ATOM   2789  OH2 TIP3 2205     -12.744  10.113   8.049  1.00  0.00      WATA
ATOM   2790  H1  TIP3 2205     -12.319   9.412   7.509  1.00  0.00      WATA
ATOM   2791  H2  TIP3 2205     -12.565   9.712   8.925  1.00  0.00      WATA
ATOM   2792  OH2 TIP3 2206      -5.693   8.326   9.706  1.00  0.00      WATA
ATOM   2793  H1  TIP3 2206      -5.070   8.365  10.451  1.00  0.00      WATA
ATOM   2794  H2  TIP3 2206      -5.942   7.370   9.676  1.00  0.00      WATA
ATOM   2795  OH2 TIP3 2207      -9.006   2.007  10.925  1.00  0.00      WATA
ATOM   2796  H1  TIP3 2207      -9.825   2.481  10.703  1.00  0.00      WATA
ATOM   2797  H2  TIP3 2207      -8.329   2.660  10.640  1.00  0.00      WATA
ATOM   2798  OH2 TIP3 2208     -13.693  11.849   6.048  1.00  0.00      WATA
ATOM   2799  H1  TIP3 2208     -14.578  12.019   6.426  1.00  0.00      WATA
ATOM   2800  H2  TIP3 2208     -13.327  11.220   6.698  1.00  0.00      WATA
ATOM   2801  OH2 TIP3 2209      -7.428  10.395   9.744  1.00  0.00      WATA
ATOM   2802  H1  TIP3 2209      -6.765   9.663   9.713  1.00  0.00      WATA
ATOM   2803  H2  TIP3 2209      -7.684  10.452   8.800  1.00  0.00      WATA
ATOM   2804  OH2 TIP3 2210     -10.429  12.331   8.050  1.00  0.00      WATA
ATOM   2805  H1  TIP3 2210     -11.181  11.739   8.215  1.00  0.00      WATA
ATOM   2806  H2  TIP3 2210      -9.712  11.693   7.850  1.00  0.00      WATA
ATOM   2807  OH2 TIP3 2211     -17.262   8.471   6.807  1.00  0.00      WATA
ATOM   2808  H1  TIP3 2211     -17.922   7.912   7.260  1.00  0.00      WATA
ATOM   2809  H2  TIP3 2211     -17.672   9.346   6.870  1.00  0.00      WATA
ATOM   2810  OH2 TIP3 2212      -4.173   9.861  -5.789  1.00  0.00      WATA
ATOM   2811  H1  TIP3 2212      -3.698   9.023  -5.956  1.00  0.00      WATA
ATOM   2812  H2  TIP3 2212      -4.691   9.979  -6.595  1.00  0.00      WATA
ATOM   2813  OH2 TIP3 2213     -12.420   3.836 -12.880  1.00  0.00      WATA
ATOM   2814  H1  TIP3 2213     -11.709   3.636 -13.525  1.00  0.00      WATA
ATOM   2815  H2  TIP3 2213     -12.873   4.560 -13.332  1.00  0.00      WATA
ATOM   2816  OH2 TIP3 2214     -14.759   2.481 -12.166  1.00  0.00      WATA
ATOM   2817  H1  TIP3 2214     -13.847   2.776 -12.362  1.00  0.00      WATA
ATOM   2818  H2  TIP3 2214     -14.587   1.856 -11.439  1.00  0.00      WATA
ATOM   2819  OH2 TIP3 2215      -5.303  -2.991 -11.324  1.00  0.00      WATA
ATOM   2820  H1  TIP3 2215      -6.228  -3.169 -11.581  1.00  0.00      WATA
ATOM   2821  H2  TIP3 2215      -5.127  -3.792 -10.807  1.00  0.00      WATA
ATOM   2822  OH2 TIP3 2216     -17.766   1.293  -9.327  1.00  0.00      WATA
ATOM   2823  H1  TIP3 2216     -18.709   0.989  -9.270  1.00  0.00      WATA
ATOM   2824  H2  TIP3 2216     -17.788   1.861 -10.129  1.00  0.00      WATA
ATOM   2825  OH2 TIP3 2217     -12.690  -4.031 -10.851  1.00  0.00      WATA
ATOM   2826  H1  TIP3 2217     -12.672  -4.750 -10.192  1.00  0.00      WATA
ATOM   2827  H2  TIP3 2217     -11.880  -4.258 -11.349  1.00  0.00      WATA
ATOM   2828  OH2 TIP3 2218      -5.017   4.821  -7.425  1.00  0.00      WATA
ATOM   2829  H1  TIP3 2218      -4.171   4.791  -6.913  1.00  0.00      WATA
ATOM   2830  H2  TIP3 2218      -5.493   4.104  -6.964  1.00  0.00      WATA
ATOM   2831  OH2 TIP3 2219      -7.398   8.472  -9.092  1.00  0.00      WATA
ATOM   2832  H1  TIP3 2219      -6.852   8.039  -8.406  1.00  0.00      WATA
ATOM   2833  H2  TIP3 2219      -8.307   8.238  -8.792  1.00  0.00      WATA
ATOM   2834  OH2 TIP3 2220     -10.948   8.313 -10.718  1.00  0.00      WATA
ATOM   2835  H1  TIP3 2220     -10.623   8.208  -9.787  1.00  0.00      WATA
ATOM   2836  H2  TIP3 2220     -11.065   7.393 -10.978  1.00  0.00      WATA
ATOM   2837  OH2 TIP3 2221      -0.901   4.526  -7.591  1.00  0.00      WATA
ATOM   2838  H1  TIP3 2221      -1.683   4.514  -6.986  1.00  0.00      WATA
ATOM   2839  H2  TIP3 2221      -1.300   4.815  -8.443  1.00  0.00      WATA
ATOM   2840  OH2 TIP3 2222       1.843  -1.197 -11.697  1.00  0.00      WATA
ATOM   2841  H1  TIP3 2222       1.216  -0.581 -11.265  1.00  0.00      WATA
ATOM   2842  H2  TIP3 2222       2.454  -0.593 -12.168  1.00  0.00      WATA
ATOM   2843  OH2 TIP3 2223      -1.915  -7.297  -7.402  1.00  0.00      WATA
ATOM   2844  H1  TIP3 2223      -1.137  -7.869  -7.571  1.00  0.00      WATA
ATOM   2845  H2  TIP3 2223      -1.871  -6.662  -8.128  1.00  0.00      WATA
ATOM   2846  OH2 TIP3 2224       0.656  -6.547  -9.626  1.00  0.00      WATA
ATOM   2847  H1  TIP3 2224       0.656  -7.326  -9.026  1.00  0.00      WATA
ATOM   2848  H2  TIP3 2224      -0.210  -6.152  -9.464  1.00  0.00      WATA
ATOM   2849  OH2 TIP3 2225      -5.985  -5.640 -10.339  1.00  0.00      WATA
ATOM   2850  H1  TIP3 2225      -6.508  -6.421 -10.048  1.00  0.00      WATA
ATOM   2851  H2  TIP3 2225      -6.673  -5.193 -10.875  1.00  0.00      WATA
ATOM   2852  OH2 TIP3 2226      -7.803  -4.195 -11.874  1.00  0.00      WATA
ATOM   2853  H1  TIP3 2226      -7.851  -3.947 -12.822  1.00  0.00      WATA
ATOM   2854  H2  TIP3 2226      -8.715  -4.520 -11.737  1.00  0.00      WATA
ATOM   2855  OH2 TIP3 2227       2.283   2.203 -10.518  1.00  0.00      WATA
ATOM   2856  H1  TIP3 2227       1.792   2.322  -9.678  1.00  0.00      WATA
ATOM   2857  H2  TIP3 2227       1.635   1.650 -10.991  1.00  0.00      WATA
ATOM   2858  OH2 TIP3 2228       4.930   1.350 -10.662  1.00  0.00      WATA
ATOM   2859  H1  TIP3 2228       4.008   1.676 -10.613  1.00  0.00      WATA
ATOM   2860  H2  TIP3 2228       5.177   1.315  -9.722  1.00  0.00      WATA
ATOM   2861  OH2 TIP3 2229       7.630   2.238 -10.371  1.00  0.00      WATA
ATOM   2862  H1  TIP3 2229       6.921   1.903 -10.947  1.00  0.00      WATA
ATOM   2863  H2  TIP3 2229       7.333   1.876  -9.513  1.00  0.00      WATA
ATOM   2864  OH2 TIP3 2230      11.918  -8.714  -8.109  1.00  0.00      WATA
ATOM   2865  H1  TIP3 2230      12.653  -8.406  -7.558  1.00  0.00      WATA
ATOM   2866  H2  TIP3 2230      11.659  -7.871  -8.516  1.00  0.00      WATA
ATOM   2867  OH2 TIP3 2231      14.813  -5.901  -9.231  1.00  0.00      WATA
ATOM   2868  H1  TIP3 2231      14.427  -6.409  -8.493  1.00  0.00      WATA
ATOM   2869  H2  TIP3 2231      14.286  -5.087  -9.177  1.00  0.00      WATA
ATOM   2870  OH2 TIP3 2232      15.585  -3.311 -11.676  1.00  0.00      WATA
ATOM   2871  H1  TIP3 2232      15.721  -2.340 -11.628  1.00  0.00      WATA
ATOM   2872  H2  TIP3 2232      14.780  -3.411 -11.146  1.00  0.00      WATA
ATOM   2873  OH2 TIP3 2233      16.110  -1.788  -8.953  1.00  0.00      WATA
ATOM   2874  H1  TIP3 2233      15.378  -2.420  -9.026  1.00  0.00      WATA
ATOM   2875  H2  TIP3 2233      16.064  -1.309  -9.801  1.00  0.00      WATA
ATOM   2876  OH2 TIP3 2234      17.817  -1.918  -6.842  1.00  0.00      WATA
ATOM   2877  H1  TIP3 2234      17.121  -2.270  -6.258  1.00  0.00      WATA
ATOM   2878  H2  TIP3 2234      17.275  -1.774  -7.652  1.00  0.00      WATA
ATOM   2879  OH2 TIP3 2235      19.522  -4.028  -7.147  1.00  0.00      WATA
ATOM   2880  H1  TIP3 2235      18.882  -4.574  -7.611  1.00  0.00      WATA
ATOM   2881  H2  TIP3 2235      18.974  -3.235  -6.956  1.00  0.00      WATA
ATOM   2882  OH2 TIP3 2236      19.054  -1.969  -1.746  1.00  0.00      WATA
ATOM   2883  H1  TIP3 2236      19.987  -2.193  -1.682  1.00  0.00      WATA
ATOM   2884  H2  TIP3 2236      18.663  -2.580  -1.087  1.00  0.00      WATA
ATOM   2885  OH2 TIP3 2237      16.390  -5.541  -1.115  1.00  0.00      WATA
ATOM   2886  H1  TIP3 2237      15.565  -5.146  -1.473  1.00  0.00      WATA
ATOM   2887  H2  TIP3 2237      16.533  -6.260  -1.780  1.00  0.00      WATA
ATOM   2888  OH2 TIP3 2238      19.379  -6.780  -2.203  1.00  0.00      WATA
ATOM   2889  H1  TIP3 2238      18.522  -6.532  -2.588  1.00  0.00      WATA
ATOM   2890  H2  TIP3 2238      19.179  -7.742  -2.161  1.00  0.00      WATA
ATOM   2891  OH2 TIP3 2239      22.242  -9.004  -3.089  1.00  0.00      WATA
ATOM   2892  H1  TIP3 2239      22.895  -9.180  -2.377  1.00  0.00      WATA
ATOM   2893  H2  TIP3 2239      21.522  -9.620  -2.835  1.00  0.00      WATA
ATOM   2894  OH2 TIP3 2240      23.237  -4.472  -5.100  1.00  0.00      WATA
ATOM   2895  H1  TIP3 2240      23.430  -3.927  -4.326  1.00  0.00      WATA
ATOM   2896  H2  TIP3 2240      22.752  -3.832  -5.671  1.00  0.00      WATA
ATOM   2897  OH2 TIP3 2241       9.223 -13.045  -8.389  1.00  0.00      WATA
ATOM   2898  H1  TIP3 2241       8.523 -13.189  -7.708  1.00  0.00      WATA
ATOM   2899  H2  TIP3 2241       9.045 -13.818  -8.943  1.00  0.00      WATA
ATOM   2900  OH2 TIP3 2242      13.774 -14.260  -2.829  1.00  0.00      WATA
ATOM   2901  H1  TIP3 2242      13.721 -13.389  -2.389  1.00  0.00      WATA
ATOM   2902  H2  TIP3 2242      13.574 -14.053  -3.747  1.00  0.00      WATA
ATOM   2903  OH2 TIP3 2243      20.121 -10.719  -2.464  1.00  0.00      WATA
ATOM   2904  H1  TIP3 2243      19.875 -11.241  -1.669  1.00  0.00      WATA
ATOM   2905  H2  TIP3 2243      19.334 -10.115  -2.505  1.00  0.00      WATA
ATOM   2906  OH2 TIP3 2244      19.164 -14.202  -6.548  1.00  0.00      WATA
ATOM   2907  H1  TIP3 2244      20.008 -14.613  -6.790  1.00  0.00      WATA
ATOM   2908  H2  TIP3 2244      18.750 -14.888  -5.999  1.00  0.00      WATA
ATOM   2909  OH2 TIP3 2245      14.856 -16.463  -1.608  1.00  0.00      WATA
ATOM   2910  H1  TIP3 2245      15.308 -15.958  -0.901  1.00  0.00      WATA
ATOM   2911  H2  TIP3 2245      14.409 -15.731  -2.086  1.00  0.00      WATA
ATOM   2912  OH2 TIP3 2246      18.639 -15.833  -0.651  1.00  0.00      WATA
ATOM   2913  H1  TIP3 2246      18.886 -16.514   0.002  1.00  0.00      WATA
ATOM   2914  H2  TIP3 2246      17.758 -15.571  -0.322  1.00  0.00      WATA
ATOM   2915  OH2 TIP3 2247      16.141 -14.877   0.236  1.00  0.00      WATA
ATOM   2916  H1  TIP3 2247      15.929 -14.429   1.089  1.00  0.00      WATA
ATOM   2917  H2  TIP3 2247      16.338 -14.122  -0.348  1.00  0.00      WATA
ATOM   2918  OH2 TIP3 2248      14.419 -16.828  -7.536  1.00  0.00      WATA
ATOM   2919  H1  TIP3 2248      13.504 -16.589  -7.726  1.00  0.00      WATA
ATOM   2920  H2  TIP3 2248      14.709 -16.054  -7.015  1.00  0.00      WATA
ATOM   2921  OH2 TIP3 2249      19.170 -12.346  -0.463  1.00  0.00      WATA
ATOM   2922  H1  TIP3 2249      18.510 -12.839  -0.985  1.00  0.00      WATA
ATOM   2923  H2  TIP3 2249      19.134 -12.835   0.381  1.00  0.00      WATA
ATOM   2924  OH2 TIP3 2250      17.607 -10.766   1.408  1.00  0.00      WATA
ATOM   2925  H1  TIP3 2250      17.903 -11.664   1.675  1.00  0.00      WATA
ATOM   2926  H2  TIP3 2250      18.209 -10.604   0.667  1.00  0.00      WATA
ATOM   2927  OH2 TIP3 2251      15.001  -8.533   1.828  1.00  0.00      WATA
ATOM   2928  H1  TIP3 2251      15.498  -8.854   2.596  1.00  0.00      WATA
ATOM   2929  H2  TIP3 2251      15.386  -7.639   1.728  1.00  0.00      WATA
ATOM   2930  OH2 TIP3 2252      14.467 -15.446   4.229  1.00  0.00      WATA
ATOM   2931  H1  TIP3 2252      14.981 -14.932   3.559  1.00  0.00      WATA
ATOM   2932  H2  TIP3 2252      14.961 -16.289   4.255  1.00  0.00      WATA
ATOM   2933  OH2 TIP3 2253      14.313 -13.443   6.143  1.00  0.00      WATA
ATOM   2934  H1  TIP3 2253      14.300 -14.245   5.582  1.00  0.00      WATA
ATOM   2935  H2  TIP3 2253      14.763 -12.826   5.522  1.00  0.00      WATA
ATOM   2936  OH2 TIP3 2254      16.764  -9.842   3.808  1.00  0.00      WATA
ATOM   2937  H1  TIP3 2254      17.170 -10.047   2.936  1.00  0.00      WATA
ATOM   2938  H2  TIP3 2254      16.437 -10.739   4.051  1.00  0.00      WATA
ATOM   2939  OH2 TIP3 2255       5.759 -15.937  -1.412  1.00  0.00      WATA
ATOM   2940  H1  TIP3 2255       6.361 -16.650  -1.106  1.00  0.00      WATA
ATOM   2941  H2  TIP3 2255       6.071 -15.164  -0.919  1.00  0.00      WATA
ATOM   2942  OH2 TIP3 2256      11.613 -13.359   6.972  1.00  0.00      WATA
ATOM   2943  H1  TIP3 2256      12.584 -13.251   6.883  1.00  0.00      WATA
ATOM   2944  H2  TIP3 2256      11.457 -13.900   6.174  1.00  0.00      WATA
ATOM   2945  OH2 TIP3 2257       2.141 -14.251  -5.472  1.00  0.00      WATA
ATOM   2946  H1  TIP3 2257       2.645 -13.661  -6.074  1.00  0.00      WATA
ATOM   2947  H2  TIP3 2257       2.190 -13.774  -4.627  1.00  0.00      WATA
ATOM   2948  OH2 TIP3 2258       5.137 -16.890  -3.916  1.00  0.00      WATA
ATOM   2949  H1  TIP3 2258       5.355 -16.508  -3.037  1.00  0.00      WATA
ATOM   2950  H2  TIP3 2258       5.673 -16.286  -4.495  1.00  0.00      WATA
ATOM   2951  OH2 TIP3 2259       5.664 -11.850  -8.026  1.00  0.00      WATA
ATOM   2952  H1  TIP3 2259       6.035 -11.138  -7.489  1.00  0.00      WATA
ATOM   2953  H2  TIP3 2259       6.211 -12.614  -7.707  1.00  0.00      WATA
ATOM   2954  OH2 TIP3 2260      -0.949 -15.596   1.128  1.00  0.00      WATA
ATOM   2955  H1  TIP3 2260      -0.532 -14.776   0.812  1.00  0.00      WATA
ATOM   2956  H2  TIP3 2260      -0.511 -15.729   1.994  1.00  0.00      WATA
ATOM   2957  OH2 TIP3 2261       2.937 -10.002  -9.613  1.00  0.00      WATA
ATOM   2958  H1  TIP3 2261       2.626  -9.800  -8.703  1.00  0.00      WATA
ATOM   2959  H2  TIP3 2261       2.089  -9.981 -10.088  1.00  0.00      WATA
ATOM   2960  OH2 TIP3 2262       0.241 -10.033 -10.337  1.00  0.00      WATA
ATOM   2961  H1  TIP3 2262       0.256  -9.468  -9.525  1.00  0.00      WATA
ATOM   2962  H2  TIP3 2262      -0.371 -10.724 -10.068  1.00  0.00      WATA
ATOM   2963  OH2 TIP3 2263       0.133 -13.747  -7.306  1.00  0.00      WATA
ATOM   2964  H1  TIP3 2263       0.769 -14.166  -6.689  1.00  0.00      WATA
ATOM   2965  H2  TIP3 2263       0.536 -12.870  -7.375  1.00  0.00      WATA
ATOM   2966  OH2 TIP3 2264      -4.125 -16.603  -6.084  1.00  0.00      WATA
ATOM   2967  H1  TIP3 2264      -4.792 -15.991  -6.440  1.00  0.00      WATA
ATOM   2968  H2  TIP3 2264      -3.342 -16.333  -6.601  1.00  0.00      WATA
ATOM   2969  OH2 TIP3 2265      -1.492 -22.178  -4.966  1.00  0.00      WATA
ATOM   2970  H1  TIP3 2265      -0.976 -22.787  -4.404  1.00  0.00      WATA
ATOM   2971  H2  TIP3 2265      -2.233 -22.755  -5.261  1.00  0.00      WATA
ATOM   2972  OH2 TIP3 2266      -0.709 -19.237  -7.408  1.00  0.00      WATA
ATOM   2973  H1  TIP3 2266      -0.921 -19.802  -8.177  1.00  0.00      WATA
ATOM   2974  H2  TIP3 2266      -0.471 -18.412  -7.885  1.00  0.00      WATA
ATOM   2975  OH2 TIP3 2267      -8.966 -11.362  -7.970  1.00  0.00      WATA
ATOM   2976  H1  TIP3 2267      -8.620 -11.550  -7.079  1.00  0.00      WATA
ATOM   2977  H2  TIP3 2267      -8.607 -12.123  -8.465  1.00  0.00      WATA
ATOM   2978  OH2 TIP3 2268     -10.852 -16.476  -3.188  1.00  0.00      WATA
ATOM   2979  H1  TIP3 2268     -10.882 -16.757  -2.248  1.00  0.00      WATA
ATOM   2980  H2  TIP3 2268     -10.602 -15.535  -3.112  1.00  0.00      WATA
ATOM   2981  OH2 TIP3 2269      -5.454 -18.902  -4.899  1.00  0.00      WATA
ATOM   2982  H1  TIP3 2269      -5.241 -18.591  -4.005  1.00  0.00      WATA
ATOM   2983  H2  TIP3 2269      -5.039 -18.216  -5.460  1.00  0.00      WATA
ATOM   2984  OH2 TIP3 2270      -3.060 -17.298   1.088  1.00  0.00      WATA
ATOM   2985  H1  TIP3 2270      -2.636 -18.097   0.718  1.00  0.00      WATA
ATOM   2986  H2  TIP3 2270      -2.310 -16.658   1.062  1.00  0.00      WATA
ATOM   2987  OH2 TIP3 2271      -7.989 -14.750   5.029  1.00  0.00      WATA
ATOM   2988  H1  TIP3 2271      -7.808 -15.335   4.258  1.00  0.00      WATA
ATOM   2989  H2  TIP3 2271      -7.057 -14.610   5.326  1.00  0.00      WATA
ATOM   2990  OH2 TIP3 2272     -11.819 -14.382   7.249  1.00  0.00      WATA
ATOM   2991  H1  TIP3 2272     -12.562 -13.771   7.458  1.00  0.00      WATA
ATOM   2992  H2  TIP3 2272     -12.232 -14.954   6.568  1.00  0.00      WATA
ATOM   2993  OH2 TIP3 2273     -13.346 -13.602   3.881  1.00  0.00      WATA
ATOM   2994  H1  TIP3 2273     -13.700 -12.908   4.451  1.00  0.00      WATA
ATOM   2995  H2  TIP3 2273     -13.911 -13.494   3.077  1.00  0.00      WATA
ATOM   2996  OH2 TIP3 2274     -12.845  -8.869  -8.370  1.00  0.00      WATA
ATOM   2997  H1  TIP3 2274     -12.707  -8.913  -7.402  1.00  0.00      WATA
ATOM   2998  H2  TIP3 2274     -13.766  -9.193  -8.428  1.00  0.00      WATA
ATOM   2999  OH2 TIP3 2275     -15.449  -9.933  -7.874  1.00  0.00      WATA
ATOM   3000  H1  TIP3 2275     -15.244 -10.687  -7.282  1.00  0.00      WATA
ATOM   3001  H2  TIP3 2275     -16.118  -9.455  -7.362  1.00  0.00      WATA
ATOM   3002  OH2 TIP3 2276     -13.957 -14.745 -10.132  1.00  0.00      WATA
ATOM   3003  H1  TIP3 2276     -13.414 -14.683  -9.327  1.00  0.00      WATA
ATOM   3004  H2  TIP3 2276     -13.263 -14.903 -10.798  1.00  0.00      WATA
ATOM   3005  OH2 TIP3 2277     -10.021  -8.978  -8.976  1.00  0.00      WATA
ATOM   3006  H1  TIP3 2277     -10.979  -9.115  -8.879  1.00  0.00      WATA
ATOM   3007  H2  TIP3 2277      -9.665  -9.827  -8.634  1.00  0.00      WATA
ATOM   3008  OH2 TIP3 2278     -13.357 -17.326  -3.990  1.00  0.00      WATA
ATOM   3009  H1  TIP3 2278     -13.806 -16.998  -3.168  1.00  0.00      WATA
ATOM   3010  H2  TIP3 2278     -12.453 -16.981  -3.844  1.00  0.00      WATA
ATOM   3011  OH2 TIP3 2279     -19.558 -10.537   0.642  1.00  0.00      WATA
ATOM   3012  H1  TIP3 2279     -18.820 -10.222   0.105  1.00  0.00      WATA
ATOM   3013  H2  TIP3 2279     -19.542  -9.900   1.396  1.00  0.00      WATA
ATOM   3014  OH2 TIP3 2280     -17.459 -14.140  -0.158  1.00  0.00      WATA
ATOM   3015  H1  TIP3 2280     -16.549 -14.507  -0.181  1.00  0.00      WATA
ATOM   3016  H2  TIP3 2280     -17.729 -14.260  -1.088  1.00  0.00      WATA
ATOM   3017  OH2 TIP3 2281     -15.389 -18.968  -1.431  1.00  0.00      WATA
ATOM   3018  H1  TIP3 2281     -14.803 -19.328  -2.127  1.00  0.00      WATA
ATOM   3019  H2  TIP3 2281     -15.189 -18.001  -1.511  1.00  0.00      WATA
ATOM   3020  OH2 TIP3 2282     -22.575  -8.609  -2.839  1.00  0.00      WATA
ATOM   3021  H1  TIP3 2282     -23.540  -8.703  -2.781  1.00  0.00      WATA
ATOM   3022  H2  TIP3 2282     -22.302  -8.991  -1.982  1.00  0.00      WATA
ATOM   3023  OH2 TIP3 2283     -25.354  -8.911  -2.195  1.00  0.00      WATA
ATOM   3024  H1  TIP3 2283     -25.910  -8.108  -2.185  1.00  0.00      WATA
ATOM   3025  H2  TIP3 2283     -26.014  -9.516  -2.594  1.00  0.00      WATA
ATOM   3026  OH2 TIP3 2284     -23.429  -3.199  -9.418  1.00  0.00      WATA
ATOM   3027  H1  TIP3 2284     -24.093  -2.644  -8.961  1.00  0.00      WATA
ATOM   3028  H2  TIP3 2284     -22.775  -2.523  -9.693  1.00  0.00      WATA
ATOM   3029  OH2 TIP3 2285     -25.433  -1.884  -8.051  1.00  0.00      WATA
ATOM   3030  H1  TIP3 2285     -26.088  -2.604  -8.179  1.00  0.00      WATA
ATOM   3031  H2  TIP3 2285     -25.262  -1.944  -7.093  1.00  0.00      WATA
ATOM   3032  OH2 TIP3 2286     -21.352   2.150  -4.451  1.00  0.00      WATA
ATOM   3033  H1  TIP3 2286     -21.207   1.849  -5.378  1.00  0.00      WATA
ATOM   3034  H2  TIP3 2286     -22.274   1.865  -4.271  1.00  0.00      WATA
ATOM   3035  OH2 TIP3 2287     -21.202   2.731  -9.835  1.00  0.00      WATA
ATOM   3036  H1  TIP3 2287     -21.628   2.382 -10.620  1.00  0.00      WATA
ATOM   3037  H2  TIP3 2287     -20.860   1.907  -9.413  1.00  0.00      WATA
ATOM   3038  OH2 TIP3 2288     -23.538  -2.970   3.577  1.00  0.00      WATA
ATOM   3039  H1  TIP3 2288     -23.994  -2.155   3.863  1.00  0.00      WATA
ATOM   3040  H2  TIP3 2288     -23.922  -3.035   2.666  1.00  0.00      WATA
ATOM   3041  OH2 TIP3 2289     -26.706  -4.368   0.788  1.00  0.00      WATA
ATOM   3042  H1  TIP3 2289     -25.766  -4.058   0.799  1.00  0.00      WATA
ATOM   3043  H2  TIP3 2289     -27.127  -3.650   1.273  1.00  0.00      WATA
ATOM   3044  OH2 TIP3 2290     -23.925   1.459   0.782  1.00  0.00      WATA
ATOM   3045  H1  TIP3 2290     -24.800   1.770   0.527  1.00  0.00      WATA
ATOM   3046  H2  TIP3 2290     -24.089   0.483   0.870  1.00  0.00      WATA
ATOM   3047  OH2 TIP3 2291      16.331  -6.080   1.578  1.00  0.00      WATA
ATOM   3048  H1  TIP3 2291      16.321  -5.953   0.605  1.00  0.00      WATA
ATOM   3049  H2  TIP3 2291      17.123  -5.592   1.829  1.00  0.00      WATA
ATOM   3050  OH2 TIP3 2292      10.004  -0.507  15.204  1.00  0.00      WATA
ATOM   3051  H1  TIP3 2292      10.574   0.052  15.760  1.00  0.00      WATA
ATOM   3052  H2  TIP3 2292      10.440  -0.464  14.345  1.00  0.00      WATA
ATOM   3053  OH2 TIP3 2293      14.620   0.210  14.112  1.00  0.00      WATA
ATOM   3054  H1  TIP3 2293      14.099  -0.203  14.834  1.00  0.00      WATA
ATOM   3055  H2  TIP3 2293      14.296  -0.305  13.355  1.00  0.00      WATA
ATOM   3056  OH2 TIP3 2294      14.820   2.404  12.233  1.00  0.00      WATA
ATOM   3057  H1  TIP3 2294      15.701   2.833  12.277  1.00  0.00      WATA
ATOM   3058  H2  TIP3 2294      14.812   1.868  13.047  1.00  0.00      WATA
ATOM   3059  OH2 TIP3 2295      13.931   1.035  10.073  1.00  0.00      WATA
ATOM   3060  H1  TIP3 2295      13.846   0.219  10.587  1.00  0.00      WATA
ATOM   3061  H2  TIP3 2295      14.281   1.631  10.773  1.00  0.00      WATA
ATOM   3062  OH2 TIP3 2296       8.418  -2.275  11.559  1.00  0.00      WATA
ATOM   3063  H1  TIP3 2296       7.638  -1.682  11.621  1.00  0.00      WATA
ATOM   3064  H2  TIP3 2296       8.122  -3.016  12.097  1.00  0.00      WATA
ATOM   3065  OH2 TIP3 2297      10.151   2.870  10.770  1.00  0.00      WATA
ATOM   3066  H1  TIP3 2297       9.295   3.329  10.905  1.00  0.00      WATA
ATOM   3067  H2  TIP3 2297      10.159   2.744   9.803  1.00  0.00      WATA
END
